# Supplementary material for: Genome sequencing and metabolic network reconstruction of a novel sulfur-oxidizing bacterium Acidithiobacillus Ameehan
Source: Front Microbiol. 2023 Nov 20;14:1277847. doi: 10.3389/fmicb.2023.1277847 (PMC10694236; doi:10.3389/fmicb.2023.1277847)
Supplement: Supplementary file 1 [file Table_1.xlsx]

## Sheet: Temperature
Temperature	15℃	20℃	25℃	30℃	37℃	45℃	50℃
0d OD600	0.06	0.0583333	0.0613333	0.0586667	0.0593333	0.0606667	0.059
2d OD600	0.061	0.0456667	0.0573333	0.0973333	0.0946667	0.168667	0.0553333
4d OD600	0.0566667	0.074	0.179333	0.290667	0.251333	0.362	0.0426667
6d OD600	0.0443333	0.186333	0.296667	0.37	0.417667	0.508667	0.0433333
8d OD600	0.075	0.280667	0.369333	0.456	0.588333	0.681667	0.045
10d OD600	0.205	0.367	0.399667	0.471	0.642667	0.629333	0.033
12d OD600	0.203	0.366667	0.417	0.472667	0.668333	0.642333	0.0306667
14d OD600	0.287333	0.403	0.432667	0.475333	0.678	0.549667	0.0426667
Error temperature	15℃	20℃	25℃	30℃	37℃	45℃	50℃
0d OD600	0	0.000509175	0.000509175	0.000509175	0.000509175	0.000509175	0
2d OD600	0.00152753	0.00254588	0.00101835	0.00509175	0.00712845	0.0162936	0.00101835
4d OD600	0.0020367	0.00305505	0.0132386	0.0162936	0.0249496	0.032078	0.000509175
6d OD600	0.0020367	0.0040734	0.0081468	0.0213854	0.0040734	0.0315689	0.00101835
8d OD600	0	0.000509175	0.00560093	0.0229129	0.0040734	0.0315689	6.93889e-18
10d OD600	0.00458258	0.0183303	0.0040734	0.0305505	0.0264771	0.0310597	0
12d OD600	0.00152753	0.0040734	0.0213854	0.0361514	0.0162936	0.0356423	0.000509175
14d OD600	0.000509175	0.00916515	0.0300413	0.0356423	0.0152753	0.0132386	0.000509175
Explore the optimum growth temperature of the strain

## Sheet: pH
pH	1.0´	2.0´	3.0´	4.0´	5.0´	6.0´	7.0´	8.0'	9.0'
0d OD600	0.015	0.021	0.0335	0.0315	0.034	0.0255	0.03	0.025	0.021
2d OD600	0.0895	0.1105	0.1075	0.093	0.1025	0.081	0.0785	0.133	0.0245
4d OD600	0.1985	0.326	0.2715	0.2985	0.2865	0.2565	0.192	0.3325	0.024
6d OD600	0.302	0.524	0.4725	0.4895	0.439	0.4575	0.3465	0.493	0.0165
8d OD600	0.317	0.6125	0.588	0.6315	0.604	0.58	0.4715	0.6355	0.019
10d OD600	0.265	0.65	0.6585	0.675	0.6725	0.629	0.5955	0.698	0.0105
12d OD600	0.1925	0.5985	0.6415	0.6415	0.63	0.635	0.585	0.7195	0.0105
14d OD600	0.1645	0.5485	0.575	0.621	0.574	0.62	0.5945	0.6565	0.011
Error pH	1.0´	2.0´	3.0´	4.0´	5.0´	6.0´	7.0´	8.0'	9.0'
0d OD600	0.00141421	0	0.000707107	0.000707107	0.00141421	0.00494975	0.00141421	0.00282843	0
2d OD600	0.0120208	0.0162635	0.00494975	0.00989949	0.013435	0.0226274	0.00212132	0.0523259	0.00212132
4d OD600	0.0205061	0.0848528	0.053033	0.0502046	0.0770746	0.0940452	0.00565685	0.00353553	0.00141421
6d OD600	0.039598	0.124451	0.0968736	0.0671751	0.100409	0.154856	0.0205061	0.00282843	0.00353553
8d OD600	0.0127279	0.0827315	0.0579828	0.0431335	0.0947523	0.079196	0.0219203	0.053033	0
10d OD600	0.0424264	0.0226274	0.0219203	0.0353553	0.0572756	0.0311127	0.026163	0.0339411	0.00212132
12d OD600	0.033234	0.0162635	0.0289914	0.0120208	0.0692965	0.059397	0.00989949	0.0120208	0.00212132
14d OD600	0.0289914	0.0346482	0.0325269	0.019799	0.0226274	0.0141421	0.0120208	0.0572756	0
Explore the optimum growth pH of the strain

## Sheet: sulfate
SO42-	AM	CK		pH	AM	CK
0d OD600	17.8333	18		0d OD600	1.96	1.96
4d OD600	19.6667	18.8333		4d OD600	1.65	1.9675
8d OD600	25.8333	17.6667		8d OD600	1.1525	1.7825
12d OD600	28.6667	18.1667		12d OD600	1.0925	1.94
16d OD600	30.5	17.8333		16d OD600	0.9675	1.845
Error SO42-	AM	CK		Error pH	AM	CK
0d OD600	0.288675	0.75		0d OD600	0.00816497	0
4d OD600	1.04083	0.645497		4d OD600	0.0216025	0.0170783
8d OD600	0.288675	0.57735		8d OD600	0.025	0.189099
12d OD600	0.288675	0.25		12d OD600	0.005	0.00816497
16d OD600	0.866025	0.25		16d OD600	0.005	0.0238048
AM, AMEEHan
Changes of SO42- and pH when the strain AMEEHan grew at 10g/Lsulfur and initial pH was 2.0.

## Sheet: Growth
microscopic count	AM	Error count
0d OD600	4650000	1.37961e+06
2d OD600	30950000	1.03864e+07
4d OD600	177500000	4.17732e+07
6d OD600	256000000	0
8d OD600	407500000	5.23927e+07
10d OD600	559000000	1.71102e+08
12d OD600	1630000000	3.51188e+08
14d OD600	1420000000	1.89737e+08
16d OD600	1590000000	3.07463e+08
18d OD600	1300000000	3.05068e+08
AM, AMEEHan
Growth of AMEEHan at 10g/Lsulfur and initial pH of 2.0 (microscopic counting method)

## Sheet: energy substance
For Sulfur (S0) and K2O6S4
Add substances	S0	S0 + YEAST	S0 + Glucose	K2O6S4	K2O6S4+YEAST	K2O6S4+Glucose
initial OD600	0.002	0.002	0.003	0.034	0.041	0.038
3d OD600	0.163	0.187	0.262	0.098	0.142	0.141
6d OD600	1.645	0.602	1.645	0.096	0.123	0.233
AMEEHan could use S,K2O6S4 for chemoenergetic autotrophic growth.
And AMEEHan grow with mixed nutrients in the case of S0, K2O6S4 as energy material, and this case glucose and yeast can promote the growth of the strain
For Na2S2O3 OD600
Add substances	Na2S2O3 no bacteria	Na2S2O3 + bacteria	Na2S2O3 + YEAST + bacteria	Na2S2O3 + Glucose + bacteria
Initial OD600	0.472	1.13	1.67	1.09
1d OD600	-0.005	0.041	0.046	0.041
2d OD600	-0.002	0.041	0.042	0.044
4d OD600	-0.002	0.043	0.041	0.041
5d OD600	-0.001	0.039	0.04	0.04
For Na2S2O3 pH
Add substances	Na2S2O3 no bacteria	Na2S2O3 + bacteria	Na2S2O3 + YEAST + bacteria	Na2S2O3 + Glucose + bacteria
Initial pH	3	2.55	2.62	2.51
1d pH	3.49	3.12	3.11	3.12
2d pH	3.63	3.29	3.35	3.31
4d pH	3.76	3.46	3.54	3.5
5d pH	3.85	3.53	3.58	3.58
The values of pH and OD600 shows that the consistency of the results. AMEEHan could not use Na2S2O3 as energy substance
For FeSO4·7H2O、YEAST、Glucose
Add substances	YEAST	Glucose	FeSO4·7H2O no bacteria	FeSO4·7H2O + bacteria	FeSO4·7H2O + YEAST + bacteria	FeSO4·7H2O + Glucose + bacteria
Initial OD600	0.045	0.045	0.049	0.046	0.046	0.046
1d OD600	0.047	0.055	0.005	0.04	0.06	0.054
2d OD600	0.051	0.065	0.002	0.04	0.058	0.072
4d OD600	0.042	0.07	0	0.043	0.041	0.041
5d OD600	0.04	0.072	0	0.042	0.045	0.064
7d OD600	0.035	0.066	0.001	0.04	0.043	0.053
AMEEHan could growth by Glucose and YEAST and could not use FeSO4·7H2O as energy sunstance.
For FeS2
Add substances	FeS2 no bacteria	FeS2 + bacteria	FeS2 + YEAST + bacteria	FeS2 + Glucose + bacteria
0d Total iron content	0.203963	0.223296	0.257129	0.266796
3d Total iron content	0.112131	0.266796	0.276462	0.208797
6d Total iron content	0.083132	0.131464	0.116965	0.092798
9d Total iron content	0.17013	0.281295	0.232963	0.242629
14d Total iron content	0.242629	0.348961	0.295795	0.329628
0d Fe2+ content	0.145964	0.150797	0.174964	0.131464
3d Fe2+ content	0.083132	0.155631	0.141131	0.126631
6d Fe2+ content	0.010633	0.063799	0.034799	0.025133
9d Fe2+ content	0.107298	0.208797	0.17013	0.19913
14d Fe2+ content	0.194297	0.295795	0.286129	0.257129
0d OD600	0	6.3×109	8.4×109	6.8×109
3d OD600	0	3.4×109	1.5×1010	3.8×109
6d OD600	0	6.2×109	1.8×1010	3.7×109
9d OD600	0	7.6×109	2.0×1010	3.5×109
14d OD600	0	9.8×109	2.2×1010	3.2×109
AMEEHan could not use FeS2 as an energy material.
The increased colony count of AC in the FeS2 and add YEAST systems may be due to the use of sulfur evolution from pyrite for growth.
In which YE can promote this process, while glucose can inhibit this process
