# Supplementary material for: Genome sequencing and metabolic network reconstruction of a novel sulfur-oxidizing bacterium Acidithiobacillus Ameehan
Source: Front Microbiol. 2023 Nov 20;14:1277847. doi: 10.3389/fmicb.2023.1277847 (PMC10694236; doi:10.3389/fmicb.2023.1277847)
Supplement: Supplementary file 2 [file Table_2.xlsx]

## Sheet: Sheet1
Species	Sulfur Metabolism Pathway Genes											Iron oxidation			Eletronic Respiratory Chain				Calvin Cycles									fix nitrogen
	SQR	TQO	Teth	sox	SDO	sor	TST	hdrA	hdrB	hdrC	SAT	CYC2	RUS	petABG	bd	bo3	aa3	NADH	FBA	SEBP	tKt	rpiA	prk	Rubisco	pgk	gap	FBP	nifDHK
Acidithiobacillus sp. AMEEHan	4	1	1	9	2	0	1	2	3	2	1	0	0	0	10	12	1	18	1	0	1	1	1	3	1	1	2	0
Acidithiobacillus caldus SM1	3	1	1	11	1	0	1	0	2	2	1	0	0	0	12	1	1	10	1	1	1	1	1	3	1	1	1	0
Acidithiobacillus caldus ATCC 51756	3	1	1	9	1	1	1	0	3	2	1	0	0	0	12	2	1	10	1	1	1	1	1	3	1	1	1	0
Acidithiobacillus caldus DSM 8584	3	1	1	10	1	1	1	0	1	2	1	0	0	0	12	2	1	10	1	1	1	1	1	3	1	1	1	0
Acidithiobacillus caldus ATCC MTH04	3	1	1	9	1	1	1	0	3	2	1	0	0	0	10	1	1	10	1	1	1	1	1	2	1	1	1	0
Acidithiobacillus caldus KU	3	1	1	10	1	1	1	0	2	1	1	0	0	0	12	2	1	9	1	1	1	1	1	3	1	1	1	0
Acidithiobacillus thiooxidans ATCC 15494	5	1	1	10	1	1	4	1	8	6	1	0	0	0	13	8	1	12	1	1	1	1	1	3	1	1	2	0
Acidithiobacillus thiooxidans DSM 14366	5	1	1	10	2	4	2	0	1	2	1	0	0	0	18	3	1	9	1	1	1	1	1	3	1	1	1	0
Acidithiobacillus thiooxidans ATCC 8085	6	1	1	11	2	1	4	2	5	2	1	0	0	0	12	7	1	20	1	1	1	1	1	3	1	1	2	0
Acidithiobacillus thiooxidans ATCC 19377	4	1	1	10	1	0	2	1	5	2	1	0	0	0	15	8	0	9	1	1	1	1	1	2	1	1	2	0
Acidithiobacillus thiooxidans ATCC 21835	5	1	1	10	1	2	4	2	2	2	1	0	0	0	17	7	1	9	1	1	1	1	1	3	1	1	2	0
Acidithiobacillus ferrooxidans ATCC 23270	4	2	2	0	3	0	4	1	3	2	6	2	1	6	2	4	1	5	2	1	2	1	1	5	1	1	2	3
Acidithiobacillus ferridurans ATCC 33020	6	2	2	0	3	0	4	1	4	2	3	2	1	7	4	4	1	5	2	1	1	1	1	5	1	1	2	3
Acidithiobacillus ferriphilus M20 DSM 100412	3	1	1	4	1	1	2	1	6	2	3	1	2	6	0	8	1	4	2	1	1	1	1	14	1	1	2	3
Acidithiobacillus ferrivorans NO37 DSM 22755	10	1	1	4	3	1	3	1	5	2	6	1	5	6	0	10	1	5	4	0	1	1	1	6	1	1	2	3
Acidithiobacillus ferrianus MG	3	1	1	3	1	1	5	1	4	2	3	2	3	6	0	11	1	11	2	1	1	1	1	4	1	1	2	3
Acidithiobacillus sulfuriphilus CJ-2 DSM 105150	4	0	0	6	2	0	3	1	2	2	1	0	0	0	6	7	1	5	2	1	1	1	1	5	1	1	2	3
SQR, sulfide:quinone oxidoreductase; TQO, thiosulfate quinone oxidoreductase; TetH, tetrathionate hydrolase; sox,Sox System(soxA, soxB, soxX, soxY, soxZ); SDO, sulfur dioxygenase; SOR, Sulfur oxygenase reductase; TST, rhodanese; HDR, Hdr-like complex; SAT, ATP sulfurylase; bd, bo3, aa3, terminal oxidases; NADH, NADH dehydrogenase complex; +, have; -, None;
classical Calvin-Benson-Bassham pathway
