# Supplementary material for: Genome sequencing and metabolic network reconstruction of a novel sulfur-oxidizing bacterium Acidithiobacillus Ameehan
Source: Front Microbiol. 2023 Nov 20;14:1277847. doi: 10.3389/fmicb.2023.1277847 (PMC10694236; doi:10.3389/fmicb.2023.1277847)
Supplement: Supplementary file 3 [file Table_3.xlsx]

## Sheet: Sheet1
ANI Values
	Acidithiobacillus thiooxidans ATCC 19377	Acidithiobacillus caldus ATCC 51756	Acidithiobacillus ferriphilus DSM 100412	Acidithiobacillus thiooxidans ATCC 15494	Acidithiobacillus ferrivorans DSM 22755	Acidithiobacillus thiooxidans DSM 14366	Acidithiobacillus caldus MTH 04	Acidithiobacillus ferrianus MG	Acidithiobacillus caldus SM 1	Acidithiobacillus caldus KU	Acidithiobacillus thiooxidans ATCC 8085	Acidithiobacillus thiooxidans ATCC 21835	Acidithiobacillus sulfuriphilus CJ-2 DSM 105150	Acidithiobacillus sp.AMEEHan	Acidithiobacillus ferrooxidans ATCC 23270	Acidithiobacillus caldus DSM 8584	Acidithiobacillus ferridurans ATCC 33020
Acidithiobacillus thiooxidans ATCC 19377	100	68.91	73.22	98.68	73.56	96.7	69.12	72.64	69.12	68.93	96.81	97.48	70.17	68.67	74.2	68.88	74.81
Acidithiobacillus caldus ATCC 51756	68.76	100	69.53	68.59	69.33	68.57	98.54	69.66	98.74	99.94	68.61	68.85	70.56	70.11	69.91	99.91	69.94
Acidithiobacillus ferriphilus DSM 100412	73.25	69.64	100	73.59	92.28	73.27	69.76	80.91	69.81	69.7	73.35	73.49	73.09	69.16	83.96	69.67	83.56
Acidithiobacillus thiooxidans ATCC 15494	98.41	68.71	73.5	100	73.8	96.59	68.76	72.64	68.79	68.67	96.84	97.52	70.45	68.67	74.41	68.69	74.37
Acidithiobacillus ferrivorans DSM 22755	73.77	69.27	91.2	74.02	100	73.62	69.42	80.92	69.57	69.39	73.38	73.8	73.71	69.46	83.56	69.29	83.12
Acidithiobacillus thiooxidans DSM 14366	96.83	68.47	73.17	96.83	73.44	100	68.55	72.29	68.59	68.42	96.9	96.96	69.88	68.29	73.83	68.35	74.19
Acidithiobacillus caldus MTH 04	70.25	98.29	70.26	69.71	70.68	69.86	100	69.74	99.53	98.21	68.59	69.69	70.57	70.38	69.93	98.09	70.3
Acidithiobacillus ferrianus MG	72.72	69.83	80.44	72.82	80.78	72.64	69.68	100	69.85	69.85	72.44	72.58	73.01	69.04	79.74	69.82	79.34
Acidithiobacillus caldus SM 1	69.52	98.22	69.99	69.11	70.07	69.31	99.09	69.63	100	98.18	68.63	69.4	70.6	70.29	69.92	98.12	70.15
Acidithiobacillus caldus KU	68.71	99.65	69.5	68.5	69.22	68.5	98.19	69.7	98.46	100	68.51	68.85	70.5	70.17	69.88	99.88	69.98
Acidithiobacillus thiooxidans ATCC 8085	97.49	68.47	73.24	97.57	73.09	97.49	68.48	72.42	68.51	68.5	100	97.49	69.93	68.42	74.11	68.46	74.25
Acidithiobacillus thiooxidans ATCC 21835	97.28	68.84	73.32	97.35	73.67	96.77	68.83	72.59	68.86	68.87	96.49	100	70.56	68.33	74.24	68.9	74.79
Acidithiobacillus sulfuriphilus CJ-2 DSM 105150	70.14	70.41	72.95	70.7	73.3	70.29	70.34	73	70.4	70.5	69.88	70.68	100	69.32	74.56	70.46	73.86
Acidithiobacillus sp.AMEEHan	68.45	70.24	69.4	68.46	69.35	68.42	70.1	68.95	70.31	70.25	68.38	68.41	69.49	100	69.4	70.26	69.41
Acidithiobacillus ferrooxidans ATCC 23270	74.13	69.92	83.62	74.25	83.41	73.85	69.79	80.19	70.05	69.96	73.66	74.15	74.58	69.31	100	69.93	94.42
Acidithiobacillus caldus DSM 8584	68.67	99.48	69.57	68.51	69.26	68.35	98.11	69.71	98.17	99.8	68.46	68.73	70.54	70.16	69.84	100	69.79
Acidithiobacillus ferridurans ATCC 33020	74.62	69.68	83.16	74.48	83.12	74.16	69.77	79.42	69.69	69.71	73.92	74.87	73.54	69.07	93.83	69.68	100
Genomic Informations
Nº	Public specific assignment	Strain	Accession #	RefSeq #	Genbank #	Biosamble #	Bioproject #	Sequencing technology	Assembly method	Genes_Total	CDS	RNA_genes	rRNA	tRNAs	# contigs	Largest contig	Total length	GC (%)	Ref. genome description
1	Acidithiobacillus.sp	AMEEHan	-	-	-	-	-	Illumina HiSeq; PacBio	SMART	2582	1941	56	2, 2, 2 (5S, 16S, 23S)	49	6	2597382	2674311	58.6	Moya-Beltrán, A., Beard, S., Rojas-Villalobos, C. et al. Genomic evolution of the class Acidithiobacillia: deep-branching Proteobacteria living in extreme acidic conditions. ISME J 15, 3221–3238 (2021). https://doi.org/10.1038/s41396-021-00995-x
2	Acidithiobacillus caldus	ATCC 51756 T (KU)	CP005986- CP005987 - CP005988 - CP005989	GCF_000175575.2	GCA_000175575.2	SAMN02469802	PRJNA36585	ABI3730	Phred/Phrap v. 0.020425.c	3011	2956	58	2, 2, 2 (5S, 16S, 23S)	48	4	2777717	2987045	61.41	Valdes J, Quatrini R, Hallberg K, Dopson M, Valenzuela PD, Holmes DS. Draft genome sequence of the extremely acidophilic bacterium Acidithiobacillus caldus ATCC 51756 reveals metabolic versatility in the genus Acidithiobacillus. J Bacteriol. 2009 Sep;191(18):5877-8. doi: 10.1128/JB.00843-09.
3	Acidithiobacillus caldus	DSM 8584 T (KU)	JAAOMK000000000	GCF_018853615.1	GCF_018853545.1	SAMN14361141	PRJNA612091	Illumina MiSeq	Velvet v. 1.2.10	3240	3184	56	1, 3, 1 (5S, 16S, 23S)	47	380	220855	3019183	61.35	Moya-Beltrán, A., Beard, S., Rojas-Villalobos, C. et al. Genomic evolution of the class Acidithiobacillia: deep-branching Proteobacteria living in extreme acidic conditions. ISME J 15, 3221–3238 (2021). https://doi.org/10.1038/s41396-021-00995-x
4	Acidithiobacillus caldus	KU T	JAAOMJ000000000	GCF_018853545.1	GCA_018853545.1	SAMN14361136	PRJNA612087	Illumina MiSeq	Velvet v. 1.2.10	3048	2996	52	1, 1, 1 (5S, 16S, 23S)	45	344	84995	2860037	61.45	Moya-Beltrán, A., Beard, S., Rojas-Villalobos, C. et al. Genomic evolution of the class Acidithiobacillia: deep-branching Proteobacteria living in extreme acidic conditions. ISME J 15, 3221–3238 (2021). https://doi.org/10.1038/s41396-021-00995-x
5	Acidithiobacillus caldus	SM-1	CP002573 - CP002574 - CP002575 - CP002576 - CP002577	GCF_000221025.1	GCA_000221025.1	SAMN02603220	PRJNA63223	ND	ND	3240	3183	57	2, 2, 2 (5S, 16S, 23S)	47	5	2932225	3237599	60.96	You XY, Guo X, Zheng HJ, Zhang MJ, Liu LJ, Zhu YQ, Zhu B, Wang SY, Zhao GP, Poetsch A, Jiang CY, Liu SJ. Unraveling the Acidithiobacillus caldus complete genome and its central metabolisms for carbon assimilation. J Genet Genomics. 2011 Jun 20;38(6):243-52. doi: 10.1016/j.jgg.2011.04.006.
6	Acidithiobacillus caldus	MTH-04	CP026328 -CP026329 - CP026330	GCF_001650235.3	GCA_001650235.3	SAMN04849265	PRJNA318365	Illumina HiSeq; PacBio	SOAPdenovo v. v2.04	3019	2962	57	2, 2, 2 (5S, 16S, 23S)	47	3	2752116	2975756	61.44	Unpublished
7	Acidithiobacillus.sp	YTS05	CP094359.1 CP094360.1	GCF_024396695.1	GCA_024396695.1	SAMN26814750	PRJNA818052	Illumina HiSeq; PacBio	SOAPdenovo v. v2.04	3019	2962	57	2, 2, 2 (5S, 16S, 23S)	47	2	2755473	2755473	58.7	Unpublished
8	Acidithiobacillus sulfuriphilus	DSM 105150 T (CJ-2)	RIZI01000000	GCF_003721225.1	GCA_003721225.1	SAMN10340744	PRJNA499033	Illumina MiSeq	Velvet v. 1.2.10	2883	2832	51	1, 1, 1 (5S, 16S, 23S)	44	195	82101	2816858	61.51	Falagán C, Johnson DB. Acidithiobacillus ferriphilus sp. nov., a facultatively anaerobic iron- and sulfur-metabolizing extreme acidophile. Int J Syst Evol Microbiol. 2016 Jan;66(1):206-211. doi: 10.1099/ijsem.0.000698.
9	Acidithiobacillus thiooxidans	ATCC 19377, PacBio	CP045571	GCF_009662475.1	GCA_009662475.1	SAMN13037501	PRJNA577769	PacBio Sequel	Canu snapshot v. v1.6 +14 changes	ND	ND	ND	ND	ND	1	3415726	3415726	53.04	Unpublished
10	Acidithiobacillus thiooxidans	ATCC 8085	JABBDT000000000	GCF_018854645.1	GCA_018854645.1	SAMN14561483	PRJNA623943	Illumina MiSeq	Velvet v. 1.2.10	3143	3086	57	3, 3, 1 (5S, 16S, 23S)	46	195	88397	3000915	53.09	Moya-Beltrán, A., Beard, S., Rojas-Villalobos, C. et al. Genomic evolution of the class Acidithiobacillia: deep-branching Proteobacteria living in extreme acidic conditions. ISME J 15, 3221–3238 (2021). https://doi.org/10.1038/s41396-021-00995-x
11	Acidithiobacillus thiooxidans	ATCC 21835	JAAVXF000000000	GCF_018853915.1	GCA_018853915.1	SAMN14527107	PRJNA622789	Illumina MiSeq	Velvet v. 1.2.10	3929	3844	85	1, 1, 1 (5S, 16S, 23S)	78	339	136673	3671444	53.05	Moya-Beltrán, A., Beard, S., Rojas-Villalobos, C. et al. Genomic evolution of the class Acidithiobacillia: deep-branching Proteobacteria living in extreme acidic conditions. ISME J 15, 3221–3238 (2021). https://doi.org/10.1038/s41396-021-00995-x
12	Acidithiobacillus albertensis (ex. Thiobacillus albertis)	DSM 14366 T	NZ_MOAD01000000	GCF_001931655.1	GCA_001931655.1	SAMN05954282	PRJNA224116	Illumina MiSeq	Velvet v. 1.2.10	3702	3645	57	2, 2, 2 (5S, 16S, 23S)	47	141	2800235	3503318	52.60	Castro M, Moya-Beltrán A, Covarrubias PC, Gonzalez M, Cardenas JP, Issotta F, Nuñez H, Acuña LG, Encina G, Holmes DS, Johnson DB, Quatrini R. Draft genome sequence of the type strain of the sulfur-oxidizing acidophile, Acidithiobacillus albertensis (DSM 14366). Stand Genomic Sci. 2017 Dec 15;12:77. doi: 10.1186/s40793-017-0282-y.
13	Acidithiobacillus thiooxidans	ATCC 15494	JABBDW000000000	GCF_018854725.1	GCA_018854725.1	SAMN14562510	PRJNA623949	Illumina MiSeq	Velvet v. 1.2.10	4038	3952	86	3, 1, 1 (5S, 16S, 23S)	77	409	85191	3700877	52.74	Moya-Beltrán, A., Beard, S., Rojas-Villalobos, C. et al. Genomic evolution of the class Acidithiobacillia: deep-branching Proteobacteria living in extreme acidic conditions. ISME J 15, 3221–3238 (2021). https://doi.org/10.1038/s41396-021-00995-x
14	Acidithiobacillus ferrianus	DSM 107098 T (MG)	WNJL01000000	GCF_010378095.1	GCA_010378095.1	SAMN13343849	PRJNA590957	Illumina	Velvet v. 1.2.10	3215	3157	58	3, 2, 2 (5S, 16S, 23S)	47	90	572914	3165856	58.17	Norris PR, Falagán C, Moya-Beltrán A, Castro M, Quatrini R, Johnson DB. Acidithiobacillus ferrianus sp. nov.: an ancestral extremely acidophilic and facultatively anaerobic chemolithoautotroph. Extremophiles. 2020 Mar;24(2):329-337. doi: 10.1007/s00792-020-01157-1.
15	Acidithiobacillus ferrivorans	DSM 22755 T (No37)	JAAOMR000000000	GCF_018853935.1	GCA_018853935.1	SAMN14361134	PRJNA612085	Illumina MiSeq	Velvet v. 1.2.10	5319	5236	83	1, 3, 1 (5S, 16S, 23S)	74	884	94244	4623392	55.52	Anantharaman K, Hausmann B, Jungbluth SP, Kantor RS, Lavy A, Warren LA, Rappé MS, Pester M, Loy A, Thomas BC, Banfield JF. Expanded diversity of microbial groups that shape the dissimilatory sulfur cycle. ISME J. 2018 Jun;12(7):1715-1728. doi: 10.1038/s41396-018-0078-0.
16	Acidithiobacillus ferriphilus	DSM 100412 T (M20)	JAAZTY000000000	GCF_018854775.1	GCA_018854775.1	SAMN14567580	PRJNA624102	Illumina MiSeq	Velvet v. 1.2.10	2672	2616	56	3, 3, 1 (5S, 16S, 23S)	45	279	46300	2446231	57.42	Barahona S, Castro-Severyn J, Dorador C, Saavedra C, Remonsellez F. Determinants of Copper Resistance in Acidithiobacillus Ferrivorans ACH Isolated from the Chilean Altiplano. Genes (Basel). 2020 Jul 24;11(8):844. doi: 10.3390/genes11080844.
17	Acidithiobacillus ferridurans	ATCC 33020 T	JABBHQ000000000	GCF_018854555.1	GCA_018854555.1	SAMN14558872	PRJNA623800	Illumina MiSeq	Velvet v. 1.2.10	3464	3388	76	1, 3, 1 (5S, 16S, 23S)	65	258	72592	3110861	58.14	Moya-Beltrán, A., Beard, S., Rojas-Villalobos, C. et al. Genomic evolution of the class Acidithiobacillia: deep-branching Proteobacteria living in extreme acidic conditions. ISME J 15, 3221–3238 (2021). https://doi.org/10.1038/s41396-021-00995-x
18	Acidithiobacillus ferrooxidans	ATCC 23270 T	CP001219	GCF_000021485.1	GCA_000021485.1	SAMN02603974	PRJNA53	ND	ND	3097	3005	92	2, 2, 2 (5S, 16S, 23S)	82	1	2982397	2982397	58.77	Valdés J, Pedroso I, Quatrini R, Dodson RJ, Tettelin H, Blake R 2nd, Eisen JA, Holmes DS. Acidithiobacillus ferrooxidans metabolism: from genome sequence to industrial applications. BMC Genomics. 2008 Dec 11;9:597. doi: 10.1186/1471-2164-9-597.
