# Supplementary material for: Genome sequencing and metabolic network reconstruction of a novel sulfur-oxidizing bacterium Acidithiobacillus Ameehan
Source: Front Microbiol. 2023 Nov 20;14:1277847. doi: 10.3389/fmicb.2023.1277847 (PMC10694236; doi:10.3389/fmicb.2023.1277847)
Supplement: Supplementary file 4 [file Table_4.xlsx]

## Sheet: direct_revise
Reaction_ID	Reaction	Reaction_name	Before_bounds	Now_bounds	Operation
rxn10945_c0	cpd00129_c0 --> cpd00129_p0	L_Proline_c0 --> L_Proline_p0	(-1000.0, 1000.0)	(0.0, 1000.0)	Already changed
rxn00704_c0	cpd00089_c0 <=> cpd00079_c0	Glucose_1_phosphate_c0 <=> D_glucose_6_phosphate_c0	(0.0, 1000.0)	(-1000.0, 1000.0)	Already changed
rxn09436_c0	cpd00001_c0 + 2.0 cpd00006_c0 + cpd00011_c0 + cpd11466_c0 + cpd11493_c0 <=> 2.0 cpd00005_c0 + 2.0 cpd00067_c0 + cpd11468_c0 + cpd11492_c0	H2O_c0 + 2.0 NADP_c0 + CO2_c0 + Myristoyl_ACP_c0 + ACP_c0 <=> 2.0 NADPH_c0 + 2.0 H_plus__c0 + Dodecanoyl_ACP_c0 + Malonyl_acyl_carrierprotein__c0	(0.0, 1000.0)	(-1000.0, 1000.0)	Already changed
rxn02056_c0	cpd03426_c0 + cpd10515_c0 <=> 2.0 cpd00067_c0 + cpd00557_c0	Sirohydrochlorin_c0 + Fe2_plus__c0 <=> 2.0 H_plus__c0 + Siroheme_c0	(0.0, 1000.0)	(-1000.0, 1000.0)	Already changed
rxn09128_c0	cpd00067_c0 + cpd01080_c0 + cpd15358_c0 <=> cpd00001_c0 + cpd15526_c0	H_plus__c0 + ocdca_c0 + 2-octadecanoyl-sn-glycerol 3-phosphate_c0 <=> H2O_c0 + 1_2_dioctadecanoyl_sn_glycerol_3_phosphate_c0	(0, 1000.0)	(-1000.0, 1000.0)	Already changed
rxn08822_c0	2.0 cpd00067_c0 + cpd00080_c0 + cpd01080_c0 <=> cpd00001_c0 + cpd15358_c0	2.0 H_plus__c0 + Glycerol_3_phosphate_c0 + ocdca_c0 <=> H2O_c0 + 2-octadecanoyl-sn-glycerol 3-phosphate_c0	(0, 1000.0)	(-1000.0, 1000.0)	Already changed
rxn00056_c0	2.0 cpd00001_c0 + 4.0 cpd10516_c0 <=> cpd00007_c0 + 4.0 cpd00067_c0 + 4.0 cpd10515_c0	2.0 H2O_c0 + 4.0 fe3_c0 <=> O2_c0 + 4.0 H_plus__c0 + 4.0 Fe2_plus__c0	(0, 1000.0)	(-1000.0, 1000.0)	Already changed
rxn01673_c0	cpd00002_c0 + cpd00533_c0 --> cpd00008_c0 + cpd00356_c0	ATP_c0 + dCDP_c0 --> ADP_c0 + dCTP_c0	(-1000.0, 1000.0)	(0.0, 1000.0)	Already changed
rxn02000_c0	cpd00521_c0 --> cpd00522_c0	dTDP_4_oxo_6_deoxy_D_glucose_c0 --> dTDP_4_oxo_L_rhamnose_c0	(-1000.0, 1000.0)	(0.0, 1000.0)	Already changed
rxn00557_c0	cpd00068_c0 + cpd00072_c0 --> cpd00067_c0 + cpd00090_c0 + cpd00290_c0	ITP_c0 + D_fructose_6_phosphate_c0 --> H_plus__c0 + IDP_c0 + D_fructose_1_6_bisphosphate_c0	(-1000.0, 1000.0)	(0.0, 1000.0)	Already changed
rxn12637_c0	cpd00001_c0 + cpd11589_c0 --> cpd00033_c0 + cpd00041_c0	H2O_c0 + gly_asp_L_c0 --> Glycine_c0 + L_Aspartate_c0	(-1000.0, 1000.0)	(0.0, 1000.0)	Already changed
rxn00519_c0	cpd00032_c0 + cpd00068_c0 --> cpd00011_c0 + cpd00061_c0 + cpd00090_c0	Oxaloacetate_c0 + ITP_c0 --> CO2_c0 + Phosphoenolpyruvate_c0 + IDP_c0	(-1000.0, 1000.0)	(0.0, 1000.0)	Already changed
rxn03360_c0	cpd00011_c0 + cpd03349_c0 <-- cpd00067_c0 + cpd03362_c0	CO2_c0 + 5_Hydroxykynurenamine_c0 <-- H_plus__c0 + 5_Hydroxykynurenine_c0	(-1000.0, 1000.0)	(-1000.0, 0.0)	Already changed
rxn00545_c0	cpd00002_c0 + cpd00072_c0 --> cpd00008_c0 + cpd00067_c0 + cpd00290_c0	ATP_c0 + D_fructose_6_phosphate_c0 --> ADP_c0 + H_plus__c0 + D_fructose_1_6_bisphosphate_c0	(-1000.0, 1000.0)	(0.0, 1000.0)	Already changed
rxn02316_c0	cpd00062_c0 + cpd00805_c0 --> cpd00014_c0 + cpd00067_c0 + cpd02371_c0	UTP_c0 + D_Tagatose_6_phosphate_c0 --> UDP_c0 + H_plus__c0 + D_Tagatose_1_6_biphosphate_c0	(-1000.0, 1000.0)	(0.0, 1000.0)	Already changed
rxn03384_c0	4.0 cpd00067_c0 + cpd03414_c0 --> 4.0 cpd00011_c0 + cpd03416_c0	4.0 H_plus__c0 + UroporphyrinogenI_c0 --> 4.0 CO2_c0 + CoproporphyrinogenI_c0	(-1000.0, 1000.0)	(0.0, 1000.0)	Already changed
rxn10225_c0	cpd00052_c0 + cpd15682_c0 --> cpd00012_c0 + cpd00067_c0 + cpd15688_c0	CTP_c0 + 1_2_diisohexadecanoyl_sn_glycerol_3_phosphate_c0 --> PPi_c0 + H_plus__c0 + CDP_1_2_diisohexadecanoylglycerol_c0	(-1000.0, 1000.0)	(0.0, 1000.0)	Already changed
rxn08710_c0	cpd03587_c0 + cpd03831_c0 --> cpd00008_c0 + cpd15485_c0	kdo2_lipid_a_c0 + ADP_L_glycero_D_manno_heptose_c0 --> ADP_c0 + heptosyl_kdo2_lipidA_c0	(-1000.0, 1000.0)	(0.0, 1000.0)	Already changed
rxn03181_c0	cpd00002_c0 + cpd03002_c0 --> cpd00008_c0 + cpd00067_c0 + cpd02993_c0	ATP_c0 + Lipid_A_disaccharide_c0 --> ADP_c0 + H_plus__c0 + Lipid_IVA_c0	(-1000.0, 1000.0)	(0.0, 1000.0)	Already changed
rxn12846_c0	cpd00001_c0 + cpd15605_c0 --> cpd00033_c0 + cpd00066_c0	H2O_c0 + Gly_Phe_c0 --> Glycine_c0 + L_Phenylalanine_c0	(-1000.0, 1000.0)	(0.0, 1000.0)	Already changed
rxn08308_c0	cpd00052_c0 + cpd15523_c0 --> cpd00012_c0 + cpd00067_c0 + cpd15422_c0	CTP_c0 + 1_2_ditetradec_7_enoyl_sn_glycerol_3_phosphate_c0 --> PPi_c0 + H_plus__c0 + CDP_1_2_ditetradec_7_enoylglycerol_c0	(-1000.0, 1000.0)	(0.0, 1000.0)	Already changed
rxn05142_c0	cpd00001_c0 + cpd00003_c0 + cpd03333_c0 --> cpd00004_c0 + 2.0 cpd00067_c0 + cpd00373_c0	H2O_c0 + NAD_c0 + Sinapaldehyde_c0 --> NADH_c0 + 2.0 H_plus__c0 + Sinapate_c0	(-1000.0, 1000.0)	(0.0, 1000.0)	Already changed
rxn02961_c0	cpd00052_c0 + cpd02233_c0 --> cpd00012_c0 + cpd00067_c0 + cpd03379_c0	CTP_c0 + Ciliatine_c0 --> PPi_c0 + H_plus__c0 + CMPciliatine_c0	(-1000.0, 1000.0)	(0.0, 1000.0)	Already changed
rxn00361_c0	cpd00002_c0 + cpd00193_c0 --> cpd00008_c0 + cpd00044_c0 + cpd00067_c0	ATP_c0 + APS_c0 --> ADP_c0 + 3_phosphoadenylylsulfate_c0 + H_plus__c0	(-1000.0, 1000.0)	(0.0, 1000.0)	Already changed
rxn12641_c0	cpd00001_c0 + cpd11585_c0 --> cpd00033_c0 + cpd00035_c0	H2O_c0 + L_alanylglycine_c0 --> Glycine_c0 + L_Alanine_c0	(-1000.0, 1000.0)	(0.0, 1000.0)	Already changed
rxn09198_c0	2.0 cpd00067_c0 + cpd15553_c0 --> cpd00011_c0 + cpd15529_c0	2.0 H_plus__c0 + phosphatidylserine_ditetradecanoyl_c0 --> CO2_c0 + phosphatidylethanolamine_ditetradecanoyl_c0	(-1000.0, 1000.0)	(0.0, 1000.0)	Already changed
rxn00148_c0	cpd00002_c0 + cpd00020_c0 <-- cpd00008_c0 + cpd00061_c0 + cpd00067_c0	ATP_c0 + Pyruvate_c0 <-- ADP_c0 + Phosphoenolpyruvate_c0 + H_plus__c0	(-1000.0, 1000.0)	(-1000.0, 0.0)	Already changed
rxn01102_c0	cpd00002_c0 + cpd00223_c0 --> cpd00008_c0 + cpd00067_c0 + cpd00169_c0	ATP_c0 + Glycerate_c0 --> ADP_c0 + H_plus__c0 + 3_Phosphoglycerate_c0	(-1000.0, 1000.0)	(0.0, 1000.0)	Already changed
rxn05319_c0	cpd00001_c0 <=> cpd00001_p0	H2O_c0 <=> H2O_p0	(0.0, 1000.0)	(-1000.0, 1000.0)	Already changed
rxn09202_c0	2.0 cpd00067_c0 + cpd15557_c0 --> cpd00011_c0 + cpd15533_c0	2.0 H_plus__c0 + phosphatidylserine_dioctadecanoyl_c0 --> CO2_c0 + phosphatidylethanolamine_dioctadecanoyl_c0	(-1000.0, 1000.0)	(0.0, 1000.0)	Already changed
rxn00097_c0	cpd00002_c0 + cpd00018_c0 + cpd00067_c0 --> 2.0 cpd00008_c0	ATP_c0 + AMP_c0 + H_plus__c0 --> 2.0 ADP_c0	(-1000.0, 1000.0)	(0.0, 1000.0)	Already changed
rxn00695_c0	cpd00002_c0 + cpd00089_c0 --> cpd00012_c0 + cpd00387_c0	ATP_c0 + Glucose_1_phosphate_c0 --> PPi_c0 + ADPglucose_c0	(-1000.0, 1000.0)	(0.0, 1000.0)	Already changed
rxn01492_c0	cpd00002_c0 + cpd00802_c0 --> cpd00008_c0 + cpd00067_c0 + cpd00290_c0	ATP_c0 + D_fructose_1_phosphate_c0 --> ADP_c0 + H_plus__c0 + D_fructose_1_6_bisphosphate_c0	(-1000.0, 1000.0)	(0.0, 1000.0)	Already changed
rxn02315_c0	cpd00052_c0 + cpd00805_c0 --> cpd00067_c0 + cpd00096_c0 + cpd02371_c0	CTP_c0 + D_Tagatose_6_phosphate_c0 --> H_plus__c0 + CDP_c0 + D_Tagatose_1_6_biphosphate_c0	(-1000.0, 1000.0)	(0.0, 1000.0)	Already changed
rxn00556_c0	cpd00062_c0 + cpd00072_c0 --> cpd00014_c0 + cpd00067_c0 + cpd00290_c0	UTP_c0 + D_fructose_6_phosphate_c0 --> UDP_c0 + H_plus__c0 + D_fructose_1_6_bisphosphate_c0	(-1000.0, 1000.0)	(0.0, 1000.0)	Already changed
rxn00259_c0	cpd00442_c0 --> cpd00022_c0 + cpd00032_c0	3S_Citryl_CoA_c0 --> Acetyl_CoA_c0 + Oxaloacetate_c0	(-1000.0, 1000.0)	(0.0, 1000.0)	Already changed
rxn10060_c0	cpd00003_c0 + cpd00357_c0 --> cpd00006_c0 + cpd00067_c0 + cpd00297_c0	NAD_c0 + TTP_c0 --> NADP_c0 + H_plus__c0 + dTDP_c0	(-1000.0, 1000.0)	(0.0, 1000.0)	Already changed
rxn00465_c0	cpd00001_c0 + 2.0 cpd00067_c0 + cpd00274_c0 --> cpd00011_c0 + cpd00013_c0 + cpd00064_c0	H2O_c0 + 2.0 H_plus__c0 + Citrulline_c0 --> CO2_c0 + NH3_c0 + Ornithine_c0	(-1000.0, 1000.0)	(0.0, 1000.0)	Already changed
rxn01701_c0	cpd00134_c0 + cpd00365_c0 --> cpd00010_c0 + cpd01691_c0	Palmitoyl_CoA_c0 + Retinol_c0 --> CoA_c0 + Retinol_palmitate_c0	(-1000.0, 1000.0)	(0.0, 1000.0)	Already changed
rxn10222_c0	cpd00052_c0 + cpd15679_c0 --> cpd00012_c0 + cpd00067_c0 + cpd15685_c0	CTP_c0 + 1_2_diisotetradecanoyl_sn_glycerol_3_phosphate_c0 --> PPi_c0 + H_plus__c0 + CDP_1_2_diisotetradecanoylglycerol_c0	(-1000.0, 1000.0)	(0.0, 1000.0)	Already changed
rxn03419_c0	cpd00001_c0 + cpd03518_c0 --> cpd00047_c0 + cpd00067_c0 + cpd03519_c0	H2O_c0 + Formamidopyrimidine_nucleoside_triphosphate_c0 --> Formate_c0 + H_plus__c0 + 2_5_Diaminopyrimidine_nucleoside_triphosphate_c0	(-1000.0, 1000.0)	(0.0, 1000.0)	Already changed
rxn03848_c0	cpd00001_c0 + cpd00067_c0 + cpd03963_c0 --> cpd00011_c0 + cpd00013_c0 + cpd00073_c0	H2O_c0 + H_plus__c0 + Biuret_c0 --> CO2_c0 + NH3_c0 + Urea_c0	(-1000.0, 1000.0)	(0.0, 1000.0)	Already changed
rxn12847_c0	cpd00001_c0 + cpd15606_c0 --> cpd00033_c0 + cpd00069_c0	H2O_c0 + Gly_Tyr_c0 --> Glycine_c0 + L_Tyrosine_c0	(-1000.0, 1000.0)	(0.0, 1000.0)	Already changed
rxn09997_c0	cpd00001_c0 + cpd02140_c0 <-- 0.5 cpd00007_c0 + cpd00009_c0 + cpd00229_c0 + cpd00939_c0	H2O_c0 + AIR_c0 <-- 0.5 O2_c0 + Phosphate_c0 + Glycolaldehyde_c0 + Toxopyrimidine_c0	(-1000.0, 1000.0)	(-1000.0, 0.0)	Already changed
rxn05145_c0	cpd00001_c0 + cpd00002_c0 + cpd00009_p0 --> cpd00008_c0 + 2.0 cpd00009_c0 + cpd00067_c0	H2O_c0 + ATP_c0 + Phosphate_p0 --> ADP_c0 + 2.0 Phosphate_c0 + H_plus__c0	(-1000.0, 1000.0)	(0.0, 1000.0)	Already changed
rxn00707_c0	cpd00068_c0 + cpd00367_c0 --> cpd00046_c0 + cpd00067_c0 + cpd00090_c0	ITP_c0 + Cytidine_c0 --> CMP_c0 + H_plus__c0 + IDP_c0	(-1000.0, 1000.0)	(0.0, 1000.0)	Already changed
rxn00392_c0	cpd00002_c0 + cpd00220_c0 --> cpd00008_c0 + cpd00050_c0	ATP_c0 + Riboflavin_c0 --> ADP_c0 + FMN_c0	(-1000.0, 1000.0)	(0.0, 1000.0)	Already changed
rxn12646_c0	cpd00001_c0 + cpd11580_c0 --> cpd00033_c0 + cpd00053_c0	H2O_c0 + Gly_Gln_c0 --> Glycine_c0 + L_Glutamine_c0	(-1000.0, 1000.0)	(0.0, 1000.0)	Already changed
rxn02175_c0	cpd00002_c0 + cpd00834_c0 --> cpd00012_c0 + cpd00655_c0	ATP_c0 + Phosphopantetheine_c0 --> PPi_c0 + Dephospho_CoA_c0	(-1000.0, 1000.0)	(0.0, 1000.0)	Already changed
rxn01675_c0	cpd00089_c0 + cpd00357_c0 --> cpd00012_c0 + cpd00626_c0	Glucose_1_phosphate_c0 + TTP_c0 --> PPi_c0 + dTDPglucose_c0	(-1000.0, 1000.0)	(0.0, 1000.0)	Already changed
rxn10237_c0	2.0 cpd00067_c0 + cpd15694_c0 --> cpd00011_c0 + cpd15700_c0	2.0 H_plus__c0 + Diisohexadecanoylphosphatidylserine_c0 --> CO2_c0 + Diisohexadecanoylphosphatidylethanolamine_c0	(-1000.0, 1000.0)	(0.0, 1000.0)	Already changed
rxn12644_c0	cpd00001_c0 + cpd11582_c0 --> cpd00035_c0 + cpd00161_c0	H2O_c0 + ala_L_Thr_L_c0 --> L_Alanine_c0 + L_Threonine_c0	(-1000.0, 1000.0)	(0.0, 1000.0)	Already changed
rxn00213_c0	cpd00062_c0 + cpd00089_c0 --> cpd00012_c0 + cpd00026_c0	UTP_c0 + Glucose_1_phosphate_c0 --> PPi_c0 + UDP_glucose_c0	(-1000.0, 1000.0)	(0.0, 1000.0)	Already changed
rxn01444_c0	cpd00002_c0 + cpd00277_c0 --> cpd00008_c0 + cpd00067_c0 + cpd00296_c0	ATP_c0 + Deoxyguanosine_c0 --> ADP_c0 + H_plus__c0 + dGMP_c0	(-1000.0, 1000.0)	(0.0, 1000.0)	Already changed
rxn02314_c0	cpd00002_c0 + cpd00805_c0 --> cpd00008_c0 + cpd00067_c0 + cpd02371_c0	ATP_c0 + D_Tagatose_6_phosphate_c0 --> ADP_c0 + H_plus__c0 + D_Tagatose_1_6_biphosphate_c0	(-1000.0, 1000.0)	(0.0, 1000.0)	Already changed
rxn00927_c0	cpd00001_c0 + cpd00182_c0 --> cpd00105_c0 + cpd00128_c0	H2O_c0 + Adenosine_c0 --> D_Ribose_c0 + Adenine_c0	(-1000.0, 1000.0)	(0.0, 1000.0)	Already changed
rxn00251_c0	cpd00009_c0 + cpd00032_c0 + cpd00067_c0 <-- cpd00001_c0 + cpd00011_c0 + cpd00061_c0	Phosphate_c0 + Oxaloacetate_c0 + H_plus__c0 <-- H2O_c0 + CO2_c0 + Phosphoenolpyruvate_c0	(-1000.0, 1000.0)	(-1000.0, 0.0)	Already changed
rxn00237_c0	cpd00002_c0 + cpd00031_c0 --> cpd00008_c0 + cpd00038_c0	ATP_c0 + GDP_c0 --> ADP_c0 + GTP_c0	(-1000.0, 1000.0)	(0.0, 1000.0)	Already changed
rxn08311_c0	cpd00052_c0 + cpd15526_c0 --> cpd00012_c0 + cpd00067_c0 + cpd15421_c0	CTP_c0 + 1_2_dioctadecanoyl_sn_glycerol_3_phosphate_c0 --> PPi_c0 + H_plus__c0 + CDP_1_2_dioctadecanoylglycerol_c0	(-1000.0, 1000.0)	(0.0, 1000.0)	Already changed
rxn07584_c0	cpd00002_c0 + cpd00541_c0 --> cpd00012_c0 + cpd14955_c0	ATP_c0 + Lipoate_c0 --> PPi_c0 + Lipoyl_AMP_c0	(-1000.0, 1000.0)	(0.0, 1000.0)	Already changed
rxn01479_c0	cpd00052_c0 + cpd00285_c0 --> cpd00012_c0 + cpd00444_c0	CTP_c0 + Phosphoethanolamine_c0 --> PPi_c0 + CDPethanolamine_c0	(-1000.0, 1000.0)	(0.0, 1000.0)	Already changed
rxn12844_c0	cpd00001_c0 + cpd15603_c0 --> cpd00033_c0 + cpd00084_c0	H2O_c0 + Gly_Cys_c0 --> Glycine_c0 + L_Cysteine_c0	(-1000.0, 1000.0)	(0.0, 1000.0)	Already changed
rxn08306_c0	cpd00052_c0 + cpd15521_c0 --> cpd00012_c0 + cpd00067_c0 + cpd15417_c0	CTP_c0 + 1_2_didodecanoyl_sn_glycerol_3_phosphate_c0 --> PPi_c0 + H_plus__c0 + CDP_1_2_didodecanoylglycerol_c0	(-1000.0, 1000.0)	(0.0, 1000.0)	Already changed
rxn04704_c0	2.0 cpd00017_c0 + cpd02083_c0 --> 2.0 cpd00011_c0 + 2.0 cpd00060_c0 + cpd00791_c0 + 2.0 cpd03091_c0	2.0 S_Adenosyl_L_methionine_c0 + CoproporphyrinogenIII_c0 --> 2.0 CO2_c0 + 2.0 L_Methionine_c0 + ProtoporphyrinogenIX_c0 + 2.0 5_Deoxyadenosine_c0	(-1000.0, 1000.0)	(0.0, 1000.0)	Already changed
rxn01169_c0	cpd00002_c0 + cpd00190_c0 --> cpd00008_c0 + cpd00067_c0 + cpd00863_c0	ATP_c0 + beta_D_Glucose_c0 --> ADP_c0 + H_plus__c0 + beta_D_Glucose_6_phosphate_c0	(-1000.0, 1000.0)	(0.0, 1000.0)	Already changed
rxn08546_c0	cpd00080_c0 + cpd11468_c0 <=> cpd11493_c0 + cpd15325_c0	Glycerol_3_phosphate_c0 + Dodecanoyl_ACP_c0 <=> ACP_c0 + 1_dodecanoyl_sn_glycerol_3_phosphate_c0	(0.0, 1000.0)	(-1000.0, 1000.0)	Already changed
rxn02484_c0	cpd00002_c0 + cpd00939_c0 --> cpd00008_c0 + cpd00067_c0 + cpd02775_c0	ATP_c0 + Toxopyrimidine_c0 --> ADP_c0 + H_plus__c0 + 4_Amino_5_phosphomethyl_2_methylpyrimidine_c0	(-1000.0, 1000.0)	(0.0, 1000.0)	Already changed
rxn12639_c0	cpd00001_c0 + cpd11587_c0 --> cpd00035_c0 + cpd00053_c0	H2O_c0 + Ala_Gln_c0 --> L_Alanine_c0 + L_Glutamine_c0	(-1000.0, 1000.0)	(0.0, 1000.0)	Already changed
rxn03159_c0	cpd02835_c0 + cpd02930_c0 --> cpd00014_c0 + cpd03002_c0	UDP_2_3_bis3_hydroxytetradecanoylglucosamine_c0 + Lipid_X_c0 --> UDP_c0 + Lipid_A_disaccharide_c0	(-1000.0, 1000.0)	(0.0, 1000.0)	Already changed
rxn09197_c0	2.0 cpd00067_c0 + cpd15552_c0 --> cpd00011_c0 + cpd15528_c0	2.0 H_plus__c0 + phosphatidylserine_didodecanoyl_c0 --> CO2_c0 + phosphatidylethanolamine_didodecanoyl_c0	(-1000.0, 1000.0)	(0.0, 1000.0)	Already changed
rxn01352_c0	cpd00001_c0 + cpd00241_c0 --> cpd00067_c0 + cpd00277_c0 + cpd00421_c0	H2O_c0 + dGTP_c0 --> H_plus__c0 + Deoxyguanosine_c0 + Triphosphate_c0	(-1000.0, 1000.0)	(0.0, 1000.0)	Already changed
rxn12634_c0	cpd00001_c0 + cpd11592_c0 --> cpd00023_c0 + cpd00033_c0	H2O_c0 + gly_glu_L_c0 --> L_Glutamate_c0 + Glycine_c0	(-1000.0, 1000.0)	(0.0, 1000.0)	Already changed
rxn00554_c0	cpd00052_c0 + cpd00072_c0 --> cpd00067_c0 + cpd00096_c0 + cpd00290_c0	CTP_c0 + D_fructose_6_phosphate_c0 --> H_plus__c0 + CDP_c0 + D_fructose_1_6_bisphosphate_c0	(-1000.0, 1000.0)	(0.0, 1000.0)	Already changed
rxn10236_c0	2.0 cpd00067_c0 + cpd15693_c0 --> cpd00011_c0 + cpd15699_c0	2.0 H_plus__c0 + Dianteisopentadecanoylphosphatidylserine_c0 --> CO2_c0 + Dianteisopentadecanoylphosphatidylethanolamine_c0	(-1000.0, 1000.0)	(0.0, 1000.0)	Already changed
rxn02608_c0	cpd01161_c0 --> cpd00001_c0 + cpd03674_c0	D_Fuconate_c0 --> H2O_c0 + 2_Dehydro_3_deoxy_D_fuconate_c0	(-1000.0, 1000.0)	(0.0, 1000.0)	Already changed
rxn09201_c0	2.0 cpd00067_c0 + cpd15556_c0 --> cpd00011_c0 + cpd15532_c0	2.0 H_plus__c0 + phosphatidylserine_dihexadec_9_enoyl_c0 --> CO2_c0 + phosphatidylethanolamine_dihexadec_9enoyl_c0	(-1000.0, 1000.0)	(0.0, 1000.0)	Already changed
rxn10122_c0	cpd00004_c0 + 4.5 cpd00067_c0 + cpd15560_c0 --> cpd00003_c0 + 3.5 cpd00067_p0 + cpd15561_c0	NADH_c0 + 4.5 H_plus__c0 + Ubiquinone_8_c0 --> NAD_c0 + 3.5 H_plus__p0 + Ubiquinol_8_c0	(-1000.0, 1000.0)	(0.0, 1000.0)	Already changed
rxn05734_c0	cpd00001_c0 + cpd00003_c0 + cpd00040_c0 --> cpd00004_c0 + 2.0 cpd00067_c0 + cpd00180_c0	H2O_c0 + NAD_c0 + Glyoxalate_c0 --> NADH_c0 + 2.0 H_plus__c0 + Oxalate_c0	(-1000.0, 1000.0)	(0.0, 1000.0)	Already changed
rxn00772_c0	cpd00002_c0 + cpd00105_c0 --> cpd00008_c0 + cpd00067_c0 + cpd00101_c0	ATP_c0 + D_Ribose_c0 --> ADP_c0 + H_plus__c0 + ribose_5_phosphate_c0	(-1000.0, 1000.0)	(0.0, 1000.0)	Already changed
rxn00721_c0	cpd00002_c0 + cpd00093_c0 --> cpd00012_c0 + cpd00067_c0 + cpd02102_c0	ATP_c0 + Anthranilate_c0 --> PPi_c0 + H_plus__c0 + N_Adenylylanthranilate_c0	(-1000.0, 1000.0)	(0.0, 1000.0)	Already changed
rxn02503_c0	cpd00002_c0 + cpd00954_c0 --> cpd00018_c0 + 2.0 cpd00067_c0 + cpd02920_c0	ATP_c0 + 6_hydroxymethyl_dihydropterin_c0 --> AMP_c0 + 2.0 H_plus__c0 + 2_Amino_4_hydroxy_6_hydroxymethyl_7_8_dihydropteridinediphosphate_c0	(-1000.0, 1000.0)	(0.0, 1000.0)	Already changed
rxn02262_c0	cpd00002_c0 + cpd00751_c0 --> cpd00008_c0 + cpd00067_c0 + cpd01912_c0	ATP_c0 + L_Fucose_c0 --> ADP_c0 + H_plus__c0 + L_Fucose_1_phosphate_c0	(-1000.0, 1000.0)	(0.0, 1000.0)	Already changed
rxn08310_c0	cpd00052_c0 + cpd15525_c0 --> cpd00012_c0 + cpd00067_c0 + cpd15418_c0	CTP_c0 + 1_2_dihexadec_9_enoyl_sn_glycerol_3_phosphate_c0 --> PPi_c0 + H_plus__c0 + CDP_1_2_dihexadec_9_enoylglycerol_c0	(-1000.0, 1000.0)	(0.0, 1000.0)	Already changed
rxn10224_c0	cpd00052_c0 + cpd15681_c0 --> cpd00012_c0 + cpd00067_c0 + cpd15687_c0	CTP_c0 + 1_2_dianteisopentadecanoyl_sn_glycerol_3_phosphate_c0 --> PPi_c0 + H_plus__c0 + CDP_1_2_dianteisopentadecanoylglycerol_c0	(-1000.0, 1000.0)	(0.0, 1000.0)	Already changed
rxn01593_c0	cpd00002_c0 + cpd00328_c0 --> cpd00008_c0 + cpd00067_c0 + cpd00838_c0	ATP_c0 + Streptomycin_c0 --> ADP_c0 + H_plus__c0 + Streptomycin_6_phosphate_c0	(-1000.0, 1000.0)	(0.0, 1000.0)	Already changed
rxn02317_c0	cpd00068_c0 + cpd00805_c0 --> cpd00067_c0 + cpd00090_c0 + cpd02371_c0	ITP_c0 + D_Tagatose_6_phosphate_c0 --> H_plus__c0 + IDP_c0 + D_Tagatose_1_6_biphosphate_c0	(-1000.0, 1000.0)	(0.0, 1000.0)	Already changed
rxn00908_c0	cpd00003_c0 + cpd00033_c0 + cpd00087_c0 --> cpd00004_c0 + cpd00011_c0 + cpd00013_c0 + cpd00125_c0	NAD_c0 + Glycine_c0 + Tetrahydrofolate_c0 --> NADH_c0 + CO2_c0 + NH3_c0 + 5_10_Methylenetetrahydrofolate_c0	(-1000.0, 1000.0)	(0.0, 1000.0)	Already changed
rxn08711_c0	cpd03831_c0 + cpd15485_c0 --> cpd00008_c0 + cpd15484_c0	ADP_L_glycero_D_manno_heptose_c0 + heptosyl_kdo2_lipidA_c0 --> ADP_c0 + heptosyl_heptosyl_kdo2_lipidA_c0	(-1000.0, 1000.0)	(0.0, 1000.0)	Already changed
rxn00018_c0	cpd00001_c0 + cpd00011_c0 + cpd00871_c0 --> 2.0 cpd00067_c0 + 2.0 cpd00169_c0	H2O_c0 + CO2_c0 + D_Ribulose_1_5_bisphosphate_c0 --> 2.0 H_plus__c0 + 2.0 3_Phosphoglycerate_c0	(-1000.0, 1000.0)	(0.0, 1000.0)	Already changed
rxn05465_c0	cpd00067_c0 + cpd00070_c0 + cpd11493_c0 --> cpd00010_c0 + cpd11492_c0	H_plus__c0 + Malonyl_CoA_c0 + ACP_c0 --> CoA_c0 + Malonyl_acyl_carrierprotein__c0	(-1000.0, 1000.0)	(0.0, 1000.0)	Already changed
rxn12845_c0	cpd00001_c0 + cpd15604_c0 --> cpd00033_c0 + cpd00107_c0	H2O_c0 + Gly_Leu_c0 --> Glycine_c0 + L_Leucine_c0	(-1000.0, 1000.0)	(0.0, 1000.0)	Already changed
rxn05143_c0	cpd00001_c0 + cpd00006_c0 + cpd03333_c0 --> cpd00005_c0 + 2.0 cpd00067_c0 + cpd00373_c0	H2O_c0 + NADP_c0 + Sinapaldehyde_c0 --> NADPH_c0 + 2.0 H_plus__c0 + Sinapate_c0	(-1000.0, 1000.0)	(0.0, 1000.0)	Already changed
rxn00113_c0	cpd00001_c0 + 2.0 cpd00002_c0 + cpd00011_c0 + cpd00013_c0 <-- 2.0 cpd00008_c0 + cpd00009_c0 + 3.0 cpd00067_c0 + cpd00146_c0	H2O_c0 + 2.0 ATP_c0 + CO2_c0 + NH3_c0 <-- 2.0 ADP_c0 + Phosphate_c0 + 3.0 H_plus__c0 + Carbamoylphosphate_c0	(-1000.0, 1000.0)	(-1000.0, 0.0)	Already changed
rxn02131_c0	cpd00001_c0 + cpd00067_c0 + cpd00622_c0 --> cpd00013_c0 + cpd01558_c0	H2O_c0 + H_plus__c0 + Sepiapterin_c0 --> NH3_c0 + Xanthopterin_B2_c0	(-1000.0, 1000.0)	(0.0, 1000.0)	Already changed
rxn06023_c0	cpd00010_c0 + cpd12370_c0 --> cpd00045_c0 + cpd11493_c0	CoA_c0 + apo_ACP_c0 --> Adenosine_3_5_bisphosphate_c0 + ACP_c0	(-1000.0, 1000.0)	(0.0, 1000.0)	Already changed
rxn01678_c0	cpd00002_c0 + cpd00978_c0 --> cpd00008_c0 + cpd00358_c0	ATP_c0 + dUDP_c0 --> ADP_c0 + dUTP_c0	(-1000.0, 1000.0)	(0.0, 1000.0)	Already changed
rxn12640_c0	cpd00001_c0 + cpd11586_c0 --> cpd00023_c0 + cpd00035_c0	H2O_c0 + ala_L_glu_L_c0 --> L_Glutamate_c0 + L_Alanine_c0	(-1000.0, 1000.0)	(0.0, 1000.0)	Already changed
rxn02418_c0	cpd00001_c0 + cpd00885_c0 --> cpd00009_c0 + cpd02788_c0	H2O_c0 + Phytate_c0 --> Phosphate_c0 + Inositol_1_2_3_5_6_pentakisphosphate_c0	(-1000.0, 1000.0)	(0.0, 1000.0)	Already changed
rxn00650_c0	cpd00001_c0 + cpd01017_c0 --> cpd00033_c0 + cpd00084_c0	H2O_c0 + Cys_Gly_c0 --> Glycine_c0 + L_Cysteine_c0	(-1000.0, 1000.0)	(0.0, 1000.0)	Already changed
rxn01353_c0	cpd00002_c0 + cpd00295_c0 --> cpd00008_c0 + cpd00241_c0	ATP_c0 + dGDP_c0 --> ADP_c0 + dGTP_c0	(-1000.0, 1000.0)	(0.0, 1000.0)	Already changed
rxn10235_c0	2.0 cpd00067_c0 + cpd15692_c0 --> cpd00011_c0 + cpd15698_c0	2.0 H_plus__c0 + Diisopentadecanoylphosphatidylserine_c0 --> CO2_c0 + Diisopentadecanoylphosphatidylethanolamine_c0	(-1000.0, 1000.0)	(0.0, 1000.0)	Already changed
rxn12633_c0	cpd00001_c0 + cpd11593_c0 --> cpd00035_c0 + cpd00041_c0	H2O_c0 + ala_L_asp_L_c0 --> L_Alanine_c0 + L_Aspartate_c0	(-1000.0, 1000.0)	(0.0, 1000.0)	Already changed
rxn00735_c0	cpd00004_c0 + cpd00011_c0 + cpd00094_c0 <-- cpd00003_c0 + cpd03593_c0	NADH_c0 + CO2_c0 + 2_Oxobutyrate_c0 <-- NAD_c0 + D_erythro_3_Methylmalate_c0	(-1000.0, 1000.0)	(-1000.0, 0.0)	Already changed
rxn11040_c0	cpd00003_c0 + cpd00284_c0 --> cpd00004_c0 + cpd00011_c0 + cpd00171_c0	NAD_c0 + 6_Phospho_D_gluconate_c0 --> NADH_c0 + CO2_c0 + D_Ribulose5_phosphate_c0	(-1000.0, 1000.0)	(0.0, 1000.0)	Already changed
rxn03842_c0	cpd00001_c0 + cpd01419_c0 --> cpd00013_c0 + cpd00465_c0	H2O_c0 + Ureidoglycine_c0 --> NH3_c0 + Ureidoglycolate_c0	(-1000.0, 1000.0)	(0.0, 1000.0)	Already changed
rxn02421_c0	cpd00052_c0 + cpd00888_c0 --> cpd00012_c0 + cpd02200_c0	CTP_c0 + N_Methylethanolamine_phosphate_c0 --> PPi_c0 + CDP_N_methylethanolamine_c0	(-1000.0, 1000.0)	(0.0, 1000.0)	Already changed
rxn10042_c0	cpd00008_c0 + cpd00009_c0 + 4.0 cpd00067_p0 --> cpd00001_c0 + cpd00002_c0 + 3.0 cpd00067_c0	ADP_c0 + Phosphate_c0 + 4.0 H_plus__p0 --> H2O_c0 + ATP_c0 + 3.0 H_plus__c0	(-1000.0, 1000.0)	(0.0, 1000.0)	Already changed
rxn01508_c0	cpd00002_c0 + cpd00438_c0 --> cpd00008_c0 + cpd00067_c0 + cpd00294_c0	ATP_c0 + Deoxyadenosine_c0 --> ADP_c0 + H_plus__c0 + dAMP_c0	(-1000.0, 1000.0)	(0.0, 1000.0)	Already changed
rxn00428_c0	cpd00001_c0 + cpd01530_c0 --> cpd00055_c0 + 2.0 cpd00067_c0 + 2.0 cpd00099_c0	H2O_c0 + Dichloromethane_c0 --> Formaldehyde_c0 + 2.0 H_plus__c0 + 2.0 Cl__c0	(-1000.0, 1000.0)	(0.0, 1000.0)	Already changed
rxn10221_c0	cpd00052_c0 + cpd15678_c0 --> cpd00012_c0 + cpd00067_c0 + cpd15684_c0	CTP_c0 + 1_2_dianteisoheptadecanoyl_sn_glycerol_3_phosphate_c0 --> PPi_c0 + H_plus__c0 + CDP_1_2_dianteisoheptadecanoylglycerol_c0	(-1000.0, 1000.0)	(0.0, 1000.0)	Already changed
rxn09200_c0	2.0 cpd00067_c0 + cpd15555_c0 --> cpd00011_c0 + cpd15531_c0	2.0 H_plus__c0 + phosphatidylserine_dihexadecanoyl_c0 --> CO2_c0 + phosphatidylethanolamine_dihexadecanoyl_c0	(-1000.0, 1000.0)	(0.0, 1000.0)	Already changed
rxn02155_c0	cpd00002_c0 + cpd00873_c0 --> cpd00012_c0 + cpd00638_c0	ATP_c0 + Nicotinate_ribonucleotide_c0 --> PPi_c0 + Deamido_NAD_c0	(-1000.0, 1000.0)	(0.0, 1000.0)	Already changed
rxn07449_c0	cpd14790_c0 --> cpd00020_c0 + cpd00081_c0	3_Sulfolactate_c0 --> Pyruvate_c0 + Sulfite_c0	(-1000.0, 1000.0)	(0.0, 1000.0)	Already changed
rxn03990_c0	cpd00004_c0 + 2.0 cpd00007_c0 + 2.0 cpd00418_c0 --> cpd00003_c0 + cpd00067_c0 + 2.0 cpd00209_c0	NADH_c0 + 2.0 O2_c0 + 2.0 NO_c0 --> NAD_c0 + H_plus__c0 + 2.0 Nitrate_c0	(-1000.0, 1000.0)	(0.0, 1000.0)	Already changed
rxn03146_c0	cpd00001_c0 + cpd02886_c0 --> cpd00029_c0 + cpd03584_c0	H2O_c0 + UDP_3_O_beta_hydroxymyristoyl_N_acetylglucosamine_c0 --> Acetate_c0 + UDP_3_O_beta_hydroxymyristoyl_D_glucosamine_c0	(-1000.0, 1000.0)	(0.0, 1000.0)	Already changed
rxn01600_c0	cpd00001_c0 + cpd00007_c0 + cpd00445_c0 --> cpd00013_c0 + cpd00025_c0 + cpd00329_c0	H2O_c0 + O2_c0 + Cyclohexanamine_c0 --> NH3_c0 + H2O2_c0 + Cyclohexanone_c0	(-1000.0, 1000.0)	(0.0, 1000.0)	Already changed
rxn00410_c0	cpd00002_c0 + cpd00013_c0 + cpd00062_c0 --> cpd00008_c0 + cpd00009_c0 + cpd00052_c0 + 2.0 cpd00067_c0	ATP_c0 + NH3_c0 + UTP_c0 --> ADP_c0 + Phosphate_c0 + CTP_c0 + 2.0 H_plus__c0	(-1000.0, 1000.0)	(0.0, 1000.0)	Already changed
rxn03970_c0	cpd00001_c0 + cpd00003_c0 + cpd01733_c0 --> cpd00004_c0 + 2.0 cpd00067_c0 + cpd01059_c0	H2O_c0 + NAD_c0 + Ferulaldehyde_c0 --> NADH_c0 + 2.0 H_plus__c0 + Ferulate_c0	(-1000.0, 1000.0)	(0.0, 1000.0)	Already changed
rxn00303_c0	cpd00002_c0 + cpd00038_c0 --> cpd00018_c0 + 2.0 cpd00067_c0 + cpd02740_c0	ATP_c0 + GTP_c0 --> AMP_c0 + 2.0 H_plus__c0 + Guanosine_5_triphosphate_3_diphosphate_c0	(-1000.0, 1000.0)	(0.0, 1000.0)	Already changed
rxn02200_c0	cpd00443_c0 + cpd00954_c0 <-- cpd00001_c0 + cpd00683_c0	ABEE_c0 + 6_hydroxymethyl_dihydropterin_c0 <-- H2O_c0 + Dihydropteroate_c0	(-1000.0, 1000.0)	(-1000.0, 0.0)	Already changed
rxn03378_c0	cpd00001_c0 + cpd03393_c0 --> cpd00182_c0 + cpd03397_c0	H2O_c0 + Se_Adenosylselenohomocysteine_c0 --> Adenosine_c0 + Selenohomocysteine_c0	(-1000.0, 1000.0)	(0.0, 1000.0)	Already changed
rxn00105_c0	cpd00002_c0 + cpd00355_c0 --> cpd00003_c0 + cpd00012_c0	ATP_c0 + Nicotinamide_ribonucleotide_c0 --> NAD_c0 + PPi_c0	(-1000.0, 1000.0)	(0.0, 1000.0)	Already changed
rxn01418_c0	cpd00003_c0 + cpd00010_c0 + cpd00067_c0 + cpd00269_c0 --> cpd00004_c0 + cpd00011_c0 + cpd00067_p0 + cpd00413_c0	NAD_c0 + CoA_c0 + H_plus__c0 + 2_Oxoadipate_c0 --> NADH_c0 + CO2_c0 + H_plus__p0 + Glutaryl_CoA_c0	(-1000.0, 1000.0)	(0.0, 1000.0)	Already changed
rxn02303_c0	cpd00007_c0 + 2.0 cpd00067_c0 + cpd02083_c0 --> 2.0 cpd00001_c0 + 2.0 cpd00011_c0 + cpd00791_c0	O2_c0 + 2.0 H_plus__c0 + CoproporphyrinogenIII_c0 --> 2.0 H2O_c0 + 2.0 CO2_c0 + ProtoporphyrinogenIX_c0	(-1000.0, 1000.0)	(0.0, 1000.0)	Already changed
rxn03907_c0	cpd00052_c0 + cpd08286_c0 --> cpd00012_c0 + cpd08287_c0	CTP_c0 + 2_C_methyl_D_erythritol4_phosphate_c0 --> PPi_c0 + 4__cytidine5_diphospho_2_C_methyl_D_erythritol_c0	(-1000.0, 1000.0)	(0.0, 1000.0)	Already changed
rxn01987_c0	cpd00008_c0 + cpd00067_c0 + cpd00510_c0 --> cpd00002_c0 + cpd01242_c0	ADP_c0 + H_plus__c0 + deoxyribose_5_phosphate_c0 --> ATP_c0 + Thyminose_c0	(-1000.0, 1000.0)	(0.0, 1000.0)	Already changed
rxn06647_c0	cpd12172_c0 + cpd12502_c0 --> cpd12392_c0 + cpd13370_c0	Protein_L_cysteine_c0 + DNA_containing_6_O_methylguanine_c0 --> Protein_S_methyl_L_cysteine_c0 + DNA_containing_guanine_c0	(-1000.0, 1000.0)	(0.0, 1000.0)	Already changed
rxn02304_c0	3.0 cpd00007_c0 + 2.0 cpd00791_c0 --> 6.0 cpd00001_c0 + 2.0 cpd01476_c0	3.0 O2_c0 + 2.0 ProtoporphyrinogenIX_c0 --> 6.0 H2O_c0 + 2.0 Protoporphyrin_c0	(-1000.0, 1000.0)	(0.0, 1000.0)	Already changed
rxn00770_c0	cpd00002_c0 + cpd00101_c0 --> cpd00018_c0 + cpd00067_c0 + cpd00103_c0	ATP_c0 + ribose_5_phosphate_c0 --> AMP_c0 + H_plus__c0 + PRPP_c0	(-1000.0, 1000.0)	(0.0, 1000.0)	Already changed
rxn10234_c0	2.0 cpd00067_c0 + cpd15691_c0 --> cpd00011_c0 + cpd15697_c0	2.0 H_plus__c0 + Diisotetradecanoylphosphatidylserine_c0 --> CO2_c0 + Diisotetradecanoylphosphatidylethanolamine_c0	(-1000.0, 1000.0)	(0.0, 1000.0)	Already changed
rxn00175_c0	cpd00002_c0 + cpd00010_c0 + cpd00029_c0 --> cpd00012_c0 + cpd00018_c0 + cpd00022_c0 + cpd00067_c0	ATP_c0 + CoA_c0 + Acetate_c0 --> PPi_c0 + AMP_c0 + Acetyl_CoA_c0 + H_plus__c0	(-1000.0, 1000.0)	(0.0, 1000.0)	Already changed
rxn06197_c0	cpd00002_c0 + cpd11712_c0 --> cpd00008_c0 + cpd00067_c0 + cpd12508_c0	ATP_c0 + Protein_histidine_c0 --> ADP_c0 + H_plus__c0 + Protein_N_pros_phosphohistidine_c0	(-1000.0, 1000.0)	(0.0, 1000.0)	Already changed
rxn10163_c0	cpd00067_p0 + cpd03847_p0 --> cpd00067_c0 + cpd03847_c0	H_plus__p0 + Myristic_acid_p0 --> H_plus__c0 + Myristic_acid_c0	(-1000.0, 1000.0)	(0.0, 1000.0)	Already changed
rxn02460_c0	cpd00002_c0 + cpd00916_c0 --> cpd00008_c0 + cpd00067_c0 + cpd00934_c0	ATP_c0 + Ins1_4_5P3_c0 --> ADP_c0 + H_plus__c0 + Inositol_1_3_4_5_tetrakisphosphate_c0	(-1000.0, 1000.0)	(0.0, 1000.0)	Already changed
rxn01652_c0	cpd00001_c0 + cpd00347_c0 --> cpd00067_c0 + cpd02197_c0	H2O_c0 + 5_10_Methenyltetrahydrofolate_c0 --> H_plus__c0 + 5_Formyltetrahydrofolate_c0	(-1000.0, 1000.0)	(0.0, 1000.0)	Already changed
rxn08312_c0	cpd00052_c0 + cpd15527_c0 --> cpd00012_c0 + cpd00067_c0 + cpd15420_c0	CTP_c0 + 1_2_dioctadec_11_enoyl_sn_glycerol_3_phosphate_c0 --> PPi_c0 + H_plus__c0 + CDP_1_2_dioctadec_11_enoylglycerol_c0	(-1000.0, 1000.0)	(0.0, 1000.0)	Already changed
rxn08309_c0	cpd00052_c0 + cpd15524_c0 --> cpd00012_c0 + cpd00067_c0 + cpd15419_c0	CTP_c0 + 1_2_dihexadecanoyl_sn_glycerol_3_phosphate_c0 --> PPi_c0 + H_plus__c0 + CDP_1_2_dihexadecanoylglycerol_c0	(-1000.0, 1000.0)	(0.0, 1000.0)	Already changed
rxn01512_c0	cpd00002_c0 + cpd00297_c0 --> cpd00008_c0 + cpd00357_c0	ATP_c0 + dTDP_c0 --> ADP_c0 + TTP_c0	(-1000.0, 1000.0)	(0.0, 1000.0)	Already changed
rxn08655_c0	cpd00139_c0 + cpd15560_c0 --> cpd00040_c0 + cpd15561_c0	Glycolate_c0 + Ubiquinone_8_c0 --> Glyoxalate_c0 + Ubiquinol_8_c0	(-1000.0, 1000.0)	(0.0, 1000.0)	Already changed
rxn00866_c0	cpd00067_c0 + cpd00119_c0 --> cpd00011_c0 + cpd00312_c0	H_plus__c0 + L_Histidine_c0 --> CO2_c0 + Histamine_c0	(-1000.0, 1000.0)	(0.0, 1000.0)	Already changed
rxn03991_c0	cpd00005_c0 + 2.0 cpd00007_c0 + 2.0 cpd00418_c0 --> cpd00006_c0 + cpd00067_c0 + 2.0 cpd00209_c0	NADPH_c0 + 2.0 O2_c0 + 2.0 NO_c0 --> NADP_c0 + H_plus__c0 + 2.0 Nitrate_c0	(-1000.0, 1000.0)	(0.0, 1000.0)	Already changed
rxn00086_c0	cpd00006_c0 + 2.0 cpd00042_c0 <-- cpd00005_c0 + cpd00067_c0 + cpd00111_c0	NADP_c0 + 2.0 GSH_c0 <-- NADPH_c0 + H_plus__c0 + Oxidized_glutathione_c0	(-1000.0, 1000.0)	(-1000.0, 0.0)	Already changed
rxn01127_c0	cpd00002_c0 + cpd00067_c0 + cpd00294_c0 --> cpd00008_c0 + cpd00177_c0	ATP_c0 + H_plus__c0 + dAMP_c0 --> ADP_c0 + dADP_c0	(-1000.0, 1000.0)	(0.0, 1000.0)	Already changed
rxn05226_c0	cpd00027_p0 + cpd00061_c0 --> cpd00020_c0 + cpd00079_c0	D_Glucose_p0 + Phosphoenolpyruvate_c0 --> Pyruvate_c0 + D_glucose_6_phosphate_c0	(-1000.0, 1000.0)	(0.0, 1000.0)	Already changed
rxn06160_c0	cpd00365_c0 + cpd11611_c0 --> cpd00010_c0 + cpd12018_c0	Retinol_c0 + Acyl_CoA_c0 --> CoA_c0 + Retinyl_ester_c0	(-1000.0, 1000.0)	(0.0, 1000.0)	Already changed
rxn03971_c0	cpd00001_c0 + cpd00006_c0 + cpd01733_c0 --> cpd00005_c0 + 2.0 cpd00067_c0 + cpd01059_c0	H2O_c0 + NADP_c0 + Ferulaldehyde_c0 --> NADPH_c0 + 2.0 H_plus__c0 + Ferulate_c0	(-1000.0, 1000.0)	(0.0, 1000.0)	Already changed
rxn01671_c0	cpd00002_c0 + cpd02016_c0 --> cpd00008_c0 + cpd00067_c0 + cpd00355_c0	ATP_c0 + N_Ribosylnicotinamide_c0 --> ADP_c0 + H_plus__c0 + Nicotinamide_ribonucleotide_c0	(-1000.0, 1000.0)	(0.0, 1000.0)	Already changed
rxn12642_c0	cpd00001_c0 + cpd11584_c0 --> cpd00035_c0 + cpd00119_c0	H2O_c0 + Ala_His_c0 --> L_Alanine_c0 + L_Histidine_c0	(-1000.0, 1000.0)	(0.0, 1000.0)	Already changed
rxn01499_c0	cpd00067_c0 + cpd00291_c0 --> cpd00011_c0 + cpd02357_c0	H_plus__c0 + L_Dopa_c0 --> CO2_c0 + Dopamine_c0	(-1000.0, 1000.0)	(0.0, 1000.0)	Already changed
rxn10233_c0	2.0 cpd00067_c0 + cpd15690_c0 --> cpd00011_c0 + cpd15696_c0	2.0 H_plus__c0 + Dianteisoheptadecanoylphosphatidylserine_c0 --> CO2_c0 + Dianteisoheptadecanoylphosphatidylethanolamine_c0	(-1000.0, 1000.0)	(0.0, 1000.0)	Already changed
rxn03439_c0	cpd02546_c0 + cpd03585_c0 --> cpd00046_c0 + cpd00067_c0 + cpd03586_c0	CMP_KDO_c0 + KDO_lipid_IVA_c0 --> CMP_c0 + H_plus__c0 + kdo2_lipid_iva_c0	(-1000.0, 1000.0)	(0.0, 1000.0)	Already changed
rxn00216_c0	cpd00002_c0 + cpd00027_c0 --> cpd00008_c0 + cpd00067_c0 + cpd00079_c0	ATP_c0 + D_Glucose_c0 --> ADP_c0 + H_plus__c0 + D_glucose_6_phosphate_c0	(-1000.0, 1000.0)	(0.0, 1000.0)	Already changed
rxn12635_c0	cpd00001_c0 + cpd11591_c0 --> cpd00033_c0 + cpd00060_c0	H2O_c0 + Gly_Met_c0 --> Glycine_c0 + L_Methionine_c0	(-1000.0, 1000.0)	(0.0, 1000.0)	Already changed
rxn07841_c0	cpd00002_c0 + cpd00202_c0 --> cpd00012_c0 + cpd00067_c0 + cpd15130_c0	ATP_c0 + DMAPP_c0 --> PPi_c0 + H_plus__c0 + Isopentenyl_ATP_c0	(-1000.0, 1000.0)	(0.0, 1000.0)	Already changed
rxn03002_c0	cpd00001_c0 + cpd02688_c0 --> cpd00009_c0 + cpd02380_c0	H2O_c0 + S_Methyl_3_phospho_1_thio_D_glycerate_c0 --> Phosphate_c0 + S_Methyl_1_thio_D_glycerate_c0	(-1000.0, 1000.0)	(0.0, 1000.0)	Already changed
rxn10223_c0	cpd00052_c0 + cpd15680_c0 --> cpd00012_c0 + cpd00067_c0 + cpd15686_c0	CTP_c0 + 1_2_diisopentadecanoyl_sn_glycerol_3_phosphate_c0 --> PPi_c0 + H_plus__c0 + CDP_1_2_diisopentadecanoylglycerol_c0	(-1000.0, 1000.0)	(0.0, 1000.0)	Already changed
rxn00134_c0	cpd00002_c0 + cpd00182_c0 --> cpd00008_c0 + cpd00018_c0 + cpd00067_c0	ATP_c0 + Adenosine_c0 --> ADP_c0 + AMP_c0 + H_plus__c0	(-1000.0, 1000.0)	(0.0, 1000.0)	Already changed
rxn09199_c0	2.0 cpd00067_c0 + cpd15554_c0 --> cpd00011_c0 + cpd15530_c0	2.0 H_plus__c0 + phosphatidylserine_ditetradec_7_enoyl_c0 --> CO2_c0 + phosphatidylethanolamine_ditetradec_7_enoyl_c0	(-1000.0, 1000.0)	(0.0, 1000.0)	Already changed
rxn00141_c0	cpd00001_c0 + cpd00019_c0 --> cpd00135_c0 + cpd00182_c0	H2O_c0 + S_Adenosyl_homocysteine_c0 --> Homocysteine_c0 + Adenosine_c0	(-1000.0, 1000.0)	(0.0, 1000.0)	Already changed
rxn07056_c0	cpd00001_c0 + cpd11636_c0 --> cpd00013_c0 + cpd00049_c0	H2O_c0 + Amide_c0 --> NH3_c0 + Carboxylic_acid_c0	(-1000.0, 1000.0)	(0.0, 1000.0)	Already changed
rxn01434_c0	cpd00002_c0 + cpd00041_c0 + cpd00274_c0 --> cpd00012_c0 + cpd00018_c0 + 2.0 cpd00067_c0 + cpd02152_c0	ATP_c0 + L_Aspartate_c0 + Citrulline_c0 --> PPi_c0 + AMP_c0 + 2.0 H_plus__c0 + L_Argininosuccinate_c0	(-1000.0, 1000.0)	(0.0, 1000.0)	Already changed
rxn03849_c0	cpd00001_c0 + cpd03963_c0 --> cpd00013_c0 + cpd00742_c0	H2O_c0 + Biuret_c0 --> NH3_c0 + Allophanate_c0	(-1000.0, 1000.0)	(0.0, 1000.0)	Already changed
rxn08094_c0	cpd00003_c0 + cpd00010_c0 + cpd00024_c0 --> cpd00004_c0 + cpd00011_c0 + cpd00078_c0	NAD_c0 + CoA_c0 + 2_Oxoglutarate_c0 --> NADH_c0 + CO2_c0 + Succinyl_CoA_c0	(-1000.0, 1000.0)	(0.0, 1000.0)	Already changed
rxn00700_c0	cpd00038_c0 + cpd00089_c0 --> cpd00012_c0 + cpd00315_c0	GTP_c0 + Glucose_1_phosphate_c0 --> PPi_c0 + GDP_glucose_c0	(-1000.0, 1000.0)	(0.0, 1000.0)	Already changed
rxn00085_c0	cpd00006_c0 + 2.0 cpd00023_c0 <-- cpd00005_c0 + cpd00024_c0 + cpd00053_c0 + cpd00067_c0	NADP_c0 + 2.0 L_Glutamate_c0 <-- NADPH_c0 + 2_Oxoglutarate_c0 + L_Glutamine_c0 + H_plus__c0	(-1000.0, 1000.0)	(-1000.0, 0.0)	Already changed
rxn01948_c0	cpd00067_c0 + cpd00490_c0 --> cpd00011_c0 + cpd00579_c0	H_plus__c0 + 5_Hydroxy_L_tryptophan_c0 --> CO2_c0 + Serotonin_c0	(-1000.0, 1000.0)	(0.0, 1000.0)	Already changed
rxn09203_c0	2.0 cpd00067_c0 + cpd15558_c0 --> cpd00011_c0 + cpd15534_c0	2.0 H_plus__c0 + phosphatidylserine_dioctadec_11_enoyl_c0 --> CO2_c0 + phosphatidylethanolamine_dioctadec_11_enoyl_c0	(-1000.0, 1000.0)	(0.0, 1000.0)	Already changed
rxn02288_c0	4.0 cpd00067_c0 + cpd00774_c0 --> 4.0 cpd00011_c0 + cpd02083_c0	4.0 H_plus__c0 + UroporphyrinogenIII_c0 --> 4.0 CO2_c0 + CoproporphyrinogenIII_c0	(-1000.0, 1000.0)	(0.0, 1000.0)	Already changed
rxn00409_c0	cpd00002_c0 + cpd00096_c0 --> cpd00008_c0 + cpd00052_c0	ATP_c0 + CDP_c0 --> ADP_c0 + CTP_c0	(-1000.0, 1000.0)	(0.0, 1000.0)	Already changed
rxn00653_c0	cpd00004_c0 + 2.0 cpd00067_c0 + cpd00085_c0 <-- cpd00001_c0 + cpd00003_c0 + cpd01504_c0	NADH_c0 + 2.0 H_plus__c0 + beta_Alanine_c0 <-- H2O_c0 + NAD_c0 + 3_Aminopropanal_c0	(-1000.0, 1000.0)	(-1000.0, 0.0)	Already changed
rxn11892_c0	cpd00134_c0 + cpd00667_c0 --> cpd00010_c0 + cpd02184_c0	Palmitoyl_CoA_c0 + 11_cis_Retinol_c0 --> CoA_c0 + 11_cis_Retinyl_palmitate_c0	(-1000.0, 1000.0)	(0.0, 1000.0)	Already changed
rxn10232_c0	2.0 cpd00067_c0 + cpd15689_c0 --> cpd00011_c0 + cpd15695_c0	2.0 H_plus__c0 + Diisoheptadecanoylphosphatidylserine_c0 --> CO2_c0 + Diisoheptadecanoylphosphatidylethanolamine_c0	(-1000.0, 1000.0)	(0.0, 1000.0)	Already changed
rxn00921_c0	cpd00067_c0 + cpd00136_c0 --> cpd00011_c0 + cpd00127_c0	H_plus__c0 + 4_Hydroxybenzoate_c0 --> CO2_c0 + Phenol_c0	(-1000.0, 1000.0)	(0.0, 1000.0)	Already changed
rxn03031_c0	cpd00010_c0 + cpd02724_c0 <-- cpd00001_c0 + cpd00078_c0 + cpd02465_c0	CoA_c0 + N_Succinyl_L_2_amino_6_oxopimelate_c0 <-- H2O_c0 + Succinyl_CoA_c0 + tetrahydrodipicolinate_c0	(0.0, 1000.0)	(-1000.0, 0.0)	Already changed
rxn10220_c0	cpd00052_c0 + cpd15677_c0 --> cpd00012_c0 + cpd00067_c0 + cpd15683_c0	CTP_c0 + 1_2_diisoheptadecanoyl_sn_glycerol_3_phosphate_c0 --> PPi_c0 + H_plus__c0 + CDP_1_2_diisoheptadecanoylglycerol_c0	(-1000.0, 1000.0)	(0.0, 1000.0)	Already changed
rxn03511_c0	cpd03830_c0 --> cpd03831_c0	ADP_D_glycero_D_manno_heptose_c0 --> ADP_L_glycero_D_manno_heptose_c0	(-1000.0, 1000.0)	(0.0, 1000.0)	Already changed
rxn03182_c0	cpd02546_c0 + cpd02993_c0 --> cpd00046_c0 + cpd00067_c0 + cpd03585_c0	CMP_KDO_c0 + Lipid_IVA_c0 --> CMP_c0 + H_plus__c0 + KDO_lipid_IVA_c0	(-1000.0, 1000.0)	(0.0, 1000.0)	Already changed
rxn03323_c0	cpd00001_c0 + 2.0 cpd00067_c0 + cpd03280_c0 --> cpd00011_c0 + cpd00013_c0 + cpd03281_c0	H2O_c0 + 2.0 H_plus__c0 + 5_Ureido_4_imidazole_carboxylate_c0 --> CO2_c0 + NH3_c0 + 5_Amino_4_imidazole_carboxylate_c0	(-1000.0, 1000.0)	(0.0, 1000.0)	Already changed
rxn08307_c0	cpd00052_c0 + cpd15522_c0 --> cpd00012_c0 + cpd00067_c0 + cpd15423_c0	CTP_c0 + 1_2_ditetradecanoyl_sn_glycerol_3_phosphate_c0 --> PPi_c0 + H_plus__c0 + CDP_1_2_ditetradecanoylglycerol_c0	(-1000.0, 1000.0)	(0.0, 1000.0)	Already changed
rxn02230_c0	cpd00150_c0 + cpd00706_c0 --> cpd00020_c0 + cpd00067_c0 + cpd01211_c0	HCN_c0 + Mercaptopyruvate_c0 --> Pyruvate_c0 + H_plus__c0 + Thiocyanate_c0	(-1000.0, 1000.0)	(0.0, 1000.0)	Already changed
rxn12645_c0	cpd00001_c0 + cpd11581_c0 --> cpd00033_c0 + cpd00132_c0	H2O_c0 + gly_asn_L_c0 --> Glycine_c0 + L_Asparagine_c0	(-1000.0, 1000.0)	(0.0, 1000.0)	Already changed
rxn01973_c0	cpd00001_c0 + cpd02698_c0 --> cpd00036_c0 + cpd00504_c0	H2O_c0 + N_Succinyl_L_2_6_diaminopimelate_c0 --> Succinate_c0 + LL_2_6_Diaminopimelate_c0	(-1000.0, 1000.0)	(0.0, 1000.0)	Already changed
rxn00117_c0	cpd00002_c0 + cpd00014_c0 --> cpd00008_c0 + cpd00062_c0	ATP_c0 + UDP_c0 --> ADP_c0 + UTP_c0	(-1000.0, 1000.0)	(0.0, 1000.0)	Already changed
rxn11663_c0	cpd00003_c0 + cpd03607_c0 --> cpd00004_c0 + cpd00011_c0 + cpd08449_c0	NAD_c0 + 4_Phosphonooxy_threonine_c0 --> NADH_c0 + CO2_c0 + 3_Amino_2_oxopropyl_phosphate_c0	(-1000.0, 1000.0)	(0.0, 1000.0)	Already changed
rxn00293_c0	cpd00062_c0 + cpd02611_c0 --> cpd00012_c0 + cpd00037_c0	UTP_c0 + N_Acetyl_D_glucosamine1_phosphate_c0 --> PPi_c0 + UDP_N_acetylglucosamine_c0	(-1000.0, 1000.0)	(0.0, 1000.0)	Already changed
rxn00839_c0	cpd00002_c0 + cpd00177_c0 --> cpd00008_c0 + cpd00115_c0	ATP_c0 + dADP_c0 --> ADP_c0 + dATP_c0	(-1000.0, 1000.0)	(0.0, 1000.0)	Already changed
rxn00693_c0	cpd00135_c0 + cpd00345_c0 <=> cpd00060_c0 + cpd00087_c0	Homocysteine_c0 + 5_Methyltetrahydrofolate_c0 <=> L_Methionine_c0 + Tetrahydrofolate_c0	(0.0, 1000.0)	(-1000.0, 1000.0)	Already changed
rxn01101_c0	cpd00003_c0 + cpd00169_c0 <=> cpd00004_c0 + cpd00067_c0 + cpd02069_c0	NAD_c0 + 3_Phosphoglycerate_c0 <=> NADH_c0 + H_plus__c0 + 3_Phosphonooxypyruvate_c0	(0.0, 1000.0)	(-1000.0, 1000.0)	Already changed
rxn09696_c0	cpd00017_p0 + cpd00067_p0 <=> cpd00017_c0 + cpd00067_c0	S_Adenosyl_L_methionine_p0 + H_plus__p0 <=> S_Adenosyl_L_methionine_c0 + H_plus__c0	(0.0, 1000.0)	(-1000.0, 1000.0)	Already changed
rxn09677_c0	cpd00111_p0 <-- cpd00111_c0	Oxidized_glutathione_p0 <-- Oxidized_glutathione_c0	(0.0, 1000.0)	(-1000.0, 0.0)	Already changed
rxn03395_c0	cpd00017_c0 + cpd03445_c0 <=> cpd00019_c0 + cpd00067_c0 + cpd03446_c0	S_Adenosyl_L_methionine_c0 + 2_Octaprenyl_6_hydroxyphenol_c0 <=> S_Adenosyl_homocysteine_c0 + H_plus__c0 + 2_Octaprenyl_6_methoxyphenol_c0	(0.0, 1000.0)	(-1000.0, 1000.0)	Already changed
rxn11946_c0	cpd00017_c0 + cpd03449_c0 <=> cpd00019_c0 + 3.0 cpd00067_c0 + cpd15560_c0	S_Adenosyl_L_methionine_c0 + 2_Octaprenyl_3_methyl_5_hydroxy_6_methoxy_1_4_benzoquinone_c0 <=> S_Adenosyl_homocysteine_c0 + 3.0 H_plus__c0 + Ubiquinone_8_c0	(0.0, 1000.0)	(-1000.0, 1000.0)	Already changed
rxn02067_c0	2.0 cpd00007_c0 + cpd00067_c0 + cpd02117_c0 --> 2.0 cpd00025_c0 + cpd00563_c0	2.0 O2_c0 + H_plus__c0 + (S)-Canadine_c0 --> 2.0 H2O2_c0 + Berberine_c0	(-1000.0, 1000.0)	(0.0, 1000.0)	Already changed
rxn04887_c0	cpd00042_c0 + cpd10549_c0 <-- cpd00001_c0 + cpd10553_c0	GSH_c0 + Benzo[a]pyrene-7,8-diol_c0 <-- H2O_c0 + 7,8-Dihydro-7-hydroxy-8-S-glutathionyl-benzo[a]pyrene_c0	(-1000.0, 1000.0)	(-1000.0, 0.0)	Already changed
rxn02597_c0	cpd00001_c0 + cpd01133_c0 --> cpd00082_c0 + cpd03200_c0	H2O_c0 + Stachyose_c0 --> D_Fructose_c0 + Manninotriose_c0	(-1000.0, 1000.0)	(0.0, 1000.0)	Already changed
rxn05255_c0	cpd00067_p0 + cpd00393_p0 <=> cpd00067_c0 + cpd00393_c0	H_plus__p0 + Folate_p0 <=> H_plus__c0 + Folate_c0	(0, 1000.0)	(-1000.0, 1000.0)	Already changed
rxn01361_c0	cpd00003_c0 + cpd00282_c0 <=> cpd00004_c0 + cpd00067_c0 + cpd00247_c0	NAD_c0 + S_Dihydroorotate_c0 <=> NADH_c0 + H_plus__c0 + Orotate_c0	(0, 1000.0)	(-1000.0, 1000.0)	Already changed
rxn04840_c0	2.0 cpd00042_c0 + cpd03176_c0 --> cpd00001_c0 + cpd00111_c0 + cpd02918_c0	2.0 GSH_c0 + 5(S)-HPETE_c0 --> H2O_c0 + Oxidized_glutathione_c0 + 5-HETE_c0	(-1000.0, 1000.0)	(0.0, 1000.0)	Already changed
rxn13952_c0	2.0 cpd00007_c0 + cpd00067_c0 + cpd01851_c0 --> 2.0 cpd00025_c0 + cpd03153_c0	2.0 O2_c0 + H_plus__c0 + Tetrahydropalmatine_c0 --> 2.0 H2O2_c0 + Palmatine_c0	(-1000.0, 1000.0)	(0.0, 1000.0)	Already changed
rxn02584_c0	cpd00001_c0 + cpd01765_c0 --> cpd00187_c0 + cpd01113_c0	H2O_c0 + N-Methylhexanamide_c0 --> Methanamine_c0 + Hexanoate_c0	(-1000.0, 1000.0)	(0.0, 1000.0)	Already changed
rxn04841_c0	2.0 cpd00042_c0 + cpd03555_c0 --> cpd00001_c0 + cpd00111_c0 + cpd02890_c0	2.0 GSH_c0 + 15(S)-HPETE_c0 --> H2O_c0 + Oxidized_glutathione_c0 + 15(S)-HETE_c0	(-1000.0, 1000.0)	(0.0, 1000.0)	Already changed
rxn12663_c0	cpd00038_p0 <-- cpd00038_c0	GTP_p0 <-- GTP_c0	(0, 1000.0)	(-1000.0, 0.0)	Already changed
rxn12647_c0	cpd00115_p0 <-- cpd00115_c0	dATP_p0 <-- dATP_c0	(0, 1000.0)	(-1000.0, 0.0)	Already changed
rxn02760_c0	cpd00001_c0 + cpd01693_c0 --> cpd00079_c0 + cpd00082_c0	H2O_c0 + 6_Phosphosucrose_c0 --> D_glucose_6_phosphate_c0 + D_Fructose_c0	(-1000.0, 1000.0)	(0.0, 1000.0)	Already changed
rxn09686_c0	cpd00357_p0 <-- cpd00357_c0	TTP_p0 <-- TTP_c0	(0, 1000.0)	(-1000.0, 0.0)	Already changed
rxn11808_c0	cpd00042_c0 + cpd04806_c0 <-- cpd00001_c0 + cpd08400_c0	GSH_c0 + Aldophosphamide_c0 <-- H2O_c0 + 4-Glutathionyl cyclophosphamide_c0	(-1000.0, 1000.0)	(-1000.0, 0.0)	Already changed
rxn05717_c0	cpd00067_p0 + cpd00421_p0 <=> cpd00067_c0 + cpd00421_c0	H_plus__p0 + Triphosphate_p0 <=> H_plus__c0 + Triphosphate_c0	(0, 1000.0)	(-1000.0, 1000.0)	Already changed
rxn04027_c0	cpd00026_c0 + cpd00081_c0 --> cpd00001_c0 + cpd08358_c0	UDP_glucose_c0 + Sulfite_c0 --> H2O_c0 + UDP-6-sulfoquinovose_c0	(-1000.0, 1000.0)	(0.0, 1000.0)	Already changed
rxn05305_c0	cpd00039_c0 + cpd00067_p0 --> cpd00039_p0 + cpd00067_c0	L_Lysine_c0 + H_plus__p0 --> L-Lysine_p0 + H_plus__c0	(-1000.0, 1000.0)	(0.0, 1000.0)	Already changed
rxn10832_c0	cpd00010_p0 <=> cpd00010_c0	CoA_p0 <=> CoA_c0	(0, 1000.0)	(-1000.0, 1000.0)	Already changed
rxn02642_c0	2.0 cpd00007_c0 + cpd00067_c0 + cpd02545_c0 --> 2.0 cpd00025_c0 + cpd01238_c0	2.0 O2_c0 + H_plus__c0 + Isocorypalmine_c0 --> 2.0 H2O2_c0 + Columbamine_c0	(-1000.0, 1000.0)	(0.0, 1000.0)	Already changed
rxn05903_c0	cpd00018_c0 + cpd00067_c0 + cpd00081_c0 + cpd11609_c0 <=> cpd00193_c0 + cpd11610_c0	AMP_c0 + H_plus__c0 + Sulfite_c0 + A_c0 <=> APS_c0 + AH2_c0	(-1000.0, 0)	(-1000.0, 1000.0)	Already changed
rxn11051_c0	cpd00193_c0 + cpd11421_c0 --> cpd00018_c0 + cpd00067_c0 + cpd00081_c0 + cpd11420_c0	APS_c0 + trdrd_c0 --> AMP_c0 + H_plus__c0 + Sulfite_c0 + trdox_c0	(-1000.0, 1000.0)	(0.0, 1000.0)	Already changed
