# Supplementary material for: Genome sequencing and metabolic network reconstruction of a novel sulfur-oxidizing bacterium Acidithiobacillus Ameehan
Source: Front Microbiol. 2023 Nov 20;14:1277847. doi: 10.3389/fmicb.2023.1277847 (PMC10694236; doi:10.3389/fmicb.2023.1277847)
Supplement: Supplementary file 5 [file Table_5.xlsx]

## Sheet: Sheet1
id	reaction_eq
EX_S	S_e0 <=>
OMP1	S_e0 + cpd00042_c0 --> SSH
SSHtoHS	SSH + 2 cpd00067_c0 --> cpd00042_c0 + cpd00239_c0
SDO1	cpd00001_e0 + SSH + cpd00007_e0 --> cpd00081_c0 + cpd00042_c0 + 2.0 cpd00067_c0
Thiosul_Synthesis	cpd00081_c0 + S_e0 --> cpd00268_c0
TQO	2.0 cpd00268_c0 + 2.0 cpd00007_e0 + cpd15500_c0 --> S4O6_p0 + cpd15499_c0
TetH	cpd00001_e0 + S4O6_p0 --> cpd00268_c0 + cpd00074_c0 + cpd00048_e0 + 2.0 cpd00067_e0
SQR1	cpd00239_c0 + cpd15500_c0 --> cpd00074_c0 + cpd15499_c0
SDO	SSH + cpd00001_c0 + cpd00007_c0 --> cpd00042_c0 + 2.0 cpd00067_c0 + cpd00081_c0
TST	cpd00150_c0 + cpd00268_c0 --> 2.0 cpd00067_c0 + cpd00081_c0 + cpd01211_c0
HDR	cpd00042_c0 + cpd00074_c0 --> SSH
HDR2	SSH + cpd00001_c0 + cpd00007_c0 + cpd15500_c0 --> cpd00042_c0 + cpd00081_c0 + cpd15499_c0
sox	5.0 cpd00001_e0 + 2.0 cpd00268_c0 + 2 cpd15500_c0 --> 2.0 cpd00048_e0 + 10.0 cpd00067_e0 + cpd00074_c0 + cpd00081_c0 + 2 cpd15499_c0
bd-ubi-ox	cpd00007_c0 + 4.0 cpd00067_c0 + 2.0 cpd15499_c0 --> 2.0 cpd00001_c0 + 4.0 cpd00067_e0 + 2.0 cpd15500_c0
bo3-ubio-ox	cpd00007_c0 + 4.0 cpd00067_c0 + 4.0 cpd15499_c0 --> 2.0 cpd00001_c0 + 8.0 cpd00067_e0 + 4.0 cpd15500_c0
CYTRED	0.5 cpd00067_c0 + cpd15561_c0 + etpcycAox_p --> 0.5 cpd00067_p0 + cpd15560_c0 + etpcycArd_p
CYTAA32	0.5 cpd00007_c0 + 1.3 cpd00067_c0 + etpcycArd_p --> cpd00001_c0 + 1.3 cpd00067_p0 + etpcycAox_p
rxn30529_c0	cpd00268_c0 + cpd15499_c0 => cpd00067_c0 + cpd00081_c0 + cpd00239_c0 + cpd15500_c0
rxn05903_c0	cpd00018_c0 + cpd00081_c0 + cpd11609_c0 <= cpd00193_c0 + cpd11610_c0
rxn05256_c0	cpd00193_c0 + cpd11421_c0 <=> cpd00018_c0 + cpd00067_c0 + cpd00081_c0 + cpd11420_c0
rxn11051_c0	cpd00001_c0 + cpd00193_c0 + cpd11421_c0 <=> cpd00018_c0 + cpd00081_c0 + cpd11420_c0
