# Supplementary material for: Genome sequencing and metabolic network reconstruction of a novel sulfur-oxidizing bacterium Acidithiobacillus Ameehan
Source: Front Microbiol. 2023 Nov 20;14:1277847. doi: 10.3389/fmicb.2023.1277847 (PMC10694236; doi:10.3389/fmicb.2023.1277847)
Supplement: Supplementary file 6 [file Table_6.xlsx]

## Sheet: Sheet1
Reaction_id	Reaction_eq	Reaction_eq_name
rxn00062_c0	cpd00001_c0 + cpd00002_c0 --> cpd00008_c0 + cpd00009_c0 + cpd00067_c0	H2O_c0 + ATP_c0 --> ADP_c0 + Phosphate_c0 + H_plus__c0
EX_cpd00635_p0	cpd00635_p0 <=>	Cbl_p0 <=>
EX_cpd00028_e0	cpd00028_e0 <=>	Heme_e0 <=>
rxn01644_c0	cpd00020_c0 + cpd00346_c0 --> 2.0 cpd00001_c0 + cpd00067_c0 + cpd02120_c0	Pyruvate_c0 + L_Aspartate4_semialdehyde_c0 --> 2.0 H2O_c0 + H_plus__c0 + Dihydrodipicolinate_c0
rxn02929_c0	cpd00006_c0 + cpd02465_c0 <=> cpd00005_c0 + cpd00067_c0 + cpd02120_c0	NADP_c0 + tetrahydrodipicolinate_c0 <=> NADPH_c0 + H_plus__c0 + Dihydrodipicolinate_c0
rxn00646_c0	cpd00002_c0 + cpd00023_c0 + cpd00084_c0 --> cpd00008_c0 + cpd00009_c0 + cpd00067_c0 + cpd00506_c0	ATP_c0 + L_Glutamate_c0 + L_Cysteine_c0 --> ADP_c0 + Phosphate_c0 + H_plus__c0 + gamma_Glutamylcysteine_c0
rxn00508_c0	cpd00001_c0 + cpd00003_c0 + cpd00199_c0 --> cpd00004_c0 + cpd00036_c0 + 2.0 cpd00067_c0	H2O_c0 + NAD_c0 + 4-Oxobutanoate_c0 --> NADH_c0 + Succinate_c0 + 2.0 H_plus__c0
rxn01204_c0	cpd00024_c0 + cpd00281_c0 <=> cpd00023_c0 + cpd00199_c0	2_Oxoglutarate_c0 + GABA_c0 <=> L_Glutamate_c0 + 4-Oxobutanoate_c0
rxn09180_c0	3.0 cpd00106_c0 + cpd00791_c0 <=> 3.0 cpd00036_c0 + cpd01476_c0	3.0 Fumarate_c0 + ProtoporphyrinogenIX_c0 <=> 3.0 Succinate_c0 + Protoporphyrin_c0
rxn09630_c0	cpd00033_c0 + cpd00067_c0 + cpd00084_c0 + cpd00101_c0 + cpd00790_c0 --> 3.0 cpd00001_c0 + cpd00011_c0 + cpd00013_c0 + cpd00020_c0 + cpd00029_c0 + cpd00281_c0 + cpd02654_c0	Glycine_c0 + H_plus__c0 + L_Cysteine_c0 + ribose_5_phosphate_c0 + O_Acetyl_L_homoserine_c0 --> 3.0 H2O_c0 + CO2_c0 + NH3_c0 + Pyruvate_c0 + Acetate_c0 + GABA_c0 + 4_Methyl_5__2_phosphoethyl_thiazole_c0
rxn10620_c0	cpd00038_c0 + cpd00939_c0 <=> cpd00031_c0 + cpd00067_c0 + cpd02775_c0	GTP_c0 + Toxopyrimidine_c0 <=> GDP_c0 + H_plus__c0 + 4_Amino_5_phosphomethyl_2_methylpyrimidine_c0
rxn00340_c0	cpd00002_c0 + cpd00013_c0 + cpd00041_c0 --> cpd00012_c0 + cpd00018_c0 + 2.0 cpd00067_c0 + cpd00132_c0	ATP_c0 + NH3_c0 + L_Aspartate_c0 --> PPi_c0 + AMP_c0 + 2.0 H_plus__c0 + L_Asparagine_c0
rxn11214_c0	cpd00001_c0 + cpd00002_c0 + cpd00041_c0 + cpd00053_c0 --> cpd00012_c0 + cpd00018_c0 + cpd00023_c0 + 2.0 cpd00067_c0 + cpd00132_c0	H2O_c0 + ATP_c0 + L_Aspartate_c0 + L_Glutamine_c0 --> PPi_c0 + AMP_c0 + L_Glutamate_c0 + 2.0 H_plus__c0 + L_Asparagine_c0
rxn10147_c0	cpd00001_c0 + cpd00002_c0 + cpd00635_p0 --> cpd00008_c0 + cpd00009_c0 + cpd00067_c0 + cpd00635_c0	H2O_c0 + ATP_c0 + Cbl_p0 --> ADP_c0 + Phosphate_c0 + H_plus__c0 + Cbl_c0
rxn10091_c0	cpd00001_c0 + cpd00002_c0 + cpd00635_c0 --> cpd00009_c0 + cpd00012_c0 + cpd00067_c0 + cpd00166_c0	H2O_c0 + ATP_c0 + Cbl_c0 --> Phosphate_c0 + PPi_c0 + H_plus__c0 + Calomide_c0
rxn10944_c0	cpd00053_c0 + 2.0 cpd00067_c0 + cpd00869_c0 <=> cpd00023_c0 + cpd00060_c0	L_Glutamine_c0 + 2.0 H_plus__c0 + 4_methylthio_2_oxobutyrate_c0 <=> L_Glutamate_c0 + L_Methionine_c0
rxn12990_c0	cpd01476_c0 + cpd10515_c0 <=> cpd00028_c0 + 2.0 cpd00067_c0	Protoporphyrin_c0 + Fe2_plus__c0 <=> Heme_c0 + 2.0 H_plus__c0
rxn11197_c0	cpd11493_c0 <=> cpd00067_c0 + cpd00834_c0	ACP_c0 <=> H_plus__c0 + Phosphopantetheine_c0
rxn01258_c0	cpd00216_c0 <=> cpd00658_c0	Chorismate_c0 <=> Isochorismate_c0
rxn02831_c0	cpd00002_c0 + cpd00010_c0 + cpd01772_c0 --> cpd00012_c0 + cpd00018_c0 + cpd00067_c0 + cpd02021_c0	ATP_c0 + CoA_c0 + Succinylbenzoate_c0 --> PPi_c0 + AMP_c0 + H_plus__c0 + Succinylbenzoyl-CoA_c0
rxn02832_c0	cpd00001_c0 + cpd01772_c0 <-- cpd03451_c0	H2O_c0 + Succinylbenzoate_c0 <-- SHCHC_c0
rxn02898_c0	cpd02021_c0 --> cpd00010_c0 + cpd02295_c0	Succinylbenzoyl-CoA_c0 --> CoA_c0 + 1_4_Dihydroxy_2_naphthoate_c0
rxn04675_c0	cpd00024_c0 + cpd00067_c0 + cpd00658_c0 --> cpd00011_c0 + cpd00020_c0 + cpd03451_c0	2_Oxoglutarate_c0 + H_plus__c0 + Isochorismate_c0 --> CO2_c0 + Pyruvate_c0 + SHCHC_c0
rxn00623_c0	3.0 cpd00001_c0 + 3.0 cpd00006_c0 + cpd00239_c0 <=> 3.0 cpd00005_c0 + 3.0 cpd00067_c0 + cpd00081_c0	3.0 H2O_c0 + 3.0 NADP_c0 + H2S_c0 <=> 3.0 NADPH_c0 + 3.0 H_plus__c0 + Sulfite_c0
rxn05744_c0	12.0 cpd00005_c0 + cpd00022_c0 + 17.0 cpd00067_c0 + 6.0 cpd00070_c0 --> 5.0 cpd00001_c0 + 12.0 cpd00006_c0 + 7.0 cpd00010_c0 + 6.0 cpd00011_c0 + cpd03847_c0	12.0 NADPH_c0 + Acetyl_CoA_c0 + 17.0 H_plus__c0 + 6.0 Malonyl_CoA_c0 --> 5.0 H2O_c0 + 12.0 NADP_c0 + 7.0 CoA_c0 + 6.0 CO2_c0 + Myristic_acid_c0
rxn10098_c0	10.0 cpd00005_c0 + 10.0 cpd00067_c0 + cpd11488_c0 + 4.0 cpd11492_c0 --> 5.0 cpd00001_c0 + 10.0 cpd00006_c0 + 4.0 cpd00011_c0 + cpd11468_c0 + 4.0 cpd11493_c0	10.0 NADPH_c0 + 10.0 H_plus__c0 + Acetoacetyl_ACP_c0 + 4.0 Malonyl_acyl_carrierprotein__c0 --> 5.0 H2O_c0 + 10.0 NADP_c0 + 4.0 CO2_c0 + Dodecanoyl_ACP_c0 + 4.0 ACP_c0
rxn10772_c0	cpd00985_c0 <=> cpd00001_c0 + cpd00013_c0	NH4OH_c0 <=> H2O_c0 + NH3_c0
rxn14028_c0	cpd00001_c0 + 3.0 cpd00003_c0 + cpd00985_c0 --> 3.0 cpd00004_c0 + 4.0 cpd00067_c0 + cpd00075_c0	H2O_c0 + 3.0 NAD_c0 + NH4OH_c0 --> 3.0 NADH_c0 + 4.0 H_plus__c0 + Nitrite_c0
rxn10029_c0	16.0 cpd00005_c0 + cpd00022_c0 + 23.0 cpd00067_c0 + 8.0 cpd00070_c0 --> 7.0 cpd00001_c0 + 16.0 cpd00006_c0 + 9.0 cpd00010_c0 + 8.0 cpd00011_c0 + cpd01080_c0	16.0 NADPH_c0 + Acetyl_CoA_c0 + 23.0 H_plus__c0 + 8.0 Malonyl_CoA_c0 --> 7.0 H2O_c0 + 16.0 NADP_c0 + 9.0 CoA_c0 + 8.0 CO2_c0 + ocdca_c0
rxn10076_c0	cpd03495_c0 --> cpd02229_c0 + cpd15654_c0	Undecaprenyl_diphospho_N_acetylmuramoyl__N_acetylglucosamine_L_ala_D_glu_meso_2_6_diaminopimeloyl_D_ala_D_ala_c0 --> Bactoprenyl_diphosphate_c0 + PeptidoglycansubunitofEscherichiacoli_c0
rxn02570_c0	3.0 cpd00001_c0 + 4.0 cpd00006_c0 + cpd01078_c0 <=> 4.0 cpd00005_c0 + 3.0 cpd00067_c0 + cpd03387_c0	3.0 H2O_c0 + 4.0 NADP_c0 + Selenide_c0 <=> 4.0 NADPH_c0 + 3.0 H_plus__c0 + Selenite_c0
rxn06418_c0	3.0 cpd00001_c0 + 3.0 cpd00005_c0 + cpd01078_c0 --> 3.0 cpd00006_c0 + 10.0 cpd00067_c0 + cpd03387_c0	3.0 H2O_c0 + 3.0 NADPH_c0 + Selenide_c0 --> 3.0 NADP_c0 + 10.0 H_plus__c0 + Selenite_c0
S2FE2SS	2.0 SSH_c0 + cpd00001_c0 + cpd00002_c0 + cpd00982_c0 + 2.0 cpd10515_c0 + sufbcd_c0 --> cpd00008_c0 + cpd00009_c0 + cpd00015_c0 + 2.0 cpd00042_c0 + 8.0 cpd00067_c0 + sufbcd_2fe2s_c0	2.0 SSH + H2O_c0 + ATP_c0 + FADH2_c0 + 2.0 Fe2_plus__c0 + sufbcd_c0 --> ADP_c0 + Phosphate_c0 + FAD_c0 + 2.0 GSH_c0 + 8.0 H_plus__c0 + sufbcd_2fe2s_c0
S2FE2ST	4.0 cpd00067_c0 + sufbcd_2fe2s_c0 --> cpd24604_c0 + sufbcd_c0	4.0 H_plus__c0 + sufbcd_2fe2s_c0 --> 2Fe-2S_c0 + sufbcd_c0
I2FE2SS	2.0 SSH_c0 + cpd00982_c0 + 2.0 cpd10515_c0 + iscu_c0 --> cpd00015_c0 + 2.0 cpd00042_c0 + 7.0 cpd00067_c0 + iscu_2fe2s_c0	2.0 SSH + FADH2_c0 + 2.0 Fe2_plus__c0 + iscu_c0 --> FAD_c0 + 2.0 GSH_c0 + 7.0 H_plus__c0 + iscu_2fe2s_c0
I2FE2ST	4.0 cpd00067_c0 + iscu_2fe2s_c0 --> cpd24604_c0 + iscu_c0	4.0 H_plus__c0 + iscu_2fe2s_c0 --> 2Fe-2S_c0 + iscu_c0
S2FE2SS2	2.0 SSH_c0 + cpd00001_c0 + cpd00002_c0 + cpd00982_c0 + 2.0 cpd10515_c0 + sufbcd_2fe2s_c0 --> cpd00008_c0 + cpd00009_c0 + cpd00015_c0 + 2.0 cpd00042_c0 + 8.0 cpd00067_c0 + sufbcd_2fe2s2_c0	2.0 SSH + H2O_c0 + ATP_c0 + FADH2_c0 + 2.0 Fe2_plus__c0 + sufbcd_2fe2s_c0 --> ADP_c0 + Phosphate_c0 + FAD_c0 + 2.0 GSH_c0 + 8.0 H_plus__c0 + sufbcd_2fe2s2_c0
S4FE4SR	cpd00067_c0 + cpd00982_c0 + sufbcd_2fe2s2_c0 --> cpd00015_c0 + sufbcd_4fe4s_c0	H_plus__c0 + FADH2_c0 + sufbcd_2fe2s2_c0 --> FAD_c0 + sufbcd_4fe4s_c0
S4FE4ST	4.0 cpd00067_c0 + sufbcd_4fe4s_c0 --> cpd24682_c0 + sufbcd_c0	4.0 H_plus__c0 + sufbcd_4fe4s_c0 --> 4Fe-4S_c0 + sufbcd_c0
I2FE2SS2	2.0 SSH_c0 + cpd00982_c0 + 2.0 cpd10515_c0 + iscu_2fe2s_c0 --> cpd00015_c0 + 2.0 cpd00042_c0 + 7.0 cpd00067_c0 + iscu_2fe2s2_c0	2.0 SSH + FADH2_c0 + 2.0 Fe2_plus__c0 + iscu_2fe2s_c0 --> FAD_c0 + 2.0 GSH_c0 + 7.0 H_plus__c0 + iscu_2fe2s2_c0
I4FE4SR	cpd00067_c0 + cpd00982_c0 + iscu_2fe2s2_c0 --> cpd00015_c0 + iscu_4fe4s_c0	H_plus__c0 + FADH2_c0 + iscu_2fe2s2_c0 --> FAD_c0 + iscu_4fe4s_c0
I4FE4ST	4.0 cpd00067_c0 + iscu_4fe4s_c0 --> cpd24682_c0 + iscu_c0	4.0 H_plus__c0 + iscu_4fe4s_c0 --> 4Fe-4S_c0 + iscu_c0
rxn02519_c0	cpd00015_c0 + cpd00067_c0 + cpd01709_c0 <=> cpd00024_c0 + cpd00982_c0	FAD_c0 + H_plus__c0 + 2-Hydroxyglutarate_c0 <=> 2_Oxoglutarate_c0 + FADH2_c0
rxn02768_c0	cpd00001_c0 + cpd01599_c0 <=> cpd01957_c0	H2O_c0 + Glutaconyl-1-CoA_c0 <=> 2-Hydroxyglutaryl-CoA_c0
rxn02810_c0	cpd00022_c0 + cpd01709_c0 <=> cpd00029_c0 + cpd01957_c0	Acetyl_CoA_c0 + 2-Hydroxyglutarate_c0 <=> Acetate_c0 + 2-Hydroxyglutaryl-CoA_c0
rxn03617_c0	cpd00003_c0 + cpd04103_c0 <=> cpd00004_c0 + cpd00067_c0 + cpd04104_c0	NAD_c0 + 3-Hydroxypimelyl-CoA_c0 <=> NADH_c0 + H_plus__c0 + 3-Ketopimelyl-CoA_c0
rxn03866_c0	cpd00010_c0 + cpd04104_c0 <=> cpd00022_c0 + cpd00413_c0	CoA_c0 + 3-Ketopimelyl-CoA_c0 <=> Acetyl_CoA_c0 + Glutaryl_CoA_c0
rxn03880_c0	cpd00001_c0 + cpd04111_c0 <=> cpd04103_c0	H2O_c0 + 6-Carboxyhex-2-enoyl-CoA_c0 <=> 3-Hydroxypimelyl-CoA_c0
rxn12249_c0	cpd00015_c0 + cpd00067_c0 + cpd00782_c0 <-- cpd00982_c0 + cpd04111_c0	FAD_c0 + H_plus__c0 + Pimeloyl_CoA_c0 <-- FADH2_c0 + 6-Carboxyhex-2-enoyl-CoA_c0
rxn12264_c0	cpd00015_c0 + cpd00067_c0 + cpd00413_c0 <-- cpd00982_c0 + cpd01599_c0	FAD_c0 + H_plus__c0 + Glutaryl_CoA_c0 <-- FADH2_c0 + Glutaconyl-1-CoA_c0
rxn12868_c0	cpd00001_c0 + cpd00002_c0 + 2.0 cpd00003_c0 + cpd00239_c0 + cpd01311_c0 --> 2.0 cpd00004_c0 + cpd00012_c0 + cpd00018_c0 + 3.0 cpd00067_c0 + cpd00104_c0	H2O_c0 + ATP_c0 + 2.0 NAD_c0 + H2S_c0 + Dethiobiotin_c0 --> 2.0 NADH_c0 + PPi_c0 + AMP_c0 + 3.0 H_plus__c0 + BIOT_c0
rxn08760_c0	cpd00001_c0 + cpd00002_c0 + cpd03586_c0 --> cpd00008_c0 + cpd00009_c0 + cpd00067_c0 + cpd03586_p0	H2O_c0 + ATP_c0 + kdo2_lipid_iva_c0 --> ADP_c0 + Phosphate_c0 + H_plus__c0 + kdo2-lipid iva_p0
rxn08761_c0	cpd03586_p0 <=> cpd03586_e0	kdo2-lipid iva_p0 <=> kdo2-lipid iva_e0
EX_cpd11574_p0	cpd11574_e0 <=> cpd11574_p0	Molybdate_e0 <=> Molybdate_p0
MOBDabcpp	cpd00001_c0 + cpd00002_c0 + cpd11574_p0 --> cpd00008_c0 + cpd00009_c0 + cpd00067_c0 + cpd11574_c0	H2O_c0 + ATP_c0 + Molybdate_p0 --> ADP_c0 + Phosphate_c0 + H_plus__c0 + Molybdate_c0
EX_cpd11574_e0	cpd11574_e0 <=>	Molybdate_e0 <=>
MCTP1App	cpd15511_p0 --> cpd00117_p0 + cpd15514_p0	two linked disacharide pentapeptide murein units (uncrosslinked, middle of chain)_p0 --> D-Alanine_p0 + two disacharide linked murein units, pentapeptide crosslinked tetrapeptide (A2pm->D-ala) (middle of chain)_p0
rxn08301_c0	cpd00067_p0 + cpd00117_p0 <=> cpd00067_c0 + cpd00117_c0	H_plus__p0 + D-Alanine_p0 <=> H_plus__c0 + D_Alanine_c0
rxn08957_c0	2.0 cpd03495_c0 --> 2.0 cpd02229_c0 + cpd15511_p0	2.0 Undecaprenyl_diphospho_N_acetylmuramoyl__N_acetylglucosamine_L_ala_D_glu_meso_2_6_diaminopimeloyl_D_ala_D_ala_c0 --> 2.0 Bactoprenyl_diphosphate_c0 + two linked disacharide pentapeptide murein units (uncrosslinked, middle of chain)_p0
rxn13927_c0	10.0 cpd00004_c0 + 45.0 cpd00067_c0 + 10.0 cpd15560_c0 --> 10.0 cpd00003_c0 + 35.0 cpd00067_p0 + 10.0 cpd15561_c0	10.0 NADH_c0 + 45.0 H_plus__c0 + 10.0 Ubiquinone_8_c0 --> 10.0 NAD_c0 + 35.0 H_plus__p0 + 10.0 Ubiquinol_8_c0
NI2tpp	cpd00244_p0 --> cpd00244_c0	Ni2+_p0 --> Ni2+_c0
EX_cpd00244_p0	cpd00244_e0 --> cpd00244_p0	Ni2+_e0 --> Ni2+_p0
EX_cpd00244_e0	cpd00244_e0 <=>	Ni2+_e0 <=>
rxn05291_c0	14.0 cpd00005_c0 + cpd00022_c0 + 20.0 cpd00067_c0 + 7.0 cpd00070_c0 --> 6.0 cpd00001_c0 + 14.0 cpd00006_c0 + 8.0 cpd00010_c0 + 7.0 cpd00011_c0 + cpd00214_c0	14.0 NADPH_c0 + Acetyl_CoA_c0 + 20.0 H_plus__c0 + 7.0 Malonyl_CoA_c0 --> 6.0 H2O_c0 + 14.0 NADP_c0 + 8.0 CoA_c0 + 7.0 CO2_c0 + Palmitate_c0
rxn09076_c0	cpd00001_c0 + cpd00002_c0 + cpd15531_c0 --> cpd00008_c0 + cpd00009_c0 + cpd00067_c0 + cpd15531_p0	H2O_c0 + ATP_c0 + phosphatidylethanolamine_dihexadecanoyl_c0 --> ADP_c0 + Phosphate_c0 + H_plus__c0 + phosphatidylethanolamine dihexadecanoyl_p0
rxn13840_c0	2.0 cpd00067_c0 + cpd11481_c0 <=> cpd00001_c0 + cpd15239_c0	2.0 H_plus__c0 + R_3_hydroxypalmitoyl_acyl_carrierprotein__c0 <=> H2O_c0 + Hexadecenoyl_ACP_c0
rxn09077_c0	cpd00001_c0 + cpd00002_c0 + cpd15532_c0 --> cpd00008_c0 + cpd00009_c0 + cpd00067_c0 + cpd15532_p0	H2O_c0 + ATP_c0 + phosphatidylethanolamine_dihexadec_9enoyl_c0 --> ADP_c0 + Phosphate_c0 + H_plus__c0 + phosphatidylethanolamine dihexadec-9enoyl_p0
