# Supplementary material for: Genome sequencing and metabolic network reconstruction of a novel sulfur-oxidizing bacterium Acidithiobacillus Ameehan
Source: Front Microbiol. 2023 Nov 20;14:1277847. doi: 10.3389/fmicb.2023.1277847 (PMC10694236; doi:10.3389/fmicb.2023.1277847)
Supplement: Supplementary file 7 [file Table_7.xlsx]

## Sheet: Sheet1
geneIII	chinese_name	Substrate_name	Substrate_id	biolog_value	classify	model_simulation
A1	阴性对照	Negative Control	none	26	-	-
A2	糊精	Dextrin	cpd11594	59	-	-
A3	D-麦芽糖	D-Maltose	cpd00179	45	-	-
A4	D-海藻糖	D-Trehalose	cpd00794	43	-	-
A5	D-纤维二糖	D-Cellobiose	cpd00158	50	-	-
A6	龙胆二糖	Gentiobiose	cpd05158	62	-	-
A7	蔗糖	Sucrose	cpd00076	42	-	+
A8	D-松二糖	D-Turanose	cpd20885	57	-	-
A9	水苏糖	Stachyose	cpd01133	53	-	-
B1	蜜三糖,棉子糖	D-Raffinose	cpd00382	36	-	-
B2	α-D-乳糖	α-D-Lactose	cpd00208	100	-	-
B3	蜜二糖	D-Melibiose	cpd03198	117	+	+
B4	β-甲酰-D-葡糖苷	β-Methyl-D-Glucoside	cpd11603	107	-	-
B5	D-水杨苷	D-Salicin	cpd01030	96	-	-
B6	N-乙酰-D-葡糖胺	N-Acetyl-D-Glucosamine	cpd00122	87	-	-
B7	N-乙酰-β-D-甘露糖胺	N-Acetyl-β-DMannosamine	cpd00175	74	-	-
B8	N-乙酰-D-半乳糖胺	N-Acetyl-D-Galactosamine	cpd00175	108	-	-
B9	N-乙酰神经氨酸	N-Acetyl Neuraminic Acid	cpd00232	73	-	-
C1	α-D-葡糖	α-D-Glucose	cpd00027	114	-	+
C2	D-甘露糖	D-Mannose	cpd00138	118	+	+
C3	D-果糖	D-Fructose	cpd00082	151	+	+
C4	D-半乳糖	D-Galactose	cpd00108	130	+	+
C5	3-甲酰葡糖	3-Methyl Glucose	cpd26351	121	+	-
C6	D-岩藻糖	D-Fucose	cpd00750	144	+	-
C7	L-岩藻糖	L-Fucose	cpd00751	153	+	+
C8	L-鼠李糖	L-Rhamnose	cpd00379	143	+	+
C9	肌苷	Inosine	cpd00246	88	-	-
D1	D-山梨醇	D-Sorbitol	cpd00588	51	-	-
D2	D-甘露醇	D-Mannitol	cpd00314	95	-	-
D3	D-阿拉伯醇	D-Arabitol	cpd01307	86	-	-
D4	肌醇	myo-Inositol	cpd00121	88	-	-
D5	甘油	Glycerol	cpd00100	85	-	+
D6	D-葡糖-6-磷酸	D-Glucose-6-PO4	cpd00079	100	-	-
D7	D-果糖-6-磷酸	D-Fructose-6-PO4	cpd00072	176	+	+
D8	D-天冬氨酸	D-Aspartic Acid	cpd00320	79	-	-
D9	D-丝氨酸	D-Serine	cpd00550	71	-	-
E1	明胶	Gelatin	cpd11879	48	-	-
E2	e氨基乙酰-L-脯氨酸	Glycyl-L-Proline	cpd22832	79	-	-
E3	L-丙氨酸	L-Alanine	cpd00035	75	-	-
E4	L-精氨酸	L-Arginine	cpd00051	73	-	-
E5	L-天冬氨酸	L-Aspartic Acid	cpd00041	77	-	-
E6	L-谷氨酸	L-Glutamic Acid	cpd00023	76	-	-
E7	L-组胺	L-Histidine	cpd00119	114	-	-
E8	L-焦谷氨酸	L-Pyroglutamic Acid	cpd01293	76	-	-
E9	L-丝氨酸	L-Serine	cpd00054	69	-	-
F1	果胶	Pectin	cpd11601	88	-	-
F2	D-半乳糖醛酸	D-Galacturonic Acid	cpd00280	110	-	-
F3	L-半乳糖醛酸内酯	L-Galactonic Acid Lactone	cpd00820	101	-	-
F4	D-葡糖酸	D-Gluconic Acid	cpd00222	63	-	-
F5	D-葡糖醛酸	D-Glucuronic Acid	cpd01735	137	+	-
F6	葡糖醛酰胺	Glucuronamide	cpd26269	186	+	-
F7	粘酸；粘液酸	Mucic Acid	cpd00652	59	-	-
F8	奎宁酸	Quinic Acid	cpd00248	56	-	-
F9	糖质酸	D-Saccharic Acid	cpd00571	73	-	-
G1	p-羟基-苯乙酸	p-Hydroxy Phenylacetic Acid	cpd00489	46	-	-
G2	丙酮酸甲酯	Methyl Pyruvate	cpd24420	61	-	-
G3	D-乳酸甲酯	D-Lactic Acid Methyl Ester	cpd24428	247	+	-
G4	L-乳酸	L-Lactic Acid	cpd00159	58	-	-
G5	柠檬酸	Citric Acid	cpd00137	75	-	-
G6	α-酮-戊二酸	α-Keto-Glutaric Acid	cpd00024	145	+	+
G7	D-苹果酸	D-Malic Acid	cpd00386	68	-	-
G8	L-苹果酸	L-Malic Acid	cpd00130	66	-	-
G9	溴-丁二酸	Bromo-Succinic Acid	cpd23859	55	-	-
H1	吐温40	Tween 40	cpd24417	93	-	-
H2	γ-氨基-丁酸	γ-Amino-Butryric Acid	cpd00281	81	-	-
H3	α-羟基-丁酸	α-Hydroxy_x0002_Butyric Acid	cpd03561	69	-	-
H4	β-羟基-D,L丁酸	β-Hydroxy-D,L Butyric Acid	cpd00797	83	-	-
H5	α-酮-丁酸	α-Keto-Butyric Acid	cpd00094	117	+	+
H6	乙酰乙酸	Acetoacetic Acid	cpd00142	168	+	+
H7	丙酸	Propionic Acid	cpd00141	99	-	-
H8	乙酸	Acetic Acid	cpd00029	122	+	+
H9	甲酸	Formic Acid	cpd00047	86	-	-
