# Supplementary material for: Genome sequencing and metabolic network reconstruction of a novel sulfur-oxidizing bacterium Acidithiobacillus Ameehan
Source: Front Microbiol. 2023 Nov 20;14:1277847. doi: 10.3389/fmicb.2023.1277847 (PMC10694236; doi:10.3389/fmicb.2023.1277847)
Supplement: Supplementary file 8 [file Table_8.xlsx]

## Sheet: Sheet1
Reaction_id	Reaction_eq	Reaction_eq_name	Source
EX_cpd00268_e0	cpd00268_e0 -->	H2S2O3 -->	Gapfilling for H2S2O3
EX_cpd00268_p0	cpd00268_p0 <=> cpd00268_e0	H2S2O3 <=> H2S2O3	Gapfilling for H2S2O3
trans_s2o3	cpd00268_c0 <=> cpd00268_p0	H2S2O3_c0 <=> H2S2O3	Gapfilling for H2S2O3
EX_tton_e0	S4O6_e0 -->	S4O6_e0 -->	Gapfilling for S4O6
EX_tton_p0	S4O6_p0 <=> S4O6_e0	S4O6_p0 <=> S4O6_e0	Gapfilling for S4O6
rxn00559_c0	cpd00235_c0 <=> cpd00072_c0	D_mannose_6_phosphate_c0 <=> D_fructose_6_phosphate_c0	Gapfilling for D-Mannose
rxn00701_c0	cpd00026_c0 + cpd00348_c0 <=> cpd00043_c0 + cpd00089_c0	UDP_glucose_c0 + D-Galactose 1-phosphate <=> UDP_galactose_c0 + Glucose_1_phosphate_c0	Gapfilling for D-Mannose
rxn00808_c0	cpd00002_c0 + cpd00108_c0 --> cpd00008_c0 + cpd00067_c0 + cpd00348_c0	ATP_c0 + Galactose_c0 --> ADP_c0 + H_plus__c0 + D-Galactose 1-phosphate	Gapfilling for D-Mannose
EX_cpd03198_e0	cpd03198_e0 -->	Melibiose -->	Gapfilling for D-Melibiose
EX_cpd03198_p0	cpd03198_p0 <=> cpd03198_e0	Melibiose <=> Melibiose	Gapfilling for D-Melibiose
rxn00817_c0	cpd00001_c0 + cpd03198_c0 --> cpd00027_c0 + cpd00108_c0	H2O_c0 + Melibiose_c0 --> D_Glucose_c0 + Galactose_c0	Gapfilling for D-Melibiose
rxn08907_c0	cpd00067_p0 + cpd03198_c0 <=> cpd00067_c0 + cpd03198_p0	H_plus__p0 + Melibiose_c0 <=> H_plus__c0 + Melibiose	Gapfilling for D-Melibiose
rxn08906_c0	cpd00067_p0 + cpd03198_p0 --> cpd00067_c0 + cpd03198_c0	H_plus__p0 + Melibiose --> H_plus__c0 + Melibiose_c0	Gapfilling for D-Melibiose
EX_cpd00751_e0	cpd00751_e0 -->	L-Fucose -->	Gapfilling for L-Fucose
EX_cpd00751_p0	cpd00751_p0 <=> cpd00751_e0	L-Fucose <=> L-Fucose	Gapfilling for L-Fucose
rxn01618_c0	cpd00006_c0 + cpd00334_c0 <=> cpd00005_c0 + cpd00067_c0 + cpd00428_c0	NADP_c0 + L_Lactaldehyde_c0 <=> NADPH_c0 + H_plus__c0 + 2_Oxopropanal_c0	Gapfilling for L-Fucose
rxn01620_c0	cpd00806_c0 <=> cpd00095_c0 + cpd00334_c0	L-Fuculose1-phosphate <=> Glycerone_phosphate_c0 + L_Lactaldehyde_c0	Gapfilling for L-Fucose
rxn02263_c0	cpd00751_c0 <=> cpd01186_c0	L_Fucose_c0 <=> L-Fuculose	Gapfilling for L-Fucose
rxn02319_c0	cpd00002_c0 + cpd01186_c0 --> cpd00008_c0 + cpd00067_c0 + cpd00806_c0	ATP_c0 + L-Fuculose --> ADP_c0 + H_plus__c0 + L-Fuculose1-phosphate	Gapfilling for L-Fucose
rxn05691_c0	cpd00067_e0 + cpd00751_e0 <=> cpd00067_c0 + cpd00751_c0	H_plus__e0_e0 + L-Fucose <=> H_plus__c0 + L_Fucose_c0	Gapfilling for L-Fucose
rxn12293_c0	cpd00015_c0 + cpd00067_c0 + cpd00221_c0 <=> cpd00020_c0 + cpd00982_c0	FAD_c0 + H_plus__c0 + D_Lactate_c0 <=> Pyruvate_c0 + FADH2_c0	Gapfilling for L-Fucose
rxn14395_c0	cpd00001_c0 + 3.0 cpd00006_c0 + cpd00985_c0 --> 3.0 cpd00005_c0 + 4.0 cpd00067_c0 + cpd00075_c0	H2O_c0 + 3.0 NADP_c0 + NH4OH_c0 --> 3.0 NADPH_c0 + 4.0 H_plus__c0 + Nitrite_c0	Gapfilling for L-Fucose
rxn00150_c0	cpd00001_c0 + cpd00006_c0 + cpd00428_c0 --> cpd00005_c0 + cpd00020_c0 + 2.0 cpd00067_c0	H2O_c0 + NADP_c0 + 2_Oxopropanal_c0 --> NADPH_c0 + Pyruvate_c0 + 2.0 H_plus__c0	Gapfilling for L-Fucose
rxn00499_c0	cpd00003_c0 + cpd00159_c0 <=> cpd00004_c0 + cpd00020_c0 + cpd00067_c0	NAD_c0 + L-Lactate <=> NADH_c0 + Pyruvate_c0 + H_plus__c0	Gapfilling for L-Fucose
rxn01053_c0	cpd00001_c0 + cpd00003_c0 + cpd00334_c0 --> cpd00004_c0 + 2.0 cpd00067_c0 + cpd00159_c0	H2O_c0 + NAD_c0 + L_Lactaldehyde_c0 --> NADH_c0 + 2.0 H_plus__c0 + L-Lactate	Gapfilling for L-Fucose
rxn00149_c0	cpd00001_c0 + cpd00003_c0 + cpd00428_c0 --> cpd00004_c0 + cpd00020_c0 + 2.0 cpd00067_c0	H2O_c0 + NAD_c0 + 2_Oxopropanal_c0 --> NADH_c0 + Pyruvate_c0 + 2.0 H_plus__c0	Gapfilling for L-Fucose
rxn08793_c0	cpd00159_c0 + cpd15500_c0 --> cpd00020_c0 + cpd15499_c0	L-Lactate + Menaquinone_8_c0 --> Pyruvate_c0 + Menaquinol_8_c0	Gapfilling for L-Fucose
rxn13893_c0	cpd00791_c0 --> 6.0 cpd00067_c0 + cpd01476_c0	ProtoporphyrinogenIX_c0 --> 6.0 H_plus__c0 + Protoporphyrin_c0	Gapfilling for L-Fucose
EX_cpd00379_e0	cpd00379_e0 -->	Glutarate -->	Gapfilling for Glutarate
EX_cpd00379_p0	cpd00379_p0 <=> cpd00379_e0	Glutarate <=> Glutarate	Gapfilling for Glutarate
rxn01730_c0	cpd00002_c0 + cpd00010_c0 + cpd00379_c0 --> cpd00008_c0 + cpd00009_c0 + cpd00413_c0	ATP_c0 + CoA_c0 + Glutarate --> ADP_c0 + Phosphate_c0 + Glutaryl_CoA_c0	Gapfilling for Glutarate
rxn06938_c0	cpd00413_c0 + cpd11609_c0 --> cpd01599_c0 + cpd11610_c0	Glutaryl_CoA_c0 + A_c0 --> Glutaconyl-1-CoA_c0 + AH2_c0	Gapfilling for Glutarate
rxn12425_c0	cpd00067_p0 + cpd00379_e0 <=> cpd00067_c0 + cpd00379_c0	H_plus__p0 + Glutarate <=> H_plus__c0 + Glutarate	Gapfilling for Glutarate
EX_cpd00072_e0	cpd00072_e0 -->	D-fructose-6-phosphate -->	Gapfilling for D-fructose-6-phosphate
EX_cpd00072_p0	cpd00072_p0 <=> cpd00072_e0	D-fructose-6-phosphate <=> D-fructose-6-phosphate	Gapfilling for D-fructose-7-phosphate
rxn13638_c0	cpd00072_p0 <=> cpd00072_c0	D-fructose-6-phosphate <=> D_fructose_6_phosphate_c0	Gapfilling for D-fructose-8-phosphate
rxn05554_c0	2.0 cpd00009_c0 + cpd00072_e0 <=> 2.0 cpd00009_e0 + cpd00072_c0	2.0 Phosphate_c0 + D-fructose-6-phosphate <=> 2.0 Phosphate_e0_e0 + D_fructose_6_phosphate_c0	Gapfilling for D-fructose-9-phosphate
rxn12537_c0	cpd00067_e0 + cpd00072_e0 --> cpd00067_c0 + cpd00072_c0	H_plus__e0_e0 + D-fructose-6-phosphate --> H_plus__c0 + D_fructose_6_phosphate_c0	Gapfilling for D-fructose-10-phosphate
EX_cpd00024_e0	cpd00024_e0 -->	2-Oxoglutarate -->	Gapfilling for 2-Oxoglutarate
EX_cpd00024_p0	cpd00024_p0 <=> cpd00024_e0	2-Oxoglutarate <=> 2-Oxoglutarate	Gapfilling for 3-Oxoglutarate
rxn05493_c0	cpd00024_e0 + cpd00067_e0 <=> cpd00024_c0 + cpd00067_c0	2-Oxoglutarate + H_plus__e0_e0 <=> 2_Oxoglutarate_c0 + H_plus__c0	Gapfilling for 4-Oxoglutarate
EX_cpd00094_e0	cpd00094_e0 -->	2-Oxobutyrate -->	Gapfilling for 2-Oxobutyrate
EX_cpd00094_p0	cpd00094_p0 <=> cpd00094_e0	2-Oxobutyrate <=> 2-Oxobutyrate	Gapfilling for 3-Oxobutyrate
rxn04794_c0	cpd00010_c0 + cpd00094_c0 <=> cpd00047_c0 + cpd00086_c0	CoA_c0 + 2_Oxobutyrate_c0 <=> Formate_c0 + Propionyl_CoA_c0	Gapfilling for 4-Oxobutyrate
rxn00602_c0	cpd00891_c0 <=> cpd00078_c0	L-methylmalonyl-CoA <=> Succinyl_CoA_c0	Gapfilling for 5-Oxobutyrate
rxn01996_c0	cpd00891_c0 <=> cpd00519_c0	L-methylmalonyl-CoA <=> D_methylmalonyl_CoA_c0	Gapfilling for 6-Oxobutyrate
rxn10600_c0	cpd00149_c0 + cpd01620_c0 --> 5.0 cpd00067_c0 + cpd08368_c0	Co2_plus__c0 + Precorrin_2_c0 --> 5.0 H_plus__c0 + Cobalt_precorrin_2_c0	Gapfilling for 7-Oxobutyrate
rxn12522_c0	cpd00067_e0 + cpd00094_e0 <=> cpd00067_c0 + cpd00094_c0	H_plus__e0_e0 + 2-Oxobutyrate <=> H_plus__c0 + 2_Oxobutyrate_c0	Gapfilling for 8-Oxobutyrate
rxn12777_c0	cpd00003_c0 + cpd00010_c0 + cpd00094_c0 --> cpd00004_c0 + cpd00011_c0 + cpd00086_c0	NAD_c0 + CoA_c0 + 2_Oxobutyrate_c0 --> NADH_c0 + CO2_c0 + Propionyl_CoA_c0	Gapfilling for 9-Oxobutyrate
rxn00680_c0	cpd00010_c0 + cpd00067_c0 + cpd01709_c0 <-- cpd00001_c0 + cpd00040_c0 + cpd00086_c0	CoA_c0 + H_plus__c0 + 2-Hydroxyglutarate_c0 <-- H2O_c0 + Glyoxalate_c0 + Propionyl_CoA_c0	Gapfilling for 10-Oxobutyrate
rxn00336_c0	cpd00260_c0 <=> cpd00036_c0 + cpd00040_c0	Isocitrate_c0 <=> Succinate_c0 + Glyoxalate_c0	Gapfilling for 11-Oxobutyrate
rxn06419_c0	3.0 cpd00001_c0 + cpd01078_c0 + cpd11609_c0 --> 5.0 cpd00067_c0 + cpd03387_c0 + cpd11610_c0	3.0 H2O_c0 + Selenide_c0 + A_c0 --> 5.0 H_plus__c0 + Selenite_c0 + AH2_c0	Gapfilling for 12-Oxobutyrate
rxn00979_c0	cpd00001_c0 + cpd00003_c0 + cpd00229_c0 --> cpd00004_c0 + 2.0 cpd00067_c0 + cpd00139_c0	H2O_c0 + NAD_c0 + Glycolaldehyde_c0 --> NADH_c0 + 2.0 H_plus__c0 + Glycolate_c0	Gapfilling for 13-Oxobutyrate
EX_cpd00142_e0	cpd00142_e0 -->	Acetoacetate -->	Gapfilling for Acetoacetate
EX_cpd00142_p0	cpd00142_p0 <=> cpd00142_e0	Acetoacetate <=> Acetoacetate	Gapfilling for Acetoacetate
rxn00178_c0	2.0 cpd00022_c0 <=> cpd00010_c0 + cpd00279_c0	2.0 Acetyl_CoA_c0 <=> CoA_c0 + Acetoacetyl_CoA_c0	Gapfilling for Acetoacetate
rxn10960_c0	cpd00142_e0 <=> cpd00142_c0	Acetoacetate <=> Acetoacetate_c0	Gapfilling for Acetoacetate
rxn11676_c0	cpd00001_c0 + cpd00013_c0 + cpd00196_c0 + cpd11420_c0 --> cpd00009_c0 + cpd00033_c0 + cpd00067_c0 + cpd11421_c0	H2O_c0 + NH3_c0 + Acetylphosphate_c0 + trdox_c0 --> Phosphate_c0 + Glycine_c0 + H_plus__c0 + trdrd_c0	Gapfilling for Acetoacetate
EX_cpd00029_e0	cpd00029_e0 -->	Acetate -->	Gapfilling for Acetate
EX_cpd00029_p0	cpd00029_p0 <=> cpd00029_e0	Acetate <=> Acetate	Gapfilling for Acetate
Actex	cpd00029_e0 <=> cpd00029_c0	Acetate <=> Acetate_c0	Gapfilling for Acetate
rxn00267_c0	cpd00001_c0 + cpd00033_c0 + 2.0 cpd00109_c0 <=> cpd00013_c0 + cpd00040_c0 + 2.0 cpd00067_c0 + 2.0 cpd00110_c0	H2O_c0 + Glycine_c0 + 2.0 Cytochrome c3+ <=> NH3_c0 + Glyoxalate_c0 + 2.0 H_plus__c0 + 2.0 Cytochrome c2+	Gapfilling for Acetate
rxn03978_c0	2.0 cpd00001_c0 + cpd00013_c0 + 6.0 cpd00109_c0 --> 7.0 cpd00067_c0 + cpd00075_c0 + 6.0 cpd00110_c0	2.0 H2O_c0 + NH3_c0 + 6.0 Cytochrome c3+ --> 7.0 H_plus__c0 + Nitrite_c0 + 6.0 Cytochrome c2+	Gapfilling for Acetate
CYTRED	0.5 cpd00067_c0 + cpd15561_c0 + etpcycAox_p --> 0.5 cpd00067_p0 + cpd15560_c0 + etpcycArd_p	0.5 H_plus__c0 + Ubiquinol_8_c0 + etpcycAox_p --> 0.5 H_plus__p0 + Ubiquinone_8_c0 + etpcycArd_p	Gapfilling for Acetate
CYTAA32	0.5 cpd00007_c0 + 1.3 cpd00067_c0 + etpcycArd_p --> cpd00001_c0 + 1.3 cpd00067_p0 + etpcycAox_p	0.5 O2_c0 + 1.3 H_plus__c0 + etpcycArd_p --> H2O_c0 + 1.3 H_plus__p0 + etpcycAox_p	Gapfilling for Acetate
rxn09260_c0	cpd00081_e0 <=> cpd00081_p0	Sulfite <=> Sulfite	Gapfilling for Acetate
rxn10197_c0	cpd00001_c0 + 30.0 cpd00026_c0 + 30.0 cpd00175_c0 <=> 30.0 cpd00014_c0 + 30.0 cpd00067_c0 + 30.0 cpd00091_c0 + cpd11459_c0	H2O_c0 + 30.0 UDP_glucose_c0 + 30.0 UDP_N_acetyl_D_galactosamine_c0 <=> 30.0 UDP_c0 + 30.0 H_plus__c0 + 30.0 UMP_c0 + tcam	Gapfilling for Acetate
rxn10604_c0	cpd00067_e0 + cpd00081_e0 <=> cpd00067_c0 + cpd00081_c0	H_plus__e0_e0 + Sulfite <=> H_plus__c0 + Sulfite_c0	Gapfilling for Acetate
rxn13664_c0	cpd00001_e0 + cpd00081_e0 + 2.0 cpd00109_c0 <=> cpd00048_e0 + 3.0 cpd00067_c0 + 2.0 cpd00110_c0	H2O_e0_e0 + Sulfite + 2.0 Cytochrome c3+ <=> Sulfate_e0_e0 + 3.0 H_plus__c0 + 2.0 Cytochrome c2+	Gapfilling for Acetate
