# Supplementary material for: Genome sequencing and metabolic network reconstruction of a novel sulfur-oxidizing bacterium Acidithiobacillus Ameehan
Source: Front Microbiol. 2023 Nov 20;14:1277847. doi: 10.3389/fmicb.2023.1277847 (PMC10694236; doi:10.3389/fmicb.2023.1277847)
Supplement: Supplementary file 9 [file Table_9.xlsx]

## Sheet: Sheet1
Table S9. Simulated and calculated the effects of the sor gene in Acidithiobacillus Ameehan
sor genes	NADH/NADPH production rate (mmol/gDW/h)	ATP production rate (mmol/gDW/h)	CO2 uptake rate (mmol/gDW/h)	Growth rate
Have sor	5.76	14.81	1.575	0.0384
No sor	5.76	14.81	1.575	0.0384
