# Supplementary material for: Genome sequencing and metabolic network reconstruction of a novel sulfur-oxidizing bacterium Acidithiobacillus Ameehan
Source: Front Microbiol. 2023 Nov 20;14:1277847. doi: 10.3389/fmicb.2023.1277847 (PMC10694236; doi:10.3389/fmicb.2023.1277847)
Supplement: Supplementary file 11 [file Data_Sheet_1.ZIP]

Archive with 8 entries (7 files):
- AME_WP1377/
- __MACOSX/._AME_WP1377
- AME_WP1377/media.txt
- __MACOSX/AME_WP1377/._media.txt
- AME_WP1377/AME_WP1377.xlsx
- __MACOSX/AME_WP1377/._AME_WP1377.xlsx
- AME_WP1377/AME_WP1377.xml
- __MACOSX/AME_WP1377/._AME_WP1377.xml
