# Supplementary material for: Genome sequencing and metabolic network reconstruction of a novel sulfur-oxidizing bacterium Acidithiobacillus Ameehan
Source: Front Microbiol. 2023 Nov 20;14:1277847. doi: 10.3389/fmicb.2023.1277847 (PMC10694236; doi:10.3389/fmicb.2023.1277847)
Supplement: Supplementary file 11 [file Data_Sheet_1.ZIP › AME_WP1377/AME_WP1377.xlsx]

## Sheet: metabolites
id	name	compartment	charge	formula	annotation
cpd00443_c0	ABEE_c0	c0	-1	C7H6NO2	OrderedDict([('bigg.metabolite', '4abz'), ('biocyc', 'META:P-AMINO-BENZOATE'), ('chebi', 'CHEBI:44778'), ('hmdb', 'HMDB01392'), ('inchikey', 'ALYNCZNDIQEVRV-UHFFFAOYSA-M'), ('kegg.compound', 'C00568'), ('metanetx.chemical', 'MNXM421'), ('sbo', 'SBO:0000247'), ('seed.compound', 'cpd00443')])
cpd02920_c0	2_Amino_4_hydroxy_6_hydroxymethyl_7_8_dihydropteridinediphosphate_c0	c0	-3	C7H8N5O8P2	OrderedDict([('bigg.metabolite', '2ahhmd'), ('inchikey', 'FCQGJGLSOWZZON-UHFFFAOYSA-K'), ('metanetx.chemical', 'MNXM91459'), ('sbo', 'SBO:0000247'), ('seed.compound', 'cpd02920')])
cpd00012_c0	PPi_c0	c0	-3	HO7P2	OrderedDict([('bigg.metabolite', 'ppi'), ('biocyc', 'META:PYROPHOSPHATE-GROUP'), ('chebi', 'CHEBI:8683'), ('hmdb', 'HMDB00250'), ('inchikey', 'XPPKVPWEQAFLFU-UHFFFAOYSA-K'), ('kegg.compound', 'C00013'), ('metanetx.chemical', 'MNXM11'), ('reactome', 'R-ALL-8938078'), ('sbo', 'SBO:0000247'), ('seed.compound', 'cpd00012')])
cpd00067_c0	H_plus__c0	c0	1	H	OrderedDict([('bigg.metabolite', 'h'), ('biocyc', 'META:PROTON'), ('chebi', ['15378', 'CHEBI:5584']), ('hmdb', 'HMDB59597'), ('inchikey', 'GPRLSGONYQIRFK-UHFFFAOYSA-N'), ('kegg.compound', 'C00080'), ('metanetx.chemical', 'MNXM1'), ('pubchem.compound', '1038'), ('reactome', 'R-ALL-74722'), ('sbo', 'SBO:0000247'), ('seed.compound', 'cpd00067')])
cpd00683_c0	Dihydropteroate_c0	c0	-1	C14H13N6O3	OrderedDict([('bigg.metabolite', 'dhpt'), ('biocyc', 'META:7-8-DIHYDROPTEROATE'), ('chebi', 'CHEBI:4581'), ('hmdb', 'HMDB01412'), ('inchikey', 'WBFYVDCHGVNRBH-UHFFFAOYSA-M'), ('kegg.compound', 'C00921'), ('metanetx.chemical', 'MNXM722728'), ('sbo', 'SBO:0000247'), ('seed.compound', 'cpd00683')])
cpd00002_c0	ATP_c0	c0	-3	C10H13N5O13P3	OrderedDict([('bigg.metabolite', 'atp'), ('biocyc', 'META:ATP'), ('chebi', 'CHEBI:57299'), ('hmdb', 'HMDB00538'), ('inchikey', 'ZKHQWZAMYRWXGA-KQYNXXCUSA-K'), ('kegg.compound', 'C00002'), ('metanetx.chemical', 'MNXM3'), ('reactome', 'R-ALL-8938081'), ('sbo', 'SBO:0000247'), ('seed.compound', 'cpd00002')])
cpd00033_c0	Glycine_c0	c0	0	C2H5NO2	OrderedDict([('bigg.metabolite', 'gly'), ('biocyc', 'META:GLY'), ('chebi', ['57305', 'CHEBI:57305']), ('hmdb', 'HMDB00123'), ('inchikey', 'DHMQDGOQFOQNFH-UHFFFAOYSA-N'), ('kegg.compound', 'C00037'), ('metanetx.chemical', 'MNXM29'), ('pubchem.compound', '5257127'), ('reactome', 'R-ALL-29424'), ('sbo', 'SBO:0000247'), ('seed.compound', 'cpd00033')])
cpd00506_c0	gamma_Glutamylcysteine_c0	c0	-1	C8H13N2O5S	OrderedDict([('bigg.metabolite', 'glucys'), ('biocyc', 'META:L-GAMMA-GLUTAMYLCYSTEINE'), ('chebi', 'CHEBI:58173'), ('hmdb', 'HMDB01049'), ('inchikey', 'RITKHVBHSGLULN-WHFBIAKZSA-M'), ('kegg.compound', 'C00669'), ('metanetx.chemical', 'MNXM412'), ('reactome', 'R-ALL-174393'), ('sbo', 'SBO:0000247'), ('seed.compound', 'cpd00506')])
cpd00008_c0	ADP_c0	c0	-2	C10H13N5O10P2	OrderedDict([('bigg.metabolite', 'adp'), ('biocyc', 'META:ADP'), ('chebi', 'CHEBI:87518'), ('hmdb', 'HMDB01341'), ('inchikey', 'XTWYTFMLZFPYCI-KQYNXXCUSA-L'), ('kegg.compound', ['G11113', 'C00008']), ('metanetx.chemical', 'MNXM7'), ('reactome', 'R-ALL-8869360'), ('sbo', 'SBO:0000247'), ('seed.compound', 'cpd00008')])
cpd00009_c0	Phosphate_c0	c0	-2	HO4P	OrderedDict([('bigg.metabolite', 'pi'), ('biocyc', ['CPD-20124', 'Pi', 'CPD-16459', 'META:Pi']), ('chebi', 'CHEBI:7793'), ('hmdb', 'HMDB05947'), ('inchikey', 'NBIIXXVUZAFLBC-UHFFFAOYSA-L'), ('kegg.compound', 'C00009'), ('metanetx.chemical', 'MNXM9'), ('reactome', 'R-ALL-8851513'), ('sbo', 'SBO:0000247'), ('seed.compound', 'cpd00009')])
cpd00042_c0	GSH_c0	c0	-1	C10H16N3O6S	OrderedDict([('bigg.metabolite', 'gthrd'), ('biocyc', 'META:GLUTATHIONE'), ('chebi', 'CHEBI:57925'), ('hmdb', 'HMDB62697'), ('inchikey', 'RWSXRVCMGQZWBV-WDSKDSINSA-M'), ('kegg.compound', 'C00051'), ('metanetx.chemical', 'MNXM57'), ('reactome', 'R-ALL-29450'), ('sbo', 'SBO:0000247'), ('seed.compound', 'cpd00042')])
cpd00114_c0	IMP_c0	c0	-2	C10H11N4O8P	OrderedDict([('bigg.metabolite', 'imp'), ('biocyc', 'META:IMP'), ('chebi', ['58053', 'CHEBI:5849']), ('hmdb', 'HMDB00175'), ('inchikey', 'GRSZFWQUAKGDAV-KQYNXXCUSA-L'), ('kegg.compound', 'C00130'), ('metanetx.chemical', 'MNXM125'), ('pubchem.compound', '135398639'), ('reactome', 'R-ALL-29602'), ('sbo', 'SBO:0000247'), ('seed.compound', 'cpd00114')])
cpd00103_c0	PRPP_c0	c0	-4	C5H9O14P3	OrderedDict([('bigg.metabolite', 'prpp'), ('biocyc', 'META:PRPP'), ('chebi', ['58017', 'CHEBI:58017']), ('hmdb', ['HMDB00280', 'HMDB62643']), ('inchikey', 'PQGCEDQWHSBAJP-TXICZTDVSA-J'), ('kegg.compound', 'C00119'), ('metanetx.chemical', 'MNXM91'), ('pubchem.compound', '20848918'), ('reactome', ['73566', 'R-ALL-73566']), ('sbo', 'SBO:0000247'), ('seed.compound', 'cpd00103')])
cpd00226_c0	HYXN_c0	c0	0	C5H4N4O	OrderedDict([('bigg.metabolite', 'hxan'), ('biocyc', 'META:HYPOXANTHINE'), ('chebi', 'CHEBI:5841'), ('hmdb', 'HMDB00157'), ('inchikey', 'FDGQSTZJBFJUBT-UHFFFAOYSA-N'), ('kegg.compound', 'C00262'), ('metanetx.chemical', 'MNXM213'), ('reactome', 'R-ALL-113599'), ('sbo', 'SBO:0000247'), ('seed.compound', 'cpd00226')])
cpd00017_c0	S_Adenosyl_L_methionine_c0	c0	1	C15H23N6O5S	OrderedDict([('bigg.metabolite', 'amet'), ('biocyc', 'META:S-ADENOSYLMETHIONINE'), ('chebi', 'CHEBI:8946'), ('hmdb', 'HMDB62709'), ('inchikey', 'MEFKEPWMEQBLKI-AIRLBKTGSA-O'), ('kegg.compound', 'C00019'), ('metanetx.chemical', 'MNXM16'), ('reactome', 'R-ALL-77087'), ('sbo', 'SBO:0000247'), ('seed.compound', 'cpd00017')])
cpd00074_c0	S_c0	c0	0	S	OrderedDict([('bigg.metabolite', 's'), ('biocyc', 'META:Elemental-Sulfur'), ('chebi', 'CHEBI:26833'), ('inchikey', 'NINIDFKCEFEMDL-UHFFFAOYSA-N'), ('kegg.compound', 'C00087'), ('metanetx.chemical', 'MNXM89'), ('sbo', 'SBO:0000247'), ('seed.compound', 'cpd00074')])
cpd01311_c0	Dethiobiotin_c0	c0	-1	C10H17N2O3	OrderedDict([('bigg.metabolite', 'dtbt'), ('biocyc', 'META:DETHIOBIOTIN'), ('chebi', ['149473', 'CHEBI:57861']), ('hmdb', 'HMDB03581'), ('inchikey', 'AUTOLBMXDDTRRT-UHFFFAOYSA-M'), ('kegg.compound', 'C01909'), ('metanetx.chemical', 'MNXM1020'), ('pubchem.compound', '36688063'), ('sbo', 'SBO:0000247'), ('seed.compound', 'cpd01311')])
cpd00060_c0	L_Methionine_c0	c0	0	C5H11NO2S	OrderedDict([('bigg.metabolite', 'met__L'), ('biocyc', 'META:MET'), ('chebi', 'CHEBI:6829'), ('hmdb', 'HMDB33951'), ('inchikey', 'FFEARJCKVFRZRR-BYPYZUCNSA-N'), ('kegg.compound', 'C01733'), ('metanetx.chemical', 'MNXM61'), ('reactome', 'R-ALL-379705'), ('sbo', 'SBO:0000247'), ('seed.compound', 'cpd00060')])
cpd00104_c0	BIOT_c0	c0	-1	C10H15N2O3S	OrderedDict([('bigg.metabolite', 'btn'), ('biocyc', 'META:BIOTIN'), ('chebi', ['57586', 'CHEBI:57586']), ('hmdb', 'HMDB00030'), ('inchikey', 'YBJHBAHKTGYVGT-ZKWXMUAHSA-M'), ('kegg.compound', 'C00120'), ('metanetx.chemical', 'MNXM304'), ('pubchem.compound', '6560210'), ('reactome', 'R-ALL-29582'), ('sbo', 'SBO:0000247'), ('seed.compound', 'cpd00104')])
cpd03091_c0	5_Deoxyadenosine_c0	c0	0	C10H13N5O3	OrderedDict([('bigg.metabolite', 'dad_5'), ('biocyc', 'META:CH33ADO'), ('chebi', ['17319', 'CHEBI:40099']), ('hmdb', 'HMDB01983'), ('inchikey', 'XGYIMTFOTBMPFP-KQYNXXCUSA-N'), ('kegg.compound', 'C05198'), ('metanetx.chemical', 'MNXM316'), ('pubchem.compound', '439182'), ('reactome', 'R-ALL-947703'), ('sbo', 'SBO:0000247'), ('seed.compound', 'cpd03091')])
cpd00022_c0	Acetyl_CoA_c0	c0	-4	C23H34N7O17P3S	OrderedDict([('bigg.metabolite', 'accoa'), ('biocyc', 'META:ACETYL-COA'), ('chebi', 'CHEBI:57288'), ('hmdb', 'HMDB01206'), ('inchikey', 'ZSLZBFCDCINBPY-ZSJPKINUSA-J'), ('kegg.compound', 'C00024'), ('metanetx.chemical', 'MNXM21'), ('reactome', 'R-ALL-76183'), ('sbo', 'SBO:0000247'), ('seed.compound', 'cpd00022')])
cpd00054_c0	L_Serine_c0	c0	0	C3H7NO3	OrderedDict([('bigg.metabolite', 'ser__L'), ('biocyc', 'META:Serines'), ('chebi', 'CHEBI:9116'), ('hmdb', 'HMDB62263'), ('inchikey', 'MTCFGRXMJLQNBG-REOHCLBHSA-N'), ('kegg.compound', 'C00716'), ('metanetx.chemical', 'MNXM53'), ('reactome', 'R-ALL-8932979'), ('sbo', 'SBO:0000247'), ('seed.compound', 'cpd00054')])
cpd00010_c0	CoA_c0	c0	-4	C21H32N7O16P3S	OrderedDict([('bigg.metabolite', 'coa'), ('biocyc', 'META:COA-GROUP'), ('chebi', 'CHEBI:741566'), ('hmdb', 'HMDB62184'), ('inchikey', 'RGJOEKWQDUBAIZ-IBOSZNHHSA-J'), ('kegg.compound', 'C00010'), ('metanetx.chemical', 'MNXM12'), ('reactome', 'R-ALL-8939024'), ('sbo', 'SBO:0000247'), ('seed.compound', 'cpd00010')])
cpd00722_c0	O_Acetyl_L_serine_c0	c0	0	C5H9NO4	OrderedDict([('bigg.metabolite', 'acser'), ('biocyc', 'META:ACETYLSERINE'), ('chebi', 'CHEBI:7668'), ('hmdb', 'HMDB03011'), ('inchikey', 'VZXPDPZARILFQX-BYPYZUCNSA-N'), ('kegg.compound', 'C00979'), ('metanetx.chemical', 'MNXM418'), ('reactome', 'R-ALL-936709'), ('sbo', 'SBO:0000247'), ('seed.compound', 'cpd00722')])
cpd00046_c0	CMP_c0	c0	-2	C9H12N3O8P	OrderedDict([('bigg.metabolite', 'cmp'), ('biocyc', 'META:CMP'), ('chebi', ['60377', 'CHEBI:60377']), ('hmdb', 'HMDB00095'), ('inchikey', 'IERHLVCPSMICTF-XVFCMESISA-L'), ('kegg.compound', ['G10621', 'C00055']), ('metanetx.chemical', 'MNXM31'), ('pubchem.compound', '7058165'), ('reactome', 'R-ALL-727810'), ('sbo', 'SBO:0000247'), ('seed.compound', 'cpd00046')])
cpd00096_c0	CDP_c0	c0	-2	C9H13N3O11P2	OrderedDict([('bigg.metabolite', 'cdp'), ('biocyc', 'META:CDP'), ('chebi', ['58069', 'CHEBI:58069']), ('hmdb', 'HMDB01546'), ('inchikey', 'ZWIADYZPOWUWEW-XVFCMESISA-L'), ('kegg.compound', 'C00112'), ('metanetx.chemical', 'MNXM220'), ('pubchem.compound', '20056867'), ('sbo', 'SBO:0000247'), ('seed.compound', 'cpd00096')])
cpd00037_c0	UDP_N_acetylglucosamine_c0	c0	-2	C17H25N3O17P2	OrderedDict([('bigg.metabolite', 'uacgam'), ('biocyc', 'META:UDP-N-ACETYL-D-GLUCOSAMINE'), ('chebi', 'CHEBI:9823'), ('hmdb', 'HMDB62760'), ('inchikey', 'LFTYTUAZOPRMMI-CFRASDGPSA-L'), ('kegg.compound', ['G10610', 'C00043']), ('metanetx.chemical', 'MNXM47'), ('reactome', 'R-ALL-914003'), ('sbo', 'SBO:0000247'), ('seed.compound', 'cpd00037')])
cpd03494_c0	Undecaprenyl_diphospho_N_acetylmuramoyl_L_alanyl_D_glutamyl_meso_2_6_diaminopimeloyl_D_alanyl_D_alanine_c0	c0	-4	C87H139N7O23P2	OrderedDict([('bigg.metabolite', 'uagmda'), ('biocyc', 'META:C5'), ('chebi', ['61387', 'CHEBI:61543']), ('inchikey', 'PNWZQTONLRRPST-KLDRQJOASA-J'), ('kegg.compound', 'C05897'), ('metanetx.chemical', 'MNXM2264'), ('pubchem.compound', '52940090'), ('sbo', 'SBO:0000247'), ('seed.compound', 'cpd03494')])
cpd00014_c0	UDP_c0	c0	-2	C9H12N2O12P2	OrderedDict([('bigg.metabolite', 'udp'), ('biocyc', 'META:UDP'), ('chebi', ['58223', 'CHEBI:9802']), ('hmdb', 'HMDB00295'), ('inchikey', 'XCCTYIAWTASOJW-XVFCMESISA-L'), ('kegg.compound', ['G10619', 'C00015']), ('metanetx.chemical', 'MNXM17'), ('pubchem.compound', '20056717'), ('reactome', 'R-ALL-205687'), ('sbo', 'SBO:0000247'), ('seed.compound', 'cpd00014')])
cpd03495_c0	Undecaprenyl_diphospho_N_acetylmuramoyl__N_acetylglucosamine_L_ala_D_glu_meso_2_6_diaminopimeloyl_D_ala_D_ala_c0	c0	-4	C95H152N8O28P2	OrderedDict([('bigg.metabolite', 'uaagmda'), ('biocyc', 'META:C6'), ('chebi', ['61388', 'CHEBI:9870']), ('inchikey', 'OXJNZXDFVLDLEI-MBCYCBSHSA-J'), ('kegg.compound', 'C05898'), ('metanetx.chemical', 'MNXM722781'), ('pubchem.compound', '86289097'), ('sbo', 'SBO:0000247'), ('seed.compound', 'cpd03495')])
cpd00001_c0	H2O_c0	c0	0	H2O	OrderedDict([('bigg.metabolite', ['h2o', 'oh1']), ('biocyc', ['OH', 'OXONIUM', 'WATER']), ('inchikey', 'XLYOFNOQVPJJNP-UHFFFAOYSA-N'), ('kegg.compound', ['C00001', 'C01328']), ('sbo', 'SBO:0000247'), ('seed.compound', 'cpd00001')])
cpd00658_c0	Isochorismate_c0	c0	-2	C10H8O6	OrderedDict([('bigg.metabolite', 'ichor'), ('biocyc', 'META:ISOCHORISMATE'), ('chebi', 'CHEBI:5997'), ('inchikey', 'NTGWPRCCOQCMGE-YUMQZZPRSA-L'), ('kegg.compound', 'C00885'), ('metanetx.chemical', 'MNXM799'), ('sbo', 'SBO:0000247'), ('seed.compound', 'cpd00658')])
cpd00020_c0	Pyruvate_c0	c0	-1	C3H3O3	OrderedDict([('bigg.metabolite', 'pyr'), ('biocyc', 'META:PYRUVATE'), ('chebi', 'CHEBI:8685'), ('hmdb', 'HMDB00243'), ('inchikey', 'LCTONWCANYUPML-UHFFFAOYSA-M'), ('kegg.compound', 'C00022'), ('metanetx.chemical', 'MNXM23'), ('reactome', 'R-ALL-5357717'), ('sbo', 'SBO:0000247'), ('seed.compound', 'cpd00020')])
cpd02566_c0	2_3_Dihydroxy_2_3_dihydrobenzoate_c0	c0	-1	C7H7O4	OrderedDict([('bigg.metabolite', '23ddhb'), ('biocyc', 'META:DIHYDRO-DIOH-BENZOATE'), ('chebi', 'CHEBI:877'), ('inchikey', 'INCSWYKICIYAHB-WDSKDSINSA-M'), ('kegg.compound', 'C04171'), ('metanetx.chemical', 'MNXM114261'), ('sbo', 'SBO:0000247'), ('seed.compound', 'cpd02566')])
cpd11440_c0	fa6_c0	c0	-1	C16H31O2	OrderedDict([('bigg.metabolite', 'fa6'), ('inchikey', 'nan'), ('metanetx.chemical', 'MNXM163383'), ('sbo', 'SBO:0000247'), ('seed.compound', 'cpd11440')])
cpd00018_c0	AMP_c0	c0	-2	C10H12N5O7P	OrderedDict([('bigg.metabolite', 'amp'), ('biocyc', 'META:AMP-GROUP'), ('chebi', 'CHEBI:47222'), ('hmdb', 'HMDB00045'), ('inchikey', 'UDMBCSSLTHHNCD-KQYNXXCUSA-L'), ('kegg.compound', 'C00020'), ('metanetx.chemical', 'MNXM14'), ('reactome', 'R-ALL-76577'), ('sbo', 'SBO:0000247'), ('seed.compound', 'cpd00018')])
cpd11441_c0	fa6coa_c0	c0	-3	C37H63N7O17P3S	OrderedDict([('inchikey', 'nan'), ('sbo', 'SBO:0000247'), ('seed.compound', 'cpd11441')])
cpd00004_c0	NADH_c0	c0	-2	C21H27N7O14P2	OrderedDict([('bigg.metabolite', 'nadh'), ('biocyc', 'META:NADH'), ('chebi', ['57945', 'CHEBI:7423']), ('hmdb', 'HMDB01487'), ('inchikey', 'BOPGDPNILDQYTO-NNYOXOHSSA-L'), ('kegg.compound', 'C00004'), ('metanetx.chemical', 'MNXM10'), ('pubchem.compound', '21604869'), ('reactome', 'R-ALL-73473'), ('sbo', 'SBO:0000247'), ('seed.compound', 'cpd00004')])
cpd11527_c0	7_methyl_trans_oct_2_enoyl_ACP_c0	c0	-1	C20H35N2O8PRS	OrderedDict([('inchikey', 'nan'), ('sbo', 'SBO:0000247'), ('seed.compound', 'cpd11527')])
cpd00003_c0	NAD_c0	c0	-1	C21H26N7O14P2	OrderedDict([('bigg.metabolite', 'nad'), ('biocyc', 'META:NAD'), ('chebi', ['57540', 'CHEBI:7422']), ('hmdb', 'HMDB00902'), ('inchikey', 'BAWFJGJZGIEFAR-NNYOXOHSSA-M'), ('kegg.compound', 'C00003'), ('metanetx.chemical', 'MNXM8'), ('pubchem.compound', '15938971'), ('reactome', 'R-ALL-352330'), ('sbo', 'SBO:0000247'), ('seed.compound', 'cpd00003')])
cpd11528_c0	7_methyl_octanoyl_ACP_c0	c0	-1	C20H37N2O8PRS	OrderedDict([('inchikey', 'nan'), ('sbo', 'SBO:0000247'), ('seed.compound', 'cpd11528')])
cpd00533_c0	dCDP_c0	c0	-2	C9H13N3O10P2	OrderedDict([('bigg.metabolite', 'dcdp'), ('biocyc', 'META:DCDP'), ('chebi', ['58593', 'CHEBI:58593']), ('hmdb', 'HMDB01245'), ('inchikey', 'FTDHDKPUHBLBTL-SHYZEUOFSA-L'), ('kegg.compound', 'C00705'), ('metanetx.chemical', 'MNXM411'), ('pubchem.compound', '21122964'), ('sbo', 'SBO:0000247'), ('seed.compound', 'cpd00533')])
cpd00356_c0	dCTP_c0	c0	-3	C9H13N3O13P3	OrderedDict([('bigg.metabolite', 'dctp'), ('biocyc', 'META:DCTP'), ('chebi', ['61481', 'CHEBI:61481']), ('hmdb', 'HMDB00998'), ('inchikey', 'RGWHQCVHVJXOKC-SHYZEUOFSA-K'), ('kegg.compound', 'C00458'), ('metanetx.chemical', 'MNXM360'), ('pubchem.compound', '25244665'), ('sbo', 'SBO:0000247'), ('seed.compound', 'cpd00356')])
cpd00067_p0	H_plus__p0	p0	1	H	OrderedDict([('bigg.metabolite', 'h'), ('biocyc', 'META:PROTON'), ('chebi', ['15378', 'CHEBI:5584']), ('hmdb', 'HMDB59597'), ('inchikey', 'GPRLSGONYQIRFK-UHFFFAOYSA-N'), ('kegg.compound', 'C00080'), ('metanetx.chemical', 'MNXM1'), ('pubchem.compound', '1038'), ('reactome', 'R-ALL-74722'), ('sbo', 'SBO:0000247'), ('seed.compound', 'cpd00067')])
cpd00075_p0	Nitrite_p0	p0	0	HNO2	OrderedDict([('bigg.metabolite', 'no2'), ('biocyc', 'META:NITRITE'), ('chebi', 'CHEBI:7585'), ('hmdb', 'HMDB02786'), ('inchikey', 'IOVCWXUNBOPUCH-UHFFFAOYSA-N'), ('kegg.compound', 'C00088'), ('metanetx.chemical', 'MNXM107'), ('reactome', 'R-ALL-1222379'), ('sbo', 'SBO:0000247'), ('seed.compound', 'cpd00075')])
cpd00075_c0	Nitrite_c0	c0	0	HNO2	OrderedDict([('bigg.metabolite', 'no2'), ('biocyc', 'META:NITRITE'), ('chebi', 'CHEBI:7585'), ('hmdb', 'HMDB02786'), ('inchikey', 'IOVCWXUNBOPUCH-UHFFFAOYSA-N'), ('kegg.compound', 'C00088'), ('metanetx.chemical', 'MNXM107'), ('reactome', 'R-ALL-1222379'), ('sbo', 'SBO:0000247'), ('seed.compound', 'cpd00075')])
cpd00213_c0	Lipoamide_c0	c0	0	C8H15NOS2	OrderedDict([('bigg.metabolite', 'lpam'), ('biocyc', 'META:LIPOAMIDE'), ('chebi', 'CHEBI:83094'), ('hmdb', 'HMDB06950'), ('inchikey', 'FCCDDURTIIUXBY-SSDOTTSWSA-N'), ('kegg.compound', 'C00248'), ('metanetx.chemical', 'MNXM1024'), ('sbo', 'SBO:0000247'), ('seed.compound', 'cpd00213')])
cpd03049_c0	2_Hydroxyethyl_ThPP_c0	c0	-1	C14H21N4O8P2S	OrderedDict([('bigg.metabolite', '2ahethmpp'), ('biocyc', 'META:2-ALPHA-HYDROXYETHYL-THPP'), ('chebi', ['58939', 'CHEBI:978']), ('hmdb', 'HMDB03904'), ('inchikey', 'RRUVJGASJONMDY-UHFFFAOYSA-M'), ('kegg.compound', 'C05125'), ('metanetx.chemical', 'MNXM1705'), ('pubchem.compound', '46878487'), ('sbo', 'SBO:0000247'), ('seed.compound', 'cpd03049')])
cpd00056_c0	TPP_c0	c0	-1	C12H17N4O7P2S	OrderedDict([('bigg.metabolite', 'thmpp'), ('biocyc', 'META:THIAMINE-PYROPHOSPHATE'), ('chebi', 'CHEBI:9532'), ('hmdb', 'HMDB62636'), ('inchikey', 'AYEKOFBPNLCAJY-UHFFFAOYSA-M'), ('kegg.compound', 'C00068'), ('metanetx.chemical', 'MNXM256'), ('reactome', 'R-ALL-8878387'), ('sbo', 'SBO:0000247'), ('seed.compound', 'cpd00056')])
cpd00836_c0	S_Acetyldihydrolipoamide_c0	c0	0	C10H19NO2S2	OrderedDict([('bigg.metabolite', 'adhlam'), ('biocyc', 'META:S-ACETYLDIHYDROLIPOAMIDE'), ('chebi', 'CHEBI:8940'), ('hmdb', 'HMDB06951'), ('inchikey', 'ARGXEXVCHMNAQU-UHFFFAOYSA-N'), ('kegg.compound', 'C01136'), ('metanetx.chemical', 'MNXM4815'), ('sbo', 'SBO:0000247'), ('seed.compound', 'cpd00836')])
cpd00137_c0	Citrate_c0	c0	-3	C6H5O7	OrderedDict([('bigg.metabolite', 'cit'), ('biocyc', 'META:CIT'), ('chebi', 'CHEBI:76049'), ('hmdb', 'HMDB00094'), ('inchikey', 'KRKNYBCHXYNGOX-UHFFFAOYSA-K'), ('kegg.compound', 'C00158'), ('metanetx.chemical', 'MNXM131'), ('reactome', 'R-ALL-76190'), ('sbo', 'SBO:0000247'), ('seed.compound', 'cpd00137')])
cpd00260_c0	Isocitrate_c0	c0	-3	C6H5O7	OrderedDict([('bigg.metabolite', 'icit'), ('chebi', 'CHEBI:5998'), ('hmdb', 'HMDB00193'), ('inchikey', 'ODBLHEXUDAPZAU-UHFFFAOYSA-K'), ('kegg.compound', 'C00311'), ('metanetx.chemical', 'MNXM89661'), ('sbo', 'SBO:0000247'), ('seed.compound', 'cpd00260')])
cpd00521_c0	dTDP_4_oxo_6_deoxy_D_glucose_c0	c0	-2	C16H22N2O15P2	OrderedDict([('bigg.metabolite', 'dtdp4d6dg'), ('biocyc', 'META:DTDP-DEOH-DEOXY-GLUCOSE'), ('chebi', 'CHEBI:62829'), ('hmdb', 'HMDB60081'), ('inchikey', 'PSXWNITXWWECNY-UCBTUHGZSA-L'), ('kegg.compound', 'C11907'), ('metanetx.chemical', 'MNXM451'), ('sbo', 'SBO:0000247'), ('seed.compound', 'cpd00521')])
cpd00522_c0	dTDP_4_oxo_L_rhamnose_c0	c0	-2	C16H22N2O15P2	OrderedDict([('bigg.metabolite', 'dtdp4d6dm'), ('biocyc', ['DTDP-DEOH-DEOXY-MANNOSE', 'CPD-13980', 'META:DTDP-DEOH-DEOXY-MANNOSE']), ('chebi', 'CHEBI:62830'), ('inchikey', 'PSXWNITXWWECNY-LPVGZGSHSA-L'), ('kegg.compound', 'C00688'), ('metanetx.chemical', 'MNXM2371'), ('sbo', 'SBO:0000247'), ('seed.compound', 'cpd00522')])
cpd01140_c0	UDP_apiose_c0	c0	-2	C14H20N2O16P2	OrderedDict([('biocyc', 'META:UDP-APIOSE'), ('chebi', 'CHEBI:73883'), ('hmdb', 'HMDB12301'), ('inchikey', 'SYVORCSTSYHSPN-UXAZDEAISA-L'), ('kegg.compound', 'C01623'), ('pubchem.compound', '71581050'), ('sbo', 'SBO:0000247'), ('seed.compound', 'cpd01140')])
cpd02807_c0	Cosmetin_c0	c0	0	C21H20O10	OrderedDict([('biocyc', 'META:APIGENIN-7-O-BETA-D-GLUCOSIDE'), ('chebi', 'CHEBI:16778'), ('hmdb', 'HMDB37340'), ('inchikey', 'KMOUJOKENFFTPU-QNDFHXLGSA-N'), ('kegg.compound', 'C04608'), ('pubchem.compound', '5280704'), ('sbo', 'SBO:0000247'), ('seed.compound', 'cpd02807')])
cpd02952_c0	Apiin_c0	c0	0	C26H28O14	OrderedDict([('biocyc', 'META:7-O-BETA-D-APIOFURANOSYL-12-BETA-D-GLU'), ('chebi', 'CHEBI:15932'), ('hmdb', 'HMDB30843'), ('inchikey', 'NTDLXWMIWOECHG-LKXHPMIISA-N'), ('kegg.compound', 'C04858'), ('pubchem.compound', '25244999'), ('sbo', 'SBO:0000247'), ('seed.compound', 'cpd02952')])
cpd11466_c0	Myristoyl_ACP_c0	c0	-2	C25H48N2O8PRS	OrderedDict([('bigg.metabolite', 'myrsACP'), ('inchikey', 'nan'), ('metanetx.chemical', 'MNXM89779'), ('sbo', 'SBO:0000247'), ('seed.compound', 'cpd11466')])
cpd01695_c0	Myristoyl_CoA_c0	c0	-4	C35H58N7O17P3S	OrderedDict([('bigg.metabolite', 'tdcoa'), ('biocyc', 'META:TETRADECANOYL-COA'), ('chebi', 'CHEBI:9475'), ('hmdb', 'HMDB06517'), ('inchikey', 'DUAFKXOFBZQTQE-QSGBVPJFSA-J'), ('kegg.compound', 'C02593'), ('metanetx.chemical', 'MNXM224'), ('reactome', 'R-ALL-77272'), ('sbo', 'SBO:0000247'), ('seed.compound', 'cpd01695')])
cpd11493_c0	ACP_c0	c0	-2	C11H22N2O7PRS	OrderedDict([('bigg.metabolite', 'ACP'), ('biocyc', ['ACP-GROUP', 'ACP-MONOMER', 'All-holo-ACPs', 'AmbB', 'AmbE', 'ArmB', 'Aryl-Carrier-Proteins', 'D-alanine-carrier-protein', 'DdaD', 'DhbF', 'GdnH', 'Gramicidin-S-synthetases', 'HlmE', 'HmqF-Proteins', 'Holo-AcmD-Proteins', 'Holo-Arginyl-Carrier-Proteins', 'Holo-Bmp1', 'Holo-CmaA-peptidyl-carrier-protein', 'Holo-CmaD-peptidyl-carrier-protein', 'H…
cpd08739_c0	trans_2_Methyl_5_isopropylhexa_2_5_dienal_c0	c0	0	C10H16O	OrderedDict([('inchikey', 'KDMDLRXLBMMBSU-WEVVVXLNSA-N'), ('sbo', 'SBO:0000247'), ('seed.compound', 'cpd08739')])
cpd08740_c0	trans_2_Methyl_5_isopropylhexa_2_5_dienoic_acid_c0	c0	-1	C10H15O2	OrderedDict([('inchikey', 'HZNKOKJSWBRPRJ-RMKNXTFCSA-M'), ('sbo', 'SBO:0000247'), ('seed.compound', 'cpd08740')])
cpd17042_c0	DNA_replication_c0	c0	0	nan	OrderedDict([('inchikey', 'nan'), ('sbo', 'SBO:0000247'), ('seed.compound', 'cpd17042')])
cpd11640_c0	H2_c0	c0	0	H2	OrderedDict([('bigg.metabolite', 'h2'), ('biocyc', 'META:HYDROGEN-MOLECULE'), ('chebi', 'CHEBI:5785'), ('hmdb', 'HMDB01362'), ('inchikey', 'UFHFLCQGNIYNRP-UHFFFAOYSA-N'), ('kegg.compound', 'C00282'), ('metanetx.chemical', 'MNXM195'), ('reactome', 'R-ALL-113555'), ('sbo', 'SBO:0000247'), ('seed.compound', 'cpd11640')])
cpd15560_c0	Ubiquinone_8_c0	c0	0	C49H74O4	OrderedDict([('bigg.metabolite', 'q8'), ('biocyc', 'META:UBIQUINONE-8'), ('chebi', ['61683', 'CHEBI:61683']), ('inchikey', 'ICFIZJQGJAJRSU-SGHXUWJISA-N'), ('kegg.compound', 'C17569'), ('metanetx.chemical', 'MNXM232'), ('pubchem.compound', '5283546'), ('sbo', 'SBO:0000247'), ('seed.compound', 'cpd15560')])
cpd15561_c0	Ubiquinol_8_c0	c0	0	C49H76O4	OrderedDict([('bigg.metabolite', ['q8', 'q8h2']), ('biocyc', 'META:CPD-9956'), ('chebi', 'CHEBI:61682'), ('hmdb', 'HMDB01060'), ('inchikey', 'LOJUQFSPYHMHEO-SGHXUWJISA-N'), ('pubchem.compound', '25074411'), ('sbo', 'SBO:0000247'), ('seed.compound', 'cpd15561')])
cpd00068_c0	ITP_c0	c0	-3	C10H12N4O14P3	OrderedDict([('bigg.metabolite', 'itp'), ('biocyc', 'META:ITP'), ('chebi', ['61402', 'CHEBI:61402']), ('hmdb', 'HMDB00189'), ('inchikey', 'HAEJPQIATWHALX-KQYNXXCUSA-K'), ('kegg.compound', 'C00081'), ('metanetx.chemical', 'MNXM423'), ('pubchem.compound', '135398642'), ('reactome', ['2509836', 'R-ALL-2509836']), ('sbo', 'SBO:0000247'), ('seed.compound', 'cpd00068')])
cpd00072_c0	D_fructose_6_phosphate_c0	c0	-2	C6H11O9P	OrderedDict([('bigg.metabolite', ['f6p', 'f6p_B']), ('biocyc', 'META:CPD-18719'), ('chebi', 'CHEBI:61527'), ('inchikey', 'BGWGXPAPYGQALX-VRPWFDPXSA-L'), ('kegg.compound', 'C00085'), ('pubchem.compound', '23421195'), ('sbo', 'SBO:0000247'), ('seed.compound', 'cpd00072')])
cpd00090_c0	IDP_c0	c0	-2	C10H12N4O11P2	OrderedDict([('bigg.metabolite', 'idp'), ('biocyc', 'META:IDP'), ('chebi', ['58280', 'CHEBI:5848']), ('hmdb', 'HMDB03335'), ('inchikey', 'JPXZQMKKFWMMGK-KQYNXXCUSA-L'), ('kegg.compound', 'C00104'), ('metanetx.chemical', 'MNXM495'), ('pubchem.compound', '135573953'), ('reactome', ['2509811', 'R-ALL-2509811']), ('sbo', 'SBO:0000247'), ('seed.compound', 'cpd00090')])
cpd00290_c0	D_fructose_1_6_bisphosphate_c0	c0	-4	C6H10O12P2	OrderedDict([('bigg.metabolite', 'fdp'), ('chebi', 'CHEBI:49299'), ('inchikey', 'RNBGYGVWRKECFJ-VRPWFDPXSA-J'), ('kegg.compound', 'C00354'), ('metanetx.chemical', 'MNXM417'), ('sbo', 'SBO:0000247'), ('seed.compound', 'cpd00290')])
cpd11492_c0	Malonyl_acyl_carrierprotein__c0	c0	-2	C14H24N2O10PRS	OrderedDict([('bigg.metabolite', 'malACP'), ('biocyc', ['malonyl-PigH', 'MALONYL-ACP', 'META:MALONYL-ACP']), ('chebi', 'CHEBI:6662'), ('inchikey', 'nan'), ('kegg.compound', 'C01209'), ('metanetx.chemical', 'MNXM184'), ('sbo', 'SBO:0000247'), ('seed.compound', 'cpd11492')])
cpd00011_c0	CO2_c0	c0	0	CO2	OrderedDict([('bigg.metabolite', 'co2'), ('biocyc', 'META:CARBON-DIOXIDE'), ('chebi', 'CHEBI:48829'), ('hmdb', 'HMDB01967'), ('inchikey', 'CURLTUGMZLYLDI-UHFFFAOYSA-N'), ('kegg.compound', 'C00011'), ('metanetx.chemical', 'MNXM13'), ('reactome', 'R-ALL-5668565'), ('sbo', 'SBO:0000247'), ('seed.compound', 'cpd00011')])
cpd11529_c0	9_methyl_3_oxo_decanoyl_ACP_c0	c0	-1	C22H39N2O9PRS	OrderedDict([('inchikey', 'nan'), ('sbo', 'SBO:0000247'), ('seed.compound', 'cpd11529')])
cpd02557_c0	Farnesylfarnesylgeraniol_c0	c0	-2	C40H66O7P2	OrderedDict([('bigg.metabolite', ['octdp', 'octdp_5']), ('biocyc', 'META:OCTAPRENYL-DIPHOSPHATE'), ('chebi', 'CHEBI:57711'), ('hmdb', 'HMDB01094'), ('inchikey', 'IKKLDISSULFFQO-DJMILUHSSA-L'), ('kegg.compound', 'C04146'), ('pubchem.compound', '25245331'), ('sbo', 'SBO:0000247'), ('seed.compound', 'cpd02557')])
cpd00113_c0	Isopentenyldiphosphate_c0	c0	-2	C5H10O7P2	OrderedDict([('bigg.metabolite', 'ipdp'), ('biocyc', 'META:DELTA3-ISOPENTENYL-PP'), ('chebi', ['128769', 'CHEBI:6037']), ('hmdb', ['HMDB01347', 'HMDB04196']), ('inchikey', 'NUHSROFQTUXZQQ-UHFFFAOYSA-L'), ('kegg.compound', 'C00129'), ('metanetx.chemical', 'MNXM83'), ('pubchem.compound', '15983957'), ('reactome', 'R-ALL-2162256'), ('sbo', 'SBO:0000247'), ('seed.compound', 'cpd00113')])
cpd02590_c0	all_trans_Heptaprenyl_diphosphate_c0	c0	-2	C35H58O7P2	OrderedDict([('bigg.metabolite', 'hepdp'), ('biocyc', 'META:ALL-TRANS-HEPTAPRENYL-DIPHOSPHATE'), ('chebi', 'CHEBI:58206'), ('hmdb', 'HMDB12187'), ('inchikey', 'LSJLEXWXRKTZAJ-YUIIPXGZSA-L'), ('kegg.compound', 'C04216'), ('metanetx.chemical', 'MNXM1722'), ('sbo', 'SBO:0000247'), ('seed.compound', 'cpd02590')])
cpd08289_c0	1_deoxy_D_xylulose5_phosphate_c0	c0	-2	C5H9O7P	OrderedDict([('bigg.metabolite', 'dxyl5p'), ('biocyc', 'META:DEOXYXYLULOSE-5P'), ('chebi', ['57792', 'CHEBI:622']), ('hmdb', 'HMDB01213'), ('inchikey', 'AJPADPZSRRUGHI-RFZPGFLSSA-L'), ('kegg.compound', 'C11437'), ('metanetx.chemical', 'MNXM622'), ('pubchem.compound', '23420274'), ('sbo', 'SBO:0000247'), ('seed.compound', 'cpd08289')])
cpd08449_c0	3_Amino_2_oxopropyl_phosphate_c0	c0	-1	C3H7NO5P	OrderedDict([('biocyc', 'META:1-AMINO-PROPAN-2-ONE-3-PHOSPHATE'), ('chebi', 'CHEBI:57279'), ('inchikey', 'HIQNVODXENYOFK-UHFFFAOYSA-M'), ('kegg.compound', 'C11638'), ('pubchem.compound', '25244426'), ('sbo', 'SBO:0000247'), ('seed.compound', 'cpd08449')])
cpd00478_c0	Pyridoxine_phosphate_c0	c0	-2	C8H10NO6P	OrderedDict([('bigg.metabolite', 'pdx5p'), ('biocyc', 'META:PYRIDOXINE-5P'), ('chebi', ['58589', 'CHEBI:8672']), ('hmdb', 'HMDB01319'), ('inchikey', 'WHOMFKWHIQZTHY-UHFFFAOYSA-L'), ('kegg.compound', 'C00627'), ('metanetx.chemical', 'MNXM454'), ('pubchem.compound', '24794348'), ('reactome', ['964952', 'R-ALL-964952']), ('sbo', 'SBO:0000247'), ('seed.compound', 'cpd00478')])
cpd03187_c0	Oxalosuccinate_c0	c0	-3	C6H3O7	OrderedDict([('bigg.metabolite', 'HC01434'), ('biocyc', 'META:OXALO-SUCCINATE'), ('chebi', 'CHEBI:7815'), ('hmdb', 'HMDB03974'), ('inchikey', 'UFSCUAXLTRFIDC-UHFFFAOYSA-K'), ('kegg.compound', 'C05379'), ('metanetx.chemical', 'MNXM1289'), ('sbo', 'SBO:0000247'), ('seed.compound', 'cpd03187')])
cpd00024_c0	2_Oxoglutarate_c0	c0	-2	C5H4O5	OrderedDict([('bigg.metabolite', 'akg'), ('biocyc', 'META:2-KETOGLUTARATE'), ('chebi', 'CHEBI:40661'), ('hmdb', 'HMDB62781'), ('inchikey', 'KPGXRSRHYNQIFN-UHFFFAOYSA-L'), ('kegg.compound', 'C00026'), ('metanetx.chemical', 'MNXM20'), ('reactome', 'R-ALL-561075'), ('sbo', 'SBO:0000247'), ('seed.compound', 'cpd00024')])
cpd15688_c0	CDP_1_2_diisohexadecanoylglycerol_c0	c0	-2	C44H79N3O15P2	OrderedDict([('inchikey', 'nan'), ('sbo', 'SBO:0000247'), ('seed.compound', 'cpd15688')])
cpd15694_c0	Diisohexadecanoylphosphatidylserine_c0	c0	-2	C38H72NO10P	OrderedDict([('inchikey', 'nan'), ('sbo', 'SBO:0000247'), ('seed.compound', 'cpd15694')])
cpd11589_c0	gly_asp_L_c0	c0	-1	C6H9N2O5	OrderedDict([('biocyc', 'META:CPD-13406'), ('chebi', 'CHEBI:73804'), ('hmdb', 'HMDB28837'), ('inchikey', 'SCCPDJAQCXWPTF-VKHMYHEASA-M'), ('pubchem.compound', '6994636'), ('sbo', 'SBO:0000247'), ('seed.compound', 'cpd11589')])
cpd00041_c0	L_Aspartate_c0	c0	-1	C4H6NO4	OrderedDict([('bigg.metabolite', 'asp__L'), ('biocyc', 'META:L-ASPARTATE'), ('chebi', 'CHEBI:6193'), ('hmdb', 'HMDB62501'), ('inchikey', 'CKLJMWTZIZZHCS-REOHCLBHSA-M'), ('kegg.compound', 'C16433'), ('metanetx.chemical', 'MNXM42'), ('reactome', 'R-ALL-29448'), ('sbo', 'SBO:0000247'), ('seed.compound', 'cpd00041')])
cpd02519_c0	Guanidinoethyl_methyl_phosphate_c0	c0	0	C4H12N3O4P	OrderedDict([('biocyc', 'META:GUANIDINOETHYL-METHYL-PHOSPHATE'), ('chebi', 'CHEBI:58042'), ('inchikey', 'PTALSLHNZQRENZ-UHFFFAOYSA-N'), ('kegg.compound', 'C04071'), ('pubchem.compound', '25202957'), ('sbo', 'SBO:0000247'), ('seed.compound', 'cpd02519')])
cpd02744_c0	N_Phosphoguanidinoethyl_methyl_phosphate_c0	c0	-2	C4H11N3O7P2	OrderedDict([('biocyc', 'META:N-PHOSPHOGUANIDINOETHYL-METHYL-PHOSPHAT'), ('chebi', 'CHEBI:58599'), ('inchikey', 'SKVVAASQKFJYKN-UHFFFAOYSA-L'), ('kegg.compound', 'C04503'), ('pubchem.compound', '25203614'), ('sbo', 'SBO:0000247'), ('seed.compound', 'cpd02744')])
cpd00206_c0	dCMP_c0	c0	-2	C9H12N3O7P	OrderedDict([('bigg.metabolite', 'dcmp'), ('biocyc', 'META:DCMP'), ('chebi', ['57566', 'CHEBI:57566']), ('hmdb', 'HMDB01202'), ('inchikey', 'NCMVOABPESMRCP-SHYZEUOFSA-L'), ('kegg.compound', 'C00239'), ('metanetx.chemical', 'MNXM266'), ('pubchem.compound', '7058169'), ('reactome', 'R-ALL-500828'), ('sbo', 'SBO:0000247'), ('seed.compound', 'cpd00206')])
cpd00032_c0	Oxaloacetate_c0	c0	-2	C4H2O5	OrderedDict([('bigg.metabolite', 'oaa'), ('biocyc', 'META:OXALACETIC_ACID'), ('chebi', ['16452', 'CHEBI:7812']), ('hmdb', 'HMDB00223'), ('inchikey', 'KHPXUQMNIQBQEV-UHFFFAOYSA-L'), ('kegg.compound', 'C00036'), ('metanetx.chemical', 'MNXM46'), ('pubchem.compound', '164550'), ('reactome', 'R-ALL-76213'), ('sbo', 'SBO:0000247'), ('seed.compound', 'cpd00032')])
cpd00061_c0	Phosphoenolpyruvate_c0	c0	-3	C3H2O6P	OrderedDict([('bigg.metabolite', 'pep'), ('biocyc', 'META:PHOSPHO-ENOL-PYRUVATE'), ('chebi', 'CHEBI:8147'), ('hmdb', 'HMDB00263'), ('inchikey', 'DTBNBXWJWCWCIK-UHFFFAOYSA-K'), ('kegg.compound', 'C00074'), ('metanetx.chemical', 'MNXM73'), ('reactome', 'R-ALL-372364'), ('sbo', 'SBO:0000247'), ('seed.compound', 'cpd00061')])
cpd00070_c0	Malonyl_CoA_c0	c0	-5	C24H33N7O19P3S	OrderedDict([('bigg.metabolite', 'malcoa'), ('biocyc', 'META:MALONYL-COA'), ('chebi', 'CHEBI:6661'), ('hmdb', 'HMDB01175'), ('inchikey', 'LTYOQGRJFJAKNA-DVVLENMVSA-I'), ('kegg.compound', 'C00083'), ('metanetx.chemical', 'MNXM40'), ('reactome', 'R-ALL-977323'), ('sbo', 'SBO:0000247'), ('seed.compound', 'cpd00070')])
cpd02375_c0	Adenylosuccinate_c0	c0	-4	C14H14N5O11P	OrderedDict([('bigg.metabolite', 'dcamp'), ('biocyc', 'META:ADENYLOSUCC'), ('chebi', 'CHEBI:7405'), ('hmdb', 'HMDB59653'), ('inchikey', 'OFBHPPMPBOJXRT-DPXQIYNJSA-J'), ('kegg.compound', 'C03794'), ('metanetx.chemical', 'MNXM565'), ('reactome', 'R-ALL-35141'), ('sbo', 'SBO:0000247'), ('seed.compound', 'cpd02375')])
cpd00106_c0	Fumarate_c0	c0	-2	C4H2O4	OrderedDict([('bigg.metabolite', 'fum'), ('biocyc', 'META:FUM'), ('chebi', 'CHEBI:5190'), ('hmdb', 'HMDB00134'), ('inchikey', 'VZCYOOQTPOCHFL-OWOJBTEDSA-L'), ('kegg.compound', 'C00122'), ('metanetx.chemical', 'MNXM93'), ('reactome', 'R-ALL-29586'), ('sbo', 'SBO:0000247'), ('seed.compound', 'cpd00106')])
cpd00052_c0	CTP_c0	c0	-3	C9H13N3O14P3	OrderedDict([('bigg.metabolite', 'ctp'), ('biocyc', 'META:CTP'), ('chebi', ['37563', 'CHEBI:58231']), ('hmdb', 'HMDB00082'), ('inchikey', 'PCDQPRRSZKQHHS-XVFCMESISA-K'), ('kegg.compound', 'C00063'), ('metanetx.chemical', 'MNXM63'), ('pubchem.compound', '7058166'), ('reactome', 'R-ALL-29470'), ('sbo', 'SBO:0000247'), ('seed.compound', 'cpd00052')])
cpd00084_c0	L_Cysteine_c0	c0	0	C3H7NO2S	OrderedDict([('bigg.metabolite', 'cys__L'), ('biocyc', 'META:CYS'), ('chebi', 'CHEBI:6207'), ('hmdb', 'HMDB00574'), ('inchikey', 'XUJNEKJLAYXESH-REOHCLBHSA-N'), ('kegg.compound', 'C00736'), ('metanetx.chemical', 'MNXM55'), ('reactome', 'R-ALL-5668576'), ('sbo', 'SBO:0000247'), ('seed.compound', 'cpd00084')])
cpd02201_c0	4_phosphopantothenate_c0	c0	-3	C9H15NO8P	OrderedDict([('bigg.metabolite', '4ppan'), ('biocyc', 'META:4-P-PANTOTHENATE'), ('chebi', 'CHEBI:4082'), ('hmdb', 'HMDB62700'), ('inchikey', 'XHFVGHPGDLDEQO-ZETCQYMHSA-K'), ('kegg.compound', 'C03492'), ('metanetx.chemical', 'MNXM415'), ('reactome', 'R-ALL-196786'), ('sbo', 'SBO:0000247'), ('seed.compound', 'cpd02201')])
cpd02666_c0	R_4_Phosphopantothenoyl_L_cysteine_c0	c0	-3	C12H20N2O9PS	OrderedDict([('bigg.metabolite', '4ppcys'), ('biocyc', 'META:R-4-PHOSPHOPANTOTHENOYL-L-CYSTEINE'), ('chebi', 'CHEBI:59458'), ('hmdb', 'HMDB01117'), ('inchikey', 'XQYALQVLCNHCFT-CBAPKCEASA-K'), ('kegg.compound', 'C04352'), ('metanetx.chemical', 'MNXM483'), ('reactome', 'R-ALL-196834'), ('sbo', 'SBO:0000247'), ('seed.compound', 'cpd02666')])
cpd00026_c0	UDP_glucose_c0	c0	-2	C15H22N2O17P2	OrderedDict([('bigg.metabolite', 'udpg'), ('biocyc', 'META:CPD-12575'), ('chebi', 'CHEBI:9895'), ('hmdb', 'HMDB60079'), ('inchikey', 'HSCJRCZFDFQWRP-JZMIEXBBSA-L'), ('kegg.compound', ['G10608', 'C00029']), ('metanetx.chemical', 'MNXM722710'), ('reactome', 'R-ALL-744227'), ('sbo', 'SBO:0000247'), ('seed.compound', 'cpd00026')])
cpd00144_c0	UDPglucuronate_c0	c0	-3	C15H19N2O18P2	OrderedDict([('bigg.metabolite', 'udpglcur'), ('biocyc', 'META:UDP-GLUCURONATE'), ('chebi', 'CHEBI:9846'), ('hmdb', 'HMDB01384'), ('inchikey', 'HDYANYHVCAPMJV-LXQIFKJMSA-K'), ('kegg.compound', ['G10612', 'C00167']), ('metanetx.chemical', 'MNXM87'), ('reactome', 'R-ALL-1889970'), ('sbo', 'SBO:0000247'), ('seed.compound', 'cpd00144')])
cpd00023_c0	L_Glutamate_c0	c0	-1	C5H8NO4	OrderedDict([('bigg.metabolite', 'glu__L'), ('biocyc', 'META:Glutamates'), ('chebi', 'CHEBI:76051'), ('hmdb', 'HMDB60475'), ('inchikey', 'WHUUTDBJXJRKMK-VKHMYHEASA-M'), ('kegg.compound', 'C00302'), ('metanetx.chemical', 'MNXM89557'), ('reactome', 'R-ALL-428614'), ('sbo', 'SBO:0000247'), ('seed.compound', 'cpd00023')])
cpd02097_c0	L_Glutamyl_5_phosphate_c0	c0	-2	C5H8NO7P	OrderedDict([('bigg.metabolite', 'glu5p'), ('biocyc', 'META:L-GLUTAMATE-5-P'), ('chebi', ['58274', 'CHEBI:6230']), ('hmdb', 'HMDB01228'), ('inchikey', 'PJRXVIJAERNUIP-VKHMYHEASA-L'), ('kegg.compound', 'C03287'), ('metanetx.chemical', 'MNXM1280'), ('pubchem.compound', '44457531'), ('sbo', 'SBO:0000247'), ('seed.compound', 'cpd02097')])
cpd02168_c0	Prephytoene_diphosphate_c0	c0	-2	C40H66O7P2	OrderedDict([('bigg.metabolite', 'prephytedp'), ('biocyc', 'META:CPD-464'), ('chebi', ['58011', 'CHEBI:8400']), ('hmdb', 'HMDB03023'), ('inchikey', 'RVCNKTPCHZNAAO-IMSLGMFESA-L'), ('kegg.compound', 'C03427'), ('lipidmaps', 'LMPR01070253'), ('metanetx.chemical', 'MNXM1788'), ('pubchem.compound', '122706259'), ('sbo', 'SBO:0000247'), ('seed.compound', 'cpd02168')])
cpd03211_c0	15_cis_Phytoene_c0	c0	0	C40H64	OrderedDict([('biocyc', 'META:CPD-12321'), ('chebi', 'CHEBI:27787'), ('chemspider', '8138988'), ('inchikey', 'YVLPJIGOMTXXLP-BHLJUDRVSA-N'), ('kegg.compound', 'C05421'), ('pubchem.compound', '9963391'), ('sbo', 'SBO:0000247'), ('seed.compound', 'cpd03211')])
cpd00201_c0	10_Formyltetrahydrofolate_c0	c0	-2	C20H21N7O7	OrderedDict([('bigg.metabolite', '10fthf'), ('biocyc', 'META:10-FORMYL-THF'), ('chebi', ['57454', 'CHEBI:698']), ('hmdb', 'HMDB00972'), ('inchikey', 'AUFGTPPARQZWDO-YPMHNXCESA-L'), ('kegg.compound', 'C00234'), ('metanetx.chemical', 'MNXM237'), ('pubchem.compound', '135398555'), ('reactome', 'R-ALL-5389850'), ('sbo', 'SBO:0000247'), ('seed.compound', 'cpd00201')])
cpd03524_c0	10_Formyl_THF_L_glutamate_c0	c0	-3	C25H27N8O10	OrderedDict([('bigg.metabolite', '10fthfglu__L'), ('chebi', 'CHEBI:699'), ('inchikey', 'BHBZPCBOCZGPTF-KBMXLJTQSA-K'), ('metanetx.chemical', 'MNXM164047'), ('sbo', 'SBO:0000247'), ('seed.compound', 'cpd03524')])
cpd00093_c0	Anthranilate_c0	c0	-1	C7H6NO2	OrderedDict([('bigg.metabolite', 'anth'), ('biocyc', 'META:ANTHRANILATE'), ('chebi', 'CHEBI:40980'), ('hmdb', 'HMDB01123'), ('inchikey', 'RWZYAGGXGHYGMB-UHFFFAOYSA-M'), ('kegg.compound', 'C00108'), ('metanetx.chemical', 'MNXM188'), ('sbo', 'SBO:0000247'), ('seed.compound', 'cpd00093')])
cpd02014_c0	N_Malonylanthranilate_c0	c0	-2	C10H7NO5	OrderedDict([('biocyc', 'META:CPD-422'), ('chebi', 'CHEBI:16872'), ('hmdb', 'HMDB39495'), ('inchikey', 'ZDSSCYCDBASEJQ-UHFFFAOYSA-L'), ('kegg.compound', 'C03147'), ('pubchem.compound', '5460117'), ('sbo', 'SBO:0000247'), ('seed.compound', 'cpd02014')])
cpd00477_c0	N_Acetyl_L_glutamate_c0	c0	-2	C7H9NO5	OrderedDict([('bigg.metabolite', 'acglu'), ('biocyc', 'META:ACETYL-GLU'), ('chebi', 'CHEBI:87274'), ('inchikey', 'RFMMMVDNIPUKGG-YFKPBYRVSA-L'), ('kegg.compound', 'C00624'), ('metanetx.chemical', 'MNXM730'), ('reactome', 'R-ALL-30471'), ('sbo', 'SBO:0000247'), ('seed.compound', 'cpd00477')])
cpd11503_c0	6_methyl_octanoyl_ACP_c0	c0	-1	C20H37N2O8PRS	OrderedDict([('inchikey', 'nan'), ('sbo', 'SBO:0000247'), ('seed.compound', 'cpd11503')])
cpd11504_c0	8_methyl_3_oxo_decanoyl_ACP_c0	c0	-1	C22H39N2O9PRS	OrderedDict([('inchikey', 'nan'), ('sbo', 'SBO:0000247'), ('seed.compound', 'cpd11504')])
cpd03349_c0	5_Hydroxykynurenamine_c0	c0	1	C9H13N2O2	OrderedDict([('bigg.metabolite', '5hxkynam'), ('chebi', 'CHEBI:62214'), ('hmdb', 'HMDB04076'), ('inchikey', 'JANBBPTXDKFOQR-UHFFFAOYSA-O'), ('kegg.compound', 'C05638'), ('metanetx.chemical', 'MNXM3508'), ('sbo', 'SBO:0000247'), ('seed.compound', 'cpd03349')])
cpd03362_c0	5_Hydroxykynurenine_c0	c0	0	C10H12N2O4	OrderedDict([('bigg.metabolite', '5hxkyn'), ('inchikey', 'OTDQYOVYQQZAJL-QMMMGPOBSA-N'), ('metanetx.chemical', 'MNXM166598'), ('sbo', 'SBO:0000247'), ('seed.compound', 'cpd03362')])
cpd00062_c0	UTP_c0	c0	-3	C9H12N2O15P3	OrderedDict([('bigg.metabolite', 'utp'), ('biocyc', 'META:UTP'), ('chebi', ['46398', 'CHEBI:9850']), ('hmdb', 'HMDB00285'), ('inchikey', 'PGAVKCOVUIYSFO-XVFCMESISA-K'), ('kegg.compound', 'C00075'), ('metanetx.chemical', 'MNXM121'), ('pubchem.compound', '7058168'), ('reactome', ['29494', 'R-ALL-29494']), ('sbo', 'SBO:0000247'), ('seed.compound', 'cpd00062')])
cpd00805_c0	D_Tagatose_6_phosphate_c0	c0	-2	C6H11O9P	OrderedDict([('bigg.metabolite', 'tag6p__D'), ('biocyc', 'META:TAGATOSE-6-PHOSPHATE'), ('chebi', 'CHEBI:58695'), ('hmdb', 'HMDB06873'), ('inchikey', 'BGWGXPAPYGQALX-OEXCPVAWSA-L'), ('kegg.compound', 'C01097'), ('metanetx.chemical', 'MNXM795'), ('sbo', 'SBO:0000247'), ('seed.compound', 'cpd00805')])
cpd02371_c0	D_Tagatose_1_6_biphosphate_c0	c0	-4	C6H10O12P2	OrderedDict([('bigg.metabolite', 'tagdp__D'), ('biocyc', 'META:TAGATOSE-1-6-DIPHOSPHATE'), ('chebi', 'CHEBI:58694'), ('hmdb', 'HMDB06872'), ('inchikey', 'RNBGYGVWRKECFJ-OEXCPVAWSA-J'), ('kegg.compound', 'C03785'), ('metanetx.chemical', 'MNXM1324'), ('sbo', 'SBO:0000247'), ('seed.compound', 'cpd02371')])
cpd04097_c0	Pb_c0	c0	2	Pb	OrderedDict([('biocyc', 'META:PB+2'), ('chebi', 'CHEBI:49807'), ('hmdb', 'HMDB04628'), ('inchikey', 'RVPVRDXYQKGNMQ-UHFFFAOYSA-N'), ('kegg.compound', 'C06696'), ('pubchem.compound', '73212'), ('sbo', 'SBO:0000247'), ('seed.compound', 'cpd04097')])
cpd04097_p0	Pb_p0	p0	2	Pb	OrderedDict([('biocyc', 'META:PB+2'), ('chebi', 'CHEBI:49807'), ('hmdb', 'HMDB04628'), ('inchikey', 'RVPVRDXYQKGNMQ-UHFFFAOYSA-N'), ('kegg.compound', 'C06696'), ('pubchem.compound', '73212'), ('sbo', 'SBO:0000247'), ('seed.compound', 'cpd04097')])
cpd00311_c0	Guanosine_c0	c0	0	C10H13N5O5	OrderedDict([('bigg.metabolite', 'gsn'), ('biocyc', 'META:GUANOSINE'), ('chebi', 'CHEBI:5564'), ('hmdb', 'HMDB00133'), ('inchikey', 'NYHBQMYGNKIUIF-UUOKFMHZSA-N'), ('kegg.compound', 'C00387'), ('metanetx.chemical', 'MNXM401'), ('sbo', 'SBO:0000247'), ('seed.compound', 'cpd00311')])
cpd00013_c0	NH3_c0	c0	1	H4N	OrderedDict([('bigg.metabolite', ['nh3', 'nh4']), ('biocyc', ['AMMONIA', 'AMMONIUM']), ('inchikey', 'QGZKDVFQNNGYKY-UHFFFAOYSA-O'), ('kegg.compound', ['C00014', 'C01342']), ('sbo', 'SBO:0000247'), ('seed.compound', 'cpd00013')])
cpd01217_c0	Xanthosine_c0	c0	0	C10H12N4O6	OrderedDict([('bigg.metabolite', 'xtsn'), ('biocyc', 'META:XANTHOSINE'), ('chebi', 'CHEBI:27327'), ('hmdb', 'HMDB00299'), ('inchikey', 'UBORTCNDUKBEOP-UUOKFMHZSA-N'), ('kegg.compound', 'C01762'), ('metanetx.chemical', 'MNXM687'), ('sbo', 'SBO:0000247'), ('seed.compound', 'cpd01217')])
cpd15540_c0	Phosphatidylglycerol_dioctadecanoyl_c0	c0	-1	C42H82O10P	OrderedDict([('bigg.metabolite', 'pg180'), ('biocyc', 'META:CPD-12822'), ('hmdb', 'HMDB10602'), ('inchikey', 'nan'), ('metanetx.chemical', 'MNXM75102'), ('sbo', 'SBO:0000247'), ('seed.compound', 'cpd15540')])
cpd00100_c0	Glycerol_c0	c0	0	C3H8O3	OrderedDict([('bigg.metabolite', 'glyc'), ('biocyc', 'META:GLYCEROL'), ('chebi', ['17754', 'CHEBI:5448']), ('hmdb', 'HMDB00131'), ('inchikey', 'PEDCQBHIVMGVHV-UHFFFAOYSA-N'), ('kegg.compound', 'C00116'), ('metanetx.chemical', 'MNXM89612'), ('pubchem.compound', '753'), ('reactome', 'R-ALL-76116'), ('sbo', 'SBO:0000247'), ('seed.compound', 'cpd00100')])
cpd15793_c0	Stearoylcardiolipin_B_subtilis_c0	c0	-2	C81H156O17P2	OrderedDict([('inchikey', 'nan'), ('sbo', 'SBO:0000247'), ('seed.compound', 'cpd15793')])
cpd00807_c0	L_histidinol_phosphate_c0	c0	-1	C6H11N3O4P	OrderedDict([('bigg.metabolite', 'hisp'), ('biocyc', 'META:L-HISTIDINOL-P'), ('chebi', ['57980', 'CHEBI:6242']), ('inchikey', 'CWNDERHTHMWBSI-YFKPBYRVSA-M'), ('kegg.compound', 'C01100'), ('metanetx.chemical', 'MNXM1482'), ('pubchem.compound', '49791964'), ('sbo', 'SBO:0000247'), ('seed.compound', 'cpd00807')])
cpd00930_c0	imidazole_acetol_phosphate_c0	c0	-2	C6H7N2O5P	OrderedDict([('bigg.metabolite', 'imacp'), ('biocyc', 'META:IMIDAZOLE-ACETOL-P'), ('chebi', ['57766', 'CHEBI:57766']), ('hmdb', 'HMDB12236'), ('inchikey', 'YCFFMSOLUMRAMD-UHFFFAOYSA-L'), ('kegg.compound', 'C01267'), ('metanetx.chemical', 'MNXM1456'), ('pubchem.compound', '25244516'), ('sbo', 'SBO:0000247'), ('seed.compound', 'cpd00930')])
cpd03414_c0	UroporphyrinogenI_c0	c0	-8	C40H36N4O16	OrderedDict([('bigg.metabolite', 'uppg1'), ('biocyc', 'META:CPD-11444'), ('chebi', ['62626', 'CHEBI:9904']), ('hmdb', 'HMDB02211'), ('inchikey', 'QTTNOSKSLATGQB-UHFFFAOYSA-F'), ('kegg.compound', 'C05766'), ('metanetx.chemical', 'MNXM1123'), ('pubchem.compound', '25201940'), ('reactome', ['190157', 'R-ALL-190157']), ('sbo', 'SBO:0000247'), ('seed.compound', 'cpd03414')])
cpd03416_c0	CoproporphyrinogenI_c0	c0	-4	C36H40N4O8	OrderedDict([('bigg.metabolite', 'cpppg1'), ('biocyc', 'META:COPROPORPHYRINOGEN_I'), ('chebi', ['62631', 'CHEBI:62631']), ('hmdb', 'HMDB02158'), ('inchikey', 'WIUGGJKHYQIGNH-UHFFFAOYSA-J'), ('kegg.compound', 'C05768'), ('metanetx.chemical', 'MNXM1322'), ('pubchem.compound', '20849147'), ('reactome', ['190128', 'R-ALL-190128']), ('sbo', 'SBO:0000247'), ('seed.compound', 'cpd03416')])
cpd02961_c0	Dihydroneopterin_c0	c0	0	C9H13N5O4	OrderedDict([('bigg.metabolite', 'dhnpt'), ('biocyc', 'META:DIHYDRO-NEO-PTERIN'), ('chebi', ['17001', 'CHEBI:44427']), ('hmdb', 'HMDB02275'), ('inchikey', 'YQIFAMYNGGOTFB-XINAWCOVSA-N'), ('kegg.compound', 'C04874'), ('metanetx.chemical', 'MNXM162359'), ('pubchem.compound', '135398602'), ('sbo', 'SBO:0000247'), ('seed.compound', 'cpd02961')])
cpd00229_c0	Glycolaldehyde_c0	c0	0	C2H4O2	OrderedDict([('bigg.metabolite', 'gcald'), ('biocyc', 'META:GLYCOLALDEHYDE'), ('chebi', 'CHEBI:5474'), ('hmdb', 'HMDB03344'), ('inchikey', 'WGCNASOHLSPBMP-UHFFFAOYSA-N'), ('kegg.compound', 'C00266'), ('metanetx.chemical', 'MNXM349'), ('sbo', 'SBO:0000247'), ('seed.compound', 'cpd00229')])
cpd00954_c0	6_hydroxymethyl_dihydropterin_c0	c0	0	C7H9N5O2	OrderedDict([('bigg.metabolite', ['2ahhmp', '6hmhpt']), ('biocyc', 'META:AMINO-OH-HYDROXYMETHYL-DIHYDROPTERIDINE'), ('chebi', 'CHEBI:44841'), ('inchikey', 'CQQNNQTXUGLUEV-UHFFFAOYSA-N'), ('kegg.compound', 'C01300'), ('pubchem.compound', '135398568'), ('sbo', 'SBO:0000247'), ('seed.compound', 'cpd00954')])
cpd00006_c0	NADP_c0	c0	-3	C21H25N7O17P3	OrderedDict([('bigg.metabolite', 'nadp'), ('biocyc', 'META:NADP'), ('chebi', ['58349', 'CHEBI:7424']), ('hmdb', 'HMDB00217'), ('inchikey', 'XJLXINKUBYWONI-NNYOXOHSSA-K'), ('kegg.compound', 'C00006'), ('metanetx.chemical', 'MNXM5'), ('pubchem.compound', '15938972'), ('reactome', 'R-ALL-6790191'), ('sbo', 'SBO:0000247'), ('seed.compound', 'cpd00006')])
cpd00202_c0	DMAPP_c0	c0	-2	C5H10O7P2	OrderedDict([('bigg.metabolite', 'dmpp'), ('biocyc', 'META:CPD-4211'), ('chebi', ['83374', 'CHEBI:8394']), ('hmdb', ['HMDB01120', 'HMDB02101']), ('inchikey', 'CBIDRCWHNCKSTO-UHFFFAOYSA-L'), ('kegg.compound', 'C00235'), ('metanetx.chemical', 'MNXM132'), ('pubchem.compound', '15983958'), ('reactome', 'R-ALL-6787596'), ('sbo', 'SBO:0000247'), ('seed.compound', 'cpd00202')])
cpd00005_c0	NADPH_c0	c0	-4	C21H26N7O17P3	OrderedDict([('bigg.metabolite', 'nadph'), ('biocyc', 'META:NADPH'), ('chebi', ['57783', 'CHEBI:7425']), ('hmdb', ['HMDB00221', 'HMDB06341']), ('inchikey', 'ACFIXJIJDZMPPO-NNYOXOHSSA-J'), ('kegg.compound', 'C00005'), ('metanetx.chemical', 'MNXM6'), ('pubchem.compound', '15983949'), ('reactome', 'R-ALL-6790135'), ('sbo', 'SBO:0000247'), ('seed.compound', 'cpd00005')])
cpd08615_c0	1_Hydroxy_2_methyl_2_butenyl_4_diphosphate_c0	c0	-2	C5H10O8P2	OrderedDict([('bigg.metabolite', 'h2mb4p'), ('biocyc', 'META:HYDROXY-METHYL-BUTENYL-DIP'), ('chebi', 'CHEBI:632'), ('inchikey', 'MDSIZRKJVDMQOQ-GORDUTHDSA-L'), ('kegg.compound', 'C11811'), ('metanetx.chemical', 'MNXM606'), ('sbo', 'SBO:0000247'), ('seed.compound', 'cpd08615')])
cpd00007_c0	O2_c0	c0	0	O2	OrderedDict([('bigg.metabolite', 'o2'), ('biocyc', 'META:OXYGEN-MOLECULE'), ('chebi', 'CHEBI:7860'), ('hmdb', 'HMDB01377'), ('inchikey', 'MYMOFIZGZYHOMD-UHFFFAOYSA-N'), ('kegg.compound', 'C00007'), ('metanetx.chemical', 'MNXM4'), ('reactome', 'R-ALL-5668566'), ('sbo', 'SBO:0000247'), ('seed.compound', 'cpd00007')])
cpd00025_c0	H2O2_c0	c0	0	H2O2	OrderedDict([('bigg.metabolite', 'h2o2'), ('biocyc', 'META:HYDROGEN-PEROXIDE'), ('chebi', 'CHEBI:5586'), ('hmdb', 'HMDB06491'), ('inchikey', 'MHAJPDPJQMAIIY-UHFFFAOYSA-N'), ('kegg.compound', 'C00027'), ('metanetx.chemical', 'MNXM22'), ('reactome', 'R-ALL-351629'), ('sbo', 'SBO:0000247'), ('seed.compound', 'cpd00025')])
cpd02978_c0	7_8_Dihydroneopterin_3_triphosphate_c0	c0	-4	C9H12N5O13P3	OrderedDict([('bigg.metabolite', 'ahdt'), ('biocyc', 'META:DIHYDRONEOPTERIN-P3'), ('chebi', ['58462', 'CHEBI:58462']), ('hmdb', ['HMDB00980', 'HMDB12181']), ('inchikey', 'DGGUVLXVLHAAGT-XINAWCOVSA-J'), ('kegg.compound', 'C04895'), ('metanetx.chemical', 'MNXM397'), ('pubchem.compound', '135398609'), ('reactome', ['1474124', 'R-ALL-1474124']), ('sbo', 'SBO:0000247'), ('seed.compound', 'cpd02978')])
cpd03521_c0	Dihydroneopterin_phosphate_c0	c0	-2	C9H12N5O7P	OrderedDict([('bigg.metabolite', 'dhpmp'), ('biocyc', 'META:DIHYDRONEOPTERIN-P'), ('chebi', 'CHEBI:58762'), ('hmdb', 'HMDB06824'), ('inchikey', 'PLSQMGZYOGSOCE-XINAWCOVSA-L'), ('kegg.compound', 'C05925'), ('metanetx.chemical', 'MNXM1645'), ('sbo', 'SBO:0000247'), ('seed.compound', 'cpd03521')])
cpd11540_c0	13_methyl_tetra_decanoyl_ACP_c0	c0	-1	C26H49N2O8PRS	OrderedDict([('inchikey', 'nan'), ('sbo', 'SBO:0000247'), ('seed.compound', 'cpd11540')])
cpd11541_c0	15_methyl_3_oxo_hexa_decanoyl_ACP_c0	c0	-1	C28H51N2O9PRS	OrderedDict([('inchikey', 'nan'), ('sbo', 'SBO:0000247'), ('seed.compound', 'cpd11541')])
cpd00080_c0	Glycerol_3_phosphate_c0	c0	-2	C3H7O6P	OrderedDict([('bigg.metabolite', 'glyc3p'), ('biocyc', 'META:GLYCEROL-3P'), ('chebi', ['57597', 'CHEBI:57597']), ('hmdb', ['HMDB00126', 'HMDB02722']), ('inchikey', 'AWUCVROLDVIAJX-GSVOUGTGSA-L'), ('kegg.compound', 'C00093'), ('metanetx.chemical', 'MNXM66'), ('pubchem.compound', '7048686'), ('reactome', 'R-ALL-76114'), ('sbo', 'SBO:0000247'), ('seed.compound', 'cpd00080')])
cpd15686_c0	CDP_1_2_diisopentadecanoylglycerol_c0	c0	-2	C42H75N3O15P2	OrderedDict([('inchikey', 'nan'), ('sbo', 'SBO:0000247'), ('seed.compound', 'cpd15686')])
cpd15719_c0	Diisopentadecanoylphosphatidylglycerophosphate_c0	c0	-2	C36H70O13P2	OrderedDict([('inchikey', 'nan'), ('sbo', 'SBO:0000247'), ('seed.compound', 'cpd15719')])
cpd11439_c0	fa4coa_c0	c0	-3	C36H61N7O17P3S	OrderedDict([('inchikey', 'nan'), ('sbo', 'SBO:0000247'), ('seed.compound', 'cpd11439')])
cpd15675_c0	1_anteisopentadecanoyl_sn_glycerol_3_phosphate_c0	c0	-1	C18H36O7P	OrderedDict([('inchikey', 'nan'), ('sbo', 'SBO:0000247'), ('seed.compound', 'cpd15675')])
cpd00811_c0	CH33NO_c0	c0	0	C3H9NO	OrderedDict([('bigg.metabolite', 'tmao'), ('biocyc', [' TRIMETHYLAMINE-N-O', 'META:TRIMETHYLAMINE-N-O', 'TRIMENTHLAMINE-N-O']), ('chebi', 'CHEBI:9733'), ('hmdb', 'HMDB00925'), ('inchikey', 'UYPYRKYUKCHHIB-UHFFFAOYSA-N'), ('kegg.compound', 'C01104'), ('metanetx.chemical', 'MNXM437'), ('reactome', 'R-ALL-140963'), ('sbo', 'SBO:0000247'), ('seed.compound', 'cpd00811')])
cpd15499_c0	Menaquinol_8_c0	c0	0	C51H74O2	OrderedDict([('bigg.metabolite', 'mql8'), ('biocyc', 'META:REDUCED-MENAQUINONE'), ('chebi', 'CHEBI:61684'), ('inchikey', 'OIEZRVBFVPGODT-WQWYCSGDSA-N'), ('metanetx.chemical', 'MNXM223'), ('sbo', 'SBO:0000247'), ('seed.compound', 'cpd15499')])
cpd00441_c0	CH33N_c0	c0	1	C3H10N	OrderedDict([('bigg.metabolite', 'tma'), ('biocyc', 'META:TRIMETHYLAMINE'), ('chebi', 'CHEBI:9732'), ('hmdb', 'HMDB00906'), ('inchikey', 'GETQZCLCWQTVFV-UHFFFAOYSA-O'), ('kegg.compound', 'C00565'), ('metanetx.chemical', 'MNXM352'), ('reactome', 'R-ALL-30373'), ('sbo', 'SBO:0000247'), ('seed.compound', 'cpd00441')])
cpd15500_c0	Menaquinone_8_c0	c0	0	C51H72O2	OrderedDict([('bigg.metabolite', 'mqn8'), ('biocyc', 'META:CPD-9728'), ('chebi', ['44027', 'CHEBI:44027']), ('inchikey', 'LXKDFTDVRVLXFY-WQWYCSGDSA-N'), ('metanetx.chemical', 'MNXM509'), ('pubchem.compound', '5376507'), ('sbo', 'SBO:0000247'), ('seed.compound', 'cpd15500')])
cpd15331_c0	1_tetradecanoyl_sn_glycerol_3_phosphate_c0	c0	-2	C17H33O7P	OrderedDict([('bigg.metabolite', '1tdecg3p'), ('biocyc', 'META:CPD-18379'), ('chebi', ['72683', 'CHEBI:72683']), ('hmdb', 'HMDB62321'), ('inchikey', 'FAZBDRGXCKPVJU-MRXNPFEDSA-L'), ('metanetx.chemical', 'MNXM3426'), ('pubchem.compound', '71296162'), ('reactome', ['8878649', 'R-ALL-8878649']), ('sbo', 'SBO:0000247'), ('seed.compound', 'cpd15331')])
cpd15522_c0	1_2_ditetradecanoyl_sn_glycerol_3_phosphate_c0	c0	-1	C31H60O8P	OrderedDict([('bigg.metabolite', 'pa140'), ('biocyc', 'META:CPD0-1425'), ('chebi', 'CHEBI:84266'), ('inchikey', 'nan'), ('metanetx.chemical', 'MNXM51017'), ('sbo', 'SBO:0000247'), ('seed.compound', 'cpd15522')])
cpd15682_c0	1_2_diisohexadecanoyl_sn_glycerol_3_phosphate_c0	c0	-1	C35H68O8P	OrderedDict([('inchikey', 'nan'), ('sbo', 'SBO:0000247'), ('seed.compound', 'cpd15682')])
cpd00112_c0	CMP_N_acetylneuraminate_c0	c0	-2	C20H29N4O16P	OrderedDict([('bigg.metabolite', 'cmpacna'), ('biocyc', 'META:CMP-N-ACETYL-NEURAMINATE'), ('chebi', 'CHEBI:59434'), ('hmdb', 'HMDB62695'), ('inchikey', 'TXCIAUNLDRJGJZ-BILDWYJOSA-L'), ('kegg.compound', ['G10616', 'C00128']), ('metanetx.chemical', 'MNXM141'), ('reactome', 'R-ALL-727815'), ('sbo', 'SBO:0000247'), ('seed.compound', 'cpd00112')])
cpd03658_c0	GT1a_c0	c0	-3	C78H127N5O47R	OrderedDict([('bigg.metabolite', 'gt1a_cho'), ('biocyc', 'META:Ganglioside-GT1a'), ('chebi', 'CHEBI:78447'), ('inchikey', 'nan'), ('kegg.compound', ['G00112', 'C06138']), ('metanetx.chemical', 'MNXM5618'), ('sbo', 'SBO:0000247'), ('seed.compound', 'cpd03658')])
cpd03659_c0	GQ1_c0	c0	-4	C89H143N6O55R	OrderedDict([('biocyc', 'META:Ganglioside-GQ1b'), ('chebi', 'CHEBI:90862'), ('inchikey', 'nan'), ('kegg.compound', 'C06139'), ('sbo', 'SBO:0000247'), ('seed.compound', 'cpd03659')])
cpd00350_c0	Farnesyldiphosphate_c0	c0	-2	C15H26O7P2	OrderedDict([('bigg.metabolite', 'frdp'), ('biocyc', 'META:FARNESYL-PP'), ('chebi', ['175763', 'CHEBI:50277']), ('hmdb', ['HMDB00961', 'HMDB04201']), ('inchikey', 'VWFJDQUYCIWHTN-YFVJMOTDSA-L'), ('kegg.compound', 'C00448'), ('metanetx.chemical', 'MNXM34'), ('pubchem.compound', '15983959'), ('reactome', 'R-ALL-4419987'), ('sbo', 'SBO:0000247'), ('seed.compound', 'cpd00350')])
cpd00289_c0	Geranylgeranyl_diphosphate_c0	c0	-2	C20H34O7P2	OrderedDict([('bigg.metabolite', 'ggdp'), ('biocyc', 'META:GERANYLGERANYL-PP'), ('chebi', ['58756', 'CHEBI:58756']), ('hmdb', ['HMDB04486', 'HMDB60109']), ('inchikey', 'OINNEUNVOZHBOX-QIRCYJPOSA-L'), ('kegg.compound', 'C00353'), ('metanetx.chemical', 'MNXM139'), ('pubchem.compound', '5497105'), ('reactome', ['6806657', 'R-ALL-6806657']), ('sbo', 'SBO:0000247'), ('seed.compound', 'cpd00289')])
cpd02498_c0	2_3_Dihydroxy_isovalerate_c0	c0	-1	C5H9O4	OrderedDict([('bigg.metabolite', '23dhmb'), ('biocyc', 'META:CPD-13357'), ('chebi', 'CHEBI:49072'), ('hmdb', 'HMDB12141'), ('inchikey', 'JTEYKUFKXGDTEU-UHFFFAOYSA-M'), ('kegg.compound', 'C04272'), ('metanetx.chemical', 'MNXM114097'), ('sbo', 'SBO:0000247'), ('seed.compound', 'cpd02498')])
cpd00123_c0	3_Methyl_2_oxobutanoate_c0	c0	-1	C5H7O3	OrderedDict([('bigg.metabolite', '3mob'), ('biocyc', 'META:2-KETO-ISOVALERATE'), ('chebi', 'CHEBI:43714'), ('hmdb', 'HMDB04260'), ('inchikey', 'QHKABHOOEWYVLI-UHFFFAOYSA-M'), ('kegg.compound', 'C00141'), ('metanetx.chemical', 'MNXM238'), ('sbo', 'SBO:0000247'), ('seed.compound', 'cpd00123')])
cpd11543_c0	15_methyl_trans_hexa_dec_2_enoyl_ACP_c0	c0	-1	C28H51N2O8PRS	OrderedDict([('inchikey', 'nan'), ('sbo', 'SBO:0000247'), ('seed.compound', 'cpd11543')])
cpd11544_c0	15_methyl_hexa_decanoyl_ACP_c0	c0	-3	C28H53N2O8PRS	OrderedDict([('inchikey', 'nan'), ('sbo', 'SBO:0000247'), ('seed.compound', 'cpd11544')])
cpd11432_c0	fa11coa_c0	c0	-3	C38H65N7O17P3S	OrderedDict([('inchikey', 'nan'), ('sbo', 'SBO:0000247'), ('seed.compound', 'cpd11432')])
cpd15671_c0	1_isoheptadecanoyl_sn_glycerol_3_phosphate_c0	c0	-1	C20H40O7P	OrderedDict([('inchikey', 'nan'), ('sbo', 'SBO:0000247'), ('seed.compound', 'cpd15671')])
cpd00171_c0	D_Ribulose5_phosphate_c0	c0	-2	C5H9O8P	OrderedDict([('bigg.metabolite', 'ru5p__D'), ('biocyc', 'META:RIBULOSE-5P'), ('chebi', ['58121', 'CHEBI:58121']), ('hmdb', ['HMDB00618', 'HMDB02694']), ('inchikey', 'FNZLKVNUWIIPSJ-UHNVWZDZSA-L'), ('kegg.compound', 'C00199'), ('metanetx.chemical', 'MNXM145'), ('pubchem.compound', '21144996'), ('reactome', ['29732', 'R-ALL-29732']), ('sbo', 'SBO:0000247'), ('seed.compound', 'cpd00171')])
cpd00047_c0	Formate_c0	c0	-1	CHO2	OrderedDict([('bigg.metabolite', 'for'), ('biocyc', 'META:FORMATE'), ('chebi', 'CHEBI:5145'), ('hmdb', 'HMDB00142'), ('inchikey', 'BDAGIHXWWSANSR-UHFFFAOYSA-M'), ('kegg.compound', 'C00058'), ('metanetx.chemical', 'MNXM39'), ('reactome', 'R-ALL-6801451'), ('sbo', 'SBO:0000247'), ('seed.compound', 'cpd00047')])
cpd11225_c0	3_4_dihydroxy_2_butanone4_phosphate_c0	c0	-2	C4H7O6P	OrderedDict([('bigg.metabolite', 'db4p'), ('chebi', 'CHEBI:50606'), ('inchikey', 'OKYHYXLCTGGOLM-SCSAIBSYSA-L'), ('kegg.compound', 'C15556'), ('metanetx.chemical', 'MNXM2323'), ('sbo', 'SBO:0000247'), ('seed.compound', 'cpd11225')])
cpd11536_c0	11_methyl_dodecanoyl_ACP_c0	c0	-1	C24H45N2O8PRS	OrderedDict([('inchikey', 'nan'), ('sbo', 'SBO:0000247'), ('seed.compound', 'cpd11536')])
cpd11537_c0	13_methyl_3_oxo_tetra_decanoyl_ACP_c0	c0	-1	C26H47N2O9PRS	OrderedDict([('inchikey', 'nan'), ('sbo', 'SBO:0000247'), ('seed.compound', 'cpd11537')])
cpd00342_c0	N_Acetylornithine_c0	c0	0	C7H14N2O3	OrderedDict([('bigg.metabolite', 'acorn'), ('biocyc', 'META:N-ALPHA-ACETYLORNITHINE'), ('chebi', 'CHEBI:7368'), ('hmdb', 'HMDB06489'), ('inchikey', 'JRLGPAXAGHMNOL-LURJTMIESA-N'), ('kegg.compound', 'C00437'), ('metanetx.chemical', 'MNXM817'), ('sbo', 'SBO:0000247'), ('seed.compound', 'cpd00342')])
cpd00064_c0	Ornithine_c0	c0	1	C5H13N2O2	OrderedDict([('bigg.metabolite', ['orn', 'orn__L']), ('biocyc', 'META:L-ORNITHINE'), ('chebi', 'CHEBI:46911'), ('hmdb', 'HMDB00214'), ('inchikey', 'AHLPHDHHMVZTML-BYPYZUCNSA-O'), ('kegg.compound', 'C00077'), ('pubchem.compound', '6992088'), ('sbo', 'SBO:0000247'), ('seed.compound', 'cpd00064')])
cpd00585_c0	Creatinine_c0	c0	0	C4H7N3O	OrderedDict([('bigg.metabolite', 'creat'), ('biocyc', 'META:CREATININE'), ('chebi', 'CHEBI:3910'), ('hmdb', 'HMDB00562'), ('inchikey', 'DDRJAANPRJIHGJ-UHFFFAOYSA-N'), ('kegg.compound', 'C00791'), ('metanetx.chemical', 'MNXM1470'), ('reactome', 'R-ALL-30733'), ('sbo', 'SBO:0000247'), ('seed.compound', 'cpd00585')])
cpd01679_c0	N_Methylhydantoin_c0	c0	0	C4H6N2O2	OrderedDict([('biocyc', 'META:N-METHYLHYDANTOIN'), ('chebi', 'CHEBI:16354'), ('hmdb', 'HMDB03646'), ('inchikey', 'RHYBFKMFHLPQPH-UHFFFAOYSA-N'), ('kegg.compound', 'C02565'), ('pubchem.compound', '69217'), ('sbo', 'SBO:0000247'), ('seed.compound', 'cpd01679')])
cpd00095_c0	Glycerone_phosphate_c0	c0	-2	C3H5O6P	OrderedDict([('bigg.metabolite', 'dhap'), ('biocyc', 'META:DIHYDROXY-ACETONE-PHOSPHATE'), ('chebi', 'CHEBI:57642'), ('hmdb', 'HMDB11735'), ('inchikey', 'GNGACRATGGDKBX-UHFFFAOYSA-L'), ('kegg.compound', 'C00111'), ('metanetx.chemical', 'MNXM77'), ('reactome', 'R-ALL-75970'), ('sbo', 'SBO:0000247'), ('seed.compound', 'cpd00095')])
cpd02333_c0	Quinolinate_c0	c0	-2	C7H3NO4	OrderedDict([('bigg.metabolite', 'quln'), ('biocyc', 'META:QUINOLINATE'), ('chebi', 'CHEBI:8663'), ('hmdb', 'HMDB00232'), ('inchikey', 'GJAWHXHKYYXBSV-UHFFFAOYSA-L'), ('kegg.compound', 'C03722'), ('metanetx.chemical', 'MNXM555'), ('reactome', 'R-ALL-197238'), ('sbo', 'SBO:0000247'), ('seed.compound', 'cpd02333')])
cpd03470_c0	Iminoaspartate_c0	c0	-1	C4H4NO4	OrderedDict([('bigg.metabolite', 'iasp'), ('biocyc', 'META:IMINOASPARTATE'), ('chebi', 'CHEBI:77875'), ('hmdb', 'HMDB01131'), ('inchikey', 'NMUOATVLLQEYHI-UHFFFAOYSA-M'), ('kegg.compound', 'C05840'), ('metanetx.chemical', 'MNXM599'), ('sbo', 'SBO:0000247'), ('seed.compound', 'cpd03470')])
cpd15685_c0	CDP_1_2_diisotetradecanoylglycerol_c0	c0	-2	C40H71N3O15P2	OrderedDict([('inchikey', 'nan'), ('sbo', 'SBO:0000247'), ('seed.compound', 'cpd15685')])
cpd15691_c0	Diisotetradecanoylphosphatidylserine_c0	c0	-2	C34H64NO10P	OrderedDict([('inchikey', 'nan'), ('sbo', 'SBO:0000247'), ('seed.compound', 'cpd15691')])
cpd00817_c0	D_Arabinose5_phosphate_c0	c0	-2	C5H9O8P	OrderedDict([('bigg.metabolite', 'ara5p'), ('biocyc', 'META:ARABINOSE-5P'), ('chebi', 'CHEBI:79058'), ('hmdb', 'HMDB11734'), ('inchikey', 'PPQRONHOSHZGFQ-WDCZJNDASA-L'), ('kegg.compound', 'C01112'), ('metanetx.chemical', 'MNXM1184'), ('sbo', 'SBO:0000247'), ('seed.compound', 'cpd00817')])
cpd12232_c0	Nucleoside_phosphate_c0	c0	-1	C5H9O7PR	OrderedDict([('inchikey', 'nan'), ('sbo', 'SBO:0000247'), ('seed.compound', 'cpd12232')])
cpd00354_c0	NDP_c0	c0	-2	C5H9O10P2R	OrderedDict([('inchikey', 'nan'), ('sbo', 'SBO:0000247'), ('seed.compound', 'cpd00354')])
cpd00162_c0	Aminoethanol_c0	c0	1	C2H8NO	OrderedDict([('bigg.metabolite', 'etha'), ('biocyc', 'META:ETHANOL-AMINE'), ('chebi', 'CHEBI:57603'), ('hmdb', 'HMDB62693'), ('inchikey', 'HZAXFHJVJLSVMW-UHFFFAOYSA-O'), ('kegg.compound', 'C00189'), ('metanetx.chemical', 'MNXM218'), ('sbo', 'SBO:0000247'), ('seed.compound', 'cpd00162')])
cpd00071_c0	Acetaldehyde_c0	c0	0	C2H4O	OrderedDict([('bigg.metabolite', 'acald'), ('biocyc', 'META:ACETALD'), ('chebi', 'CHEBI:40533'), ('hmdb', 'HMDB00990'), ('inchikey', 'IKHGUXGNUITLKF-UHFFFAOYSA-N'), ('kegg.compound', 'C00084'), ('metanetx.chemical', 'MNXM75'), ('reactome', 'R-ALL-29510'), ('sbo', 'SBO:0000247'), ('seed.compound', 'cpd00071')])
cpd00519_c0	D_methylmalonyl_CoA_c0	c0	-5	C25H35N7O19P3S	OrderedDict([('bigg.metabolite', 'mmcoa__S'), ('biocyc', 'META:D-METHYL-MALONYL-COA'), ('chebi', 'CHEBI:57327'), ('hmdb', 'HMDB02310'), ('inchikey', 'MZFOKIKEPGUZEN-IBNUZSNCSA-I'), ('kegg.compound', 'C00683'), ('metanetx.chemical', 'MNXM89955'), ('reactome', 'R-ALL-71019'), ('sbo', 'SBO:0000247'), ('seed.compound', 'cpd00519')])
cpd00086_c0	Propionyl_CoA_c0	c0	-4	C24H36N7O17P3S	OrderedDict([('bigg.metabolite', 'ppcoa'), ('biocyc', 'META:PROPIONYL-COA'), ('chebi', 'CHEBI:8479'), ('hmdb', 'HMDB01275'), ('inchikey', 'QAQREVBBADEHPA-IEXPHMLFSA-J'), ('kegg.compound', 'C00100'), ('metanetx.chemical', 'MNXM86'), ('reactome', 'R-ALL-70843'), ('sbo', 'SBO:0000247'), ('seed.compound', 'cpd00086')])
cpd00236_c0	D_Erythrose4_phosphate_c0	c0	-2	C4H7O7P	OrderedDict([('bigg.metabolite', 'e4p'), ('biocyc', 'META:ERYTHROSE-4P'), ('chebi', 'CHEBI:48153'), ('hmdb', 'HMDB01321'), ('inchikey', 'NGHMDNPXVRFFGS-IUYQGCFVSA-L'), ('kegg.compound', 'C00279'), ('metanetx.chemical', 'MNXM258'), ('reactome', 'R-ALL-29878'), ('sbo', 'SBO:0000247'), ('seed.compound', 'cpd00236')])
cpd02147_c0	4_Phosphoerythronate_c0	c0	-3	C4H6O8P	OrderedDict([('bigg.metabolite', '4per'), ('biocyc', 'META:ERYTHRONATE-4P'), ('chebi', 'CHEBI:58766'), ('inchikey', 'ZCZXOHUILRHRQJ-PWNYCUMCSA-K'), ('kegg.compound', 'C03393'), ('metanetx.chemical', 'MNXM1407'), ('sbo', 'SBO:0000247'), ('seed.compound', 'cpd02147')])
cpd00810_c0	Orotidylic_acid_c0	c0	-3	C10H10N2O11P	OrderedDict([('bigg.metabolite', 'orot5p'), ('biocyc', 'META:OROTIDINE-5-PHOSPHATE'), ('chebi', 'CHEBI:7788'), ('hmdb', 'HMDB00218'), ('inchikey', 'KYOBSHFOBAOFBF-XVFCMESISA-K'), ('kegg.compound', 'C01103'), ('metanetx.chemical', 'MNXM519'), ('reactome', 'R-ALL-111629'), ('sbo', 'SBO:0000247'), ('seed.compound', 'cpd00810')])
cpd00091_c0	UMP_c0	c0	-2	C9H11N2O9P	OrderedDict([('bigg.metabolite', 'ump'), ('biocyc', 'META:UMP'), ('chebi', ['57865', 'CHEBI:9849']), ('hmdb', 'HMDB00288'), ('inchikey', 'DJJCXFVJDGTHFX-XVFCMESISA-L'), ('kegg.compound', 'C00105'), ('metanetx.chemical', 'MNXM80'), ('pubchem.compound', '1778309'), ('reactome', 'R-ALL-735698'), ('sbo', 'SBO:0000247'), ('seed.compound', 'cpd00091')])
cpd02654_c0	4_Methyl_5__2_phosphoethyl_thiazole_c0	c0	-2	C6H8NO4PS	OrderedDict([('bigg.metabolite', '4mpetz'), ('biocyc', 'META:THZ-P'), ('chebi', 'CHEBI:58296'), ('inchikey', 'OCYMERZCMYJQQO-UHFFFAOYSA-L'), ('kegg.compound', 'C04327'), ('metanetx.chemical', 'MNXM960'), ('sbo', 'SBO:0000247'), ('seed.compound', 'cpd02654')])
cpd02894_c0	4_Amino_2_methyl_5_diphosphomethylpyrimidine_c0	c0	-2	C6H9N3O7P2	OrderedDict([('bigg.metabolite', '2mahmp'), ('biocyc', 'META:AMINO-HYDROXYMETHYL-METHYLPYRIMIDINE-PP'), ('chebi', 'CHEBI:57841'), ('inchikey', 'AGQJQCFEPUVXNK-UHFFFAOYSA-L'), ('kegg.compound', 'C04752'), ('metanetx.chemical', 'MNXM1135'), ('sbo', 'SBO:0000247'), ('seed.compound', 'cpd02894')])
cpd00793_c0	Thiamine_phosphate_c0	c0	0	C12H17N4O4PS	OrderedDict([('bigg.metabolite', 'thmmp'), ('biocyc', 'META:THIAMINE-P'), ('chebi', 'CHEBI:9533'), ('hmdb', 'HMDB02666'), ('inchikey', 'HZSAJDVWZRBGIF-UHFFFAOYSA-N'), ('kegg.compound', 'C01081'), ('metanetx.chemical', 'MNXM662'), ('sbo', 'SBO:0000247'), ('seed.compound', 'cpd00793')])
cpd00118_c0	Putrescine_c0	c0	2	C4H14N2	OrderedDict([('bigg.metabolite', 'ptrc'), ('biocyc', 'META:PUTRESCINE'), ('chebi', 'CHEBI:8650'), ('hmdb', 'HMDB60243'), ('inchikey', 'KIDHWZJUCRJVML-UHFFFAOYSA-P'), ('kegg.compound', 'C00134'), ('metanetx.chemical', 'MNXM118'), ('reactome', 'R-ALL-29610'), ('sbo', 'SBO:0000247'), ('seed.compound', 'cpd00118')])
cpd00345_c0	5_Methyltetrahydrofolate_c0	c0	-2	C20H23N7O6	OrderedDict([('bigg.metabolite', '5mthf'), ('biocyc', 'META:5-METHYL-THF'), ('chebi', ['18608', 'CHEBI:2097']), ('hmdb', 'HMDB01396'), ('inchikey', 'ZNOVTXRBGFNYRX-STQMWFEESA-L'), ('kegg.compound', 'C00440'), ('metanetx.chemical', 'MNXM318'), ('pubchem.compound', '135398560'), ('reactome', 'R-ALL-200709'), ('sbo', 'SBO:0000247'), ('seed.compound', 'cpd00345')])
cpd00125_c0	5_10_Methylenetetrahydrofolate_c0	c0	-2	C20H21N7O6	OrderedDict([('bigg.metabolite', 'mlthf'), ('biocyc', 'META:METHYLENE-THF'), ('chebi', 'CHEBI:1989'), ('inchikey', 'QYNUQALWYRSVHF-OLZOCXBDSA-L'), ('kegg.compound', 'C00143'), ('metanetx.chemical', 'MNXM183'), ('sbo', 'SBO:0000247'), ('seed.compound', 'cpd00125')])
cpd00019_c0	S_Adenosyl_homocysteine_c0	c0	0	C14H20N6O5S	OrderedDict([('bigg.metabolite', 'ahcys'), ('biocyc', 'META:ADENOSYL-HOMO-CYS'), ('chebi', 'CHEBI:8945'), ('hmdb', 'HMDB00939'), ('inchikey', 'ZJUKTBDSGOFHSH-WFMPWKQPSA-N'), ('kegg.compound', 'C00021'), ('metanetx.chemical', 'MNXM19'), ('reactome', 'R-ALL-77502'), ('sbo', 'SBO:0000247'), ('seed.compound', 'cpd00019')])
cpd02738_c0	5_Methyltetrahydropteroyltri_L_glutamate_c0	c0	-4	C30H35N9O12	OrderedDict([('bigg.metabolite', 'mhpglu'), ('biocyc', 'META:CPD-1302'), ('chebi', ['58207', 'CHEBI:58207']), ('hmdb', 'HMDB12177'), ('inchikey', 'HVRNKDVLFAVCJF-VJANTYMQSA-J'), ('kegg.compound', 'C04489'), ('metanetx.chemical', 'MNXM2623'), ('pubchem.compound', '135398573'), ('sbo', 'SBO:0000247'), ('seed.compound', 'cpd02738')])
cpd02555_c0	Tetrahydropteroyltri_L_glutamate_c0	c0	-4	C29H33N9O12	OrderedDict([('bigg.metabolite', ['hpglu', 'thglu']), ('inchikey', 'RXWVHRYZTWZATH-XSLAGTTESA-J'), ('sbo', 'SBO:0000247'), ('seed.compound', 'cpd02555')])
cpd15308_c0	1_2_Diacyl_sn_glycerol_ditetradec_7_enoyl_c0	c0	0	C31H56O5	OrderedDict([('bigg.metabolite', '12dgr141'), ('inchikey', 'nan'), ('metanetx.chemical', 'MNXM4940'), ('sbo', 'SBO:0000247'), ('seed.compound', 'cpd15308')])
cpd15523_c0	1_2_ditetradec_7_enoyl_sn_glycerol_3_phosphate_c0	c0	-1	C31H56O8P	OrderedDict([('bigg.metabolite', 'pa141'), ('inchikey', 'nan'), ('metanetx.chemical', 'MNXM90512'), ('sbo', 'SBO:0000247'), ('seed.compound', 'cpd15523')])
cpd03587_c0	kdo2_lipid_a_c0	c0	-6	C110H196N2O39P2	OrderedDict([('bigg.metabolite', 'lipa'), ('chebi', 'CHEBI:58540'), ('inchikey', 'DIXUKJUHGLIZGU-OIPVZEHTSA-H'), ('kegg.compound', 'C06026'), ('metanetx.chemical', 'MNXM946'), ('sbo', 'SBO:0000247'), ('seed.compound', 'cpd03587')])
cpd03831_c0	ADP_L_glycero_D_manno_heptose_c0	c0	-2	C17H25N5O16P2	OrderedDict([('bigg.metabolite', 'adphep_LD'), ('biocyc', 'META:ADP-L-GLYCERO-D-MANNO-HEPTOSE'), ('chebi', 'CHEBI:61530'), ('inchikey', 'KMSFWBYFWSKGGR-DTBZDYEHSA-L'), ('kegg.compound', 'C06398'), ('metanetx.chemical', 'MNXM857'), ('sbo', 'SBO:0000247'), ('seed.compound', 'cpd03831')])
cpd15485_c0	heptosyl_kdo2_lipidA_c0	c0	-6	C117H208N2O45P2	OrderedDict([('bigg.metabolite', 'hlipa'), ('biocyc', 'META:CPD0-929'), ('chebi', ['61502', 'CHEBI:61528']), ('inchikey', 'HPDZKCJEWNZSML-YOZKHJKSSA-H'), ('metanetx.chemical', 'MNXM2680'), ('pubchem.compound', '50909852'), ('sbo', 'SBO:0000247'), ('seed.compound', 'cpd15485')])
cpd01030_p0	Salicin_p0	p0	0	C13H18O7	OrderedDict([('bigg.metabolite', 'salcn'), ('biocyc', 'META:CPD-1142'), ('chebi', ['17814', 'CHEBI:9002']), ('hmdb', 'HMDB03546'), ('inchikey', 'NGFMICBWJRZIBI-UJPOAAIJSA-N'), ('kegg.compound', 'C01451'), ('metanetx.chemical', 'MNXM2561'), ('pubchem.compound', '439503'), ('sbo', 'SBO:0000247'), ('seed.compound', 'cpd01030')])
cpd03698_c0	Salicin_6P_c0	c0	-2	C13H17O10P	OrderedDict([('bigg.metabolite', 'salcn6p'), ('biocyc', 'META:CPD-1181'), ('chebi', ['64794', 'CHEBI:9003']), ('inchikey', 'FSJKOMDYZYBBLV-UJPOAAIJSA-L'), ('kegg.compound', 'C06188'), ('metanetx.chemical', 'MNXM3356'), ('pubchem.compound', '25244031'), ('sbo', 'SBO:0000247'), ('seed.compound', 'cpd03698')])
cpd15702_c0	1_2_Dianteisoheptadecanoyl_sn_glycerol_c0	c0	0	C37H72O5	OrderedDict([('inchikey', 'nan'), ('sbo', 'SBO:0000247'), ('seed.compound', 'cpd15702')])
cpd15678_c0	1_2_dianteisoheptadecanoyl_sn_glycerol_3_phosphate_c0	c0	-1	C37H72O8P	OrderedDict([('inchikey', 'nan'), ('sbo', 'SBO:0000247'), ('seed.compound', 'cpd15678')])
cpd11573_c0	Octodecanoyl_ACP_c0	c0	-2	C29H55N2O8PRS	OrderedDict([('inchikey', 'nan'), ('sbo', 'SBO:0000247'), ('seed.compound', 'cpd11573')])
cpd00327_c0	strcoa_c0	c0	-4	C39H66N7O17P3S	OrderedDict([('bigg.metabolite', 'stcoa'), ('biocyc', 'META:STEAROYL-COA'), ('chebi', 'CHEBI:9256'), ('hmdb', 'HMDB01114'), ('inchikey', 'SIARJEKBADXQJG-LFZQUHGESA-J'), ('kegg.compound', 'C00412'), ('metanetx.chemical', 'MNXM272'), ('reactome', 'R-ALL-428139'), ('sbo', 'SBO:0000247'), ('seed.compound', 'cpd00327')])
cpd11437_c0	fa3coa_c0	c0	-3	C36H61N7O17P3S	OrderedDict([('inchikey', 'nan'), ('sbo', 'SBO:0000247'), ('seed.compound', 'cpd11437')])
cpd02210_c0	Indoleglycerol_phosphate_c0	c0	-2	C11H12NO6P	OrderedDict([('bigg.metabolite', '3ig3p'), ('biocyc', 'META:INDOLE-3-GLYCEROL-P'), ('chebi', 'CHEBI:58866'), ('inchikey', 'NQEQTYPJSIEPHW-MNOVXSKESA-L'), ('kegg.compound', 'C03506'), ('metanetx.chemical', 'MNXM866'), ('sbo', 'SBO:0000247'), ('seed.compound', 'cpd02210')])
cpd00102_c0	Glyceraldehyde3_phosphate_c0	c0	-2	C3H5O6P	OrderedDict([('bigg.metabolite', 'g3p'), ('biocyc', 'META:GAP'), ('chebi', 'CHEBI:59776'), ('hmdb', 'HMDB01112'), ('inchikey', 'LXJXRIRHZLFYRP-VKHMYHEASA-L'), ('kegg.compound', 'C00661'), ('metanetx.chemical', 'MNXM74'), ('reactome', 'R-ALL-29578'), ('sbo', 'SBO:0000247'), ('seed.compound', 'cpd00102')])
cpd00359_c0	indol_c0	c0	0	C8H7N	OrderedDict([('bigg.metabolite', 'indole'), ('biocyc', 'META:INDOLE'), ('chebi', 'CHEBI:5900'), ('hmdb', 'HMDB00738'), ('inchikey', 'SIKJAQJRHWYJAI-UHFFFAOYSA-N'), ('kegg.compound', 'C00463'), ('metanetx.chemical', 'MNXM377'), ('reactome', 'R-ALL-216547'), ('sbo', 'SBO:0000247'), ('seed.compound', 'cpd00359')])
cpd03002_c0	Lipid_A_disaccharide_c0	c0	-2	C68H127N2O20P	OrderedDict([('bigg.metabolite', 'lipidAds'), ('biocyc', 'META:BISOHMYR-GLC'), ('chebi', ['58466', 'CHEBI:862']), ('inchikey', 'HLDJGHAAKRKPAV-QDORLFPLSA-L'), ('kegg.compound', 'C04932'), ('metanetx.chemical', 'MNXM1569'), ('pubchem.compound', '25244866'), ('sbo', 'SBO:0000247'), ('seed.compound', 'cpd03002')])
cpd02993_c0	Lipid_IVA_c0	c0	-4	C68H126N2O23P2	OrderedDict([('bigg.metabolite', 'lipidA'), ('biocyc', 'META:LIPID-IV-A'), ('chebi', 'CHEBI:863'), ('inchikey', 'KVJWZTLXIROHIL-QDORLFPLSA-J'), ('kegg.compound', 'C04919'), ('metanetx.chemical', 'MNXM1754'), ('sbo', 'SBO:0000247'), ('seed.compound', 'cpd02993')])
cpd02730_c0	3_Deoxy_D_manno_octulosonate8_phosphate_c0	c0	-3	C8H12O11P	OrderedDict([('bigg.metabolite', 'kdo8p'), ('biocyc', 'META:KDO-8P'), ('chebi', ['85985', 'CHEBI:85985']), ('inchikey', 'IZZNRKJLBIYBJN-HXUQBWEZSA-K'), ('kegg.compound', 'C04478'), ('metanetx.chemical', 'MNXM722774'), ('pubchem.compound', '91825728'), ('sbo', 'SBO:0000247'), ('seed.compound', 'cpd02730')])
cpd12225_c0	Dihydrolipolprotein_c0	c0	0	C8H16NORS2	OrderedDict([('bigg.metabolite', 'dhlpro'), ('chebi', 'CHEBI:4570'), ('inchikey', 'nan'), ('kegg.compound', 'C02972'), ('metanetx.chemical', 'MNXM1663'), ('sbo', 'SBO:0000247'), ('seed.compound', 'cpd12225')])
cpd12005_c0	Lipoylprotein_c0	c0	0	C8H14NORS2	OrderedDict([('bigg.metabolite', 'lpro'), ('chebi', 'CHEBI:6500'), ('inchikey', 'nan'), ('kegg.compound', 'C02051'), ('metanetx.chemical', 'MNXM998'), ('sbo', 'SBO:0000247'), ('seed.compound', 'cpd12005')])
cpd15677_c0	1_2_diisoheptadecanoyl_sn_glycerol_3_phosphate_c0	c0	-1	C37H72O8P	OrderedDict([('inchikey', 'nan'), ('sbo', 'SBO:0000247'), ('seed.compound', 'cpd15677')])
cpd15605_c0	Gly_Phe_c0	c0	0	C11H14N2O3	OrderedDict([('bigg.metabolite', 'gly_phe__L'), ('chebi', 'CHEBI:73912'), ('hmdb', 'HMDB28848'), ('inchikey', 'nan'), ('metanetx.chemical', 'MNXM724778'), ('sbo', 'SBO:0000247'), ('seed.compound', 'cpd15605')])
cpd00066_c0	L_Phenylalanine_c0	c0	0	C9H11NO2	OrderedDict([('bigg.metabolite', 'phe__L'), ('biocyc', 'META:PHE'), ('chebi', 'CHEBI:8089'), ('hmdb', 'HMDB00612'), ('inchikey', 'COLNVLDHVKWLRT-QMMMGPOBSA-N'), ('kegg.compound', 'C02057'), ('metanetx.chemical', 'MNXM97'), ('reactome', 'R-ALL-379701'), ('sbo', 'SBO:0000247'), ('seed.compound', 'cpd00066')])
cpd01977_c0	4_Phospho_L_aspartate_c0	c0	-2	C4H6NO7P	OrderedDict([('bigg.metabolite', '4pasp'), ('biocyc', 'META:L-BETA-ASPARTYL-P'), ('chebi', ['57535', 'CHEBI:57535']), ('hmdb', 'HMDB12250'), ('inchikey', 'IXZNKTPIYKDIGG-REOHCLBHSA-L'), ('kegg.compound', 'C03082'), ('metanetx.chemical', 'MNXM1177'), ('pubchem.compound', '11948925'), ('sbo', 'SBO:0000247'), ('seed.compound', 'cpd01977')])
cpd15422_c0	CDP_1_2_ditetradec_7_enoylglycerol_c0	c0	-2	C40H67N3O15P2	OrderedDict([('bigg.metabolite', 'cdpdtdec7eg'), ('chebi', 'CHEBI:103990'), ('inchikey', 'nan'), ('metanetx.chemical', 'MNXM4511'), ('sbo', 'SBO:0000247'), ('seed.compound', 'cpd15422')])
cpd00493_c0	Pyridoxamine_phosphate_c0	c0	-1	C8H12N2O5P	OrderedDict([('bigg.metabolite', 'pyam5p'), ('biocyc', 'META:PYRIDOXAMINE-5P'), ('chebi', ['58451', 'CHEBI:8670']), ('hmdb', 'HMDB01555'), ('inchikey', 'ZMJGSOSNSPKHNH-UHFFFAOYSA-M'), ('kegg.compound', 'C00647'), ('metanetx.chemical', 'MNXM366'), ('pubchem.compound', '25246271'), ('reactome', ['965146', 'R-ALL-965146']), ('sbo', 'SBO:0000247'), ('seed.compound', 'cpd00493')])
cpd00016_c0	Pyridoxal_phosphate_c0	c0	-2	C8H8NO6P	OrderedDict([('bigg.metabolite', 'pydx5p'), ('biocyc', 'META:PYRIDOXAL_PHOSPHATE'), ('chebi', 'CHEBI:8668'), ('hmdb', 'HMDB01491'), ('inchikey', 'NGVDGCNFYWLIFO-UHFFFAOYSA-L'), ('kegg.compound', 'C00018'), ('metanetx.chemical', 'MNXM161'), ('reactome', 'R-ALL-29390'), ('sbo', 'SBO:0000247'), ('seed.compound', 'cpd00016')])
cpd03205_c0	Phytoene_c0	c0	0	C40H64	OrderedDict([('inchikey', 'YVLPJIGOMTXXLP-KEKOKYSKSA-N'), ('sbo', 'SBO:0000247'), ('seed.compound', 'cpd03205')])
cpd11502_c0	6_methyl_trans_oct_2_enoyl_ACP_c0	c0	-1	C20H35N2O8PRS	OrderedDict([('inchikey', 'nan'), ('sbo', 'SBO:0000247'), ('seed.compound', 'cpd11502')])
cpd11464_c0	Butyryl_ACP_c0	c0	-2	C15H28N2O8PRS	OrderedDict([('bigg.metabolite', 'butACP'), ('biocyc', 'META:Butanoyl-ACPs'), ('chebi', '3247'), ('inchikey', 'nan'), ('kegg.compound', 'C05745'), ('metanetx.chemical', ['MNXM2645', 'MNXM90458']), ('sbo', 'SBO:0000247'), ('seed.compound', 'cpd11464')])
cpd11486_c0	3_Oxohexanoyl_acp_c0	c0	-2	C17H30N2O9PRS	OrderedDict([('bigg.metabolite', '3ohexACP'), ('biocyc', 'META:3-oxo-hexanoyl-ACPs'), ('chebi', ['1642', 'CHEBI:1642']), ('inchikey', 'nan'), ('kegg.compound', 'C05746'), ('metanetx.chemical', 'MNXM25602'), ('sbo', 'SBO:0000247'), ('seed.compound', 'cpd11486')])
cpd01012_c0	Cd2_plus__c0	c0	2	Cd	OrderedDict([('bigg.metabolite', 'cd2'), ('biocyc', 'META:CD+2'), ('chebi', ['48775', 'CHEBI:48775']), ('hmdb', 'HMDB03638'), ('inchikey', 'WLZRMCYVCSSEQC-UHFFFAOYSA-N'), ('kegg.compound', 'C01413'), ('metanetx.chemical', 'MNXM4505'), ('pubchem.compound', '31193'), ('sbo', 'SBO:0000247'), ('seed.compound', 'cpd01012')])
cpd01012_p0	Cd2_plus__p0	p0	2	Cd	OrderedDict([('bigg.metabolite', 'cd2'), ('biocyc', 'META:CD+2'), ('chebi', ['48775', 'CHEBI:48775']), ('hmdb', 'HMDB03638'), ('inchikey', 'WLZRMCYVCSSEQC-UHFFFAOYSA-N'), ('kegg.compound', 'C01413'), ('metanetx.chemical', 'MNXM4505'), ('pubchem.compound', '31193'), ('sbo', 'SBO:0000247'), ('seed.compound', 'cpd01012')])
cpd03333_c0	Sinapaldehyde_c0	c0	0	C11H12O4	OrderedDict([('biocyc', 'META:SINAPALDEHYDE'), ('chebi', 'CHEBI:27949'), ('inchikey', 'CDICDSOGTRCHMG-ONEGZZNKSA-N'), ('kegg.compound', 'C05610'), ('pubchem.compound', '5280802'), ('sbo', 'SBO:0000247'), ('seed.compound', 'cpd03333')])
cpd00373_c0	Sinapate_c0	c0	-1	C11H11O5	OrderedDict([('biocyc', 'META:SINAPATE'), ('chebi', 'CHEBI:30023'), ('hmdb', 'HMDB32616'), ('inchikey', 'PCMORTLOPMLEFB-ONEGZZNKSA-M'), ('kegg.compound', 'C00482'), ('pubchem.compound', '54710960'), ('sbo', 'SBO:0000247'), ('seed.compound', 'cpd00373')])
cpd00268_c0	H2S2O3_c0	c0	-1	HO3S2	OrderedDict([('bigg.metabolite', 'tsul'), ('biocyc', 'META:S2O3'), ('chebi', ['33539', 'CHEBI:9569']), ('hmdb', ['HMDB00257', 'HMDB60293']), ('inchikey', 'DHCDFWKWKRSZHF-UHFFFAOYSA-M'), ('kegg.compound', ['C05529', 'C00320']), ('metanetx.chemical', 'MNXM323'), ('pubchem.compound', '439208'), ('reactome', ['1614595', 'R-ALL-1614595']), ('sbo', 'SBO:0000247'), ('seed.compound', 'cpd00268')])
cpd11421_c0	trdrd_c0	c0	1	C10H15N4O4R4S2	OrderedDict([('bigg.metabolite', 'trdrd'), ('biocyc', 'META:Red-Thioredoxin'), ('chebi', 'CHEBI:15033'), ('inchikey', 'nan'), ('kegg.compound', 'C00342'), ('metanetx.chemical', 'MNXM96993'), ('reactome', 'R-ALL-2142774'), ('sbo', 'SBO:0000247'), ('seed.compound', 'cpd11421')])
cpd00029_c0	Acetate_c0	c0	-1	C2H3O2	OrderedDict([('bigg.metabolite', 'ac'), ('biocyc', 'META:ACET'), ('chebi', 'CHEBI:40486'), ('hmdb', 'HMDB00042'), ('inchikey', 'QTBSBXVTEAMEQO-UHFFFAOYSA-M'), ('kegg.compound', 'C00033'), ('metanetx.chemical', 'MNXM26'), ('reactome', 'R-ALL-390305'), ('sbo', 'SBO:0000247'), ('seed.compound', 'cpd00029')])
cpd00081_c0	Sulfite_c0	c0	-1	HO3S	OrderedDict([('bigg.metabolite', 'so3'), ('biocyc', ['HSO3', 'SO3', 'H2SO3', 'META:SO3']), ('chebi', 'CHEBI:9344'), ('hmdb', 'HMDB34829'), ('inchikey', 'LSNNMFCWUKXFEE-UHFFFAOYSA-M'), ('kegg.compound', ['C11481', 'C00094']), ('metanetx.chemical', 'MNXM105630'), ('sbo', 'SBO:0000247'), ('seed.compound', 'cpd00081')])
cpd11420_c0	trdox_c0	c0	1	C10H13N4O4R4S2	OrderedDict([('bigg.metabolite', 'trdox'), ('biocyc', 'META:Ox-Thioredoxin'), ('chebi', 'CHEBI:7845'), ('inchikey', 'nan'), ('kegg.compound', 'C00343'), ('metanetx.chemical', 'MNXM148'), ('reactome', 'R-ALL-2142833'), ('sbo', 'SBO:0000247'), ('seed.compound', 'cpd11420')])
cpd15423_c0	CDP_1_2_ditetradecanoylglycerol_c0	c0	-2	C40H71N3O15P2	OrderedDict([('bigg.metabolite', 'cdpdtdecg'), ('biocyc', 'META:CPD-18388'), ('chebi', ['103211', 'CHEBI:103211']), ('inchikey', 'nan'), ('metanetx.chemical', 'MNXM4512'), ('pubchem.compound', '102515032'), ('sbo', 'SBO:0000247'), ('seed.compound', 'cpd15423')])
cpd15553_c0	phosphatidylserine_ditetradecanoyl_c0	c0	-2	C34H64NO10P	OrderedDict([('bigg.metabolite', 'ps140'), ('inchikey', 'nan'), ('metanetx.chemical', 'MNXM7665'), ('sbo', 'SBO:0000247'), ('seed.compound', 'cpd15553')])
cpd00089_c0	Glucose_1_phosphate_c0	c0	-2	C6H11O9P	OrderedDict([('bigg.metabolite', 'g1p'), ('biocyc', 'META:GLC-1-P'), ('chebi', 'CHEBI:58601'), ('hmdb', 'HMDB01586'), ('inchikey', 'HXXFSFRBOHSIMQ-VFUOTHLCSA-L'), ('kegg.compound', 'C00103'), ('metanetx.chemical', 'MNXM89588'), ('reactome', 'R-ALL-29548'), ('sbo', 'SBO:0000247'), ('seed.compound', 'cpd00089')])
cpd00387_c0	ADPglucose_c0	c0	-2	C16H23N5O15P2	OrderedDict([('bigg.metabolite', 'adpglc'), ('biocyc', 'META:ADP-D-GLUCOSE'), ('chebi', 'CHEBI:57498'), ('hmdb', 'HMDB62621'), ('inchikey', 'WFPZSXYXPSUOPY-ROYWQJLOSA-L'), ('kegg.compound', ['G11109', 'C00498']), ('metanetx.chemical', 'MNXM561'), ('sbo', 'SBO:0000247'), ('seed.compound', 'cpd00387')])
cpd15418_c0	CDP_1_2_dihexadec_9_enoylglycerol_c0	c0	-2	C44H75N3O15P2	OrderedDict([('bigg.metabolite', 'cdpdhdec9eg'), ('chebi', 'CHEBI:104012'), ('inchikey', 'nan'), ('metanetx.chemical', 'MNXM4508'), ('sbo', 'SBO:0000247'), ('seed.compound', 'cpd15418')])
cpd15556_c0	phosphatidylserine_dihexadec_9_enoyl_c0	c0	-2	C38H68NO10P	OrderedDict([('bigg.metabolite', 'ps161'), ('inchikey', 'nan'), ('metanetx.chemical', 'MNXM7660'), ('sbo', 'SBO:0000247'), ('seed.compound', 'cpd15556')])
cpd01646_c0	2_Isopropylmalate_c0	c0	-2	C7H10O5	OrderedDict([('bigg.metabolite', '3c3hmp'), ('biocyc', 'META:3-CARBOXY-3-HYDROXY-ISOCAPROATE'), ('chebi', 'CHEBI:35128'), ('hmdb', 'HMDB00402'), ('inchikey', 'BITYXLXUCSKTJS-ZETCQYMHSA-L'), ('kegg.compound', 'C02504'), ('metanetx.chemical', 'MNXM985'), ('sbo', 'SBO:0000247'), ('seed.compound', 'cpd01646')])
cpd00242_c0	H2CO3_c0	c0	-1	CHO3	OrderedDict([('bigg.metabolite', 'hco3'), ('biocyc', ['H2CO3', 'HCO3', 'CO3', 'META:HCO3']), ('chebi', 'CHEBI:5589'), ('hmdb', 'HMDB31453'), ('inchikey', 'BVKZGUZCCUSVTD-UHFFFAOYSA-M'), ('kegg.compound', ['C01353', 'C00288']), ('metanetx.chemical', 'MNXM60'), ('reactome', 'R-ALL-425425'), ('sbo', 'SBO:0000247'), ('seed.compound', 'cpd00242')])
cpd12848_c0	Holo_carboxylase_c0	c0	0	C17H27N5O4R2S	OrderedDict([('bigg.metabolite', 'btnCCP'), ('inchikey', 'nan'), ('kegg.compound', 'C06250'), ('metanetx.chemical', 'MNXM96075'), ('sbo', 'SBO:0000247'), ('seed.compound', 'cpd12848')])
cpd12543_c0	Carboxybiotin_carboxyl_carrier_protein_c0	c0	-1	C18H26N5O6R2S	OrderedDict([('bigg.metabolite', 'cbtnCCP'), ('inchikey', 'nan'), ('kegg.compound', 'C04419'), ('metanetx.chemical', 'MNXM5655'), ('sbo', 'SBO:0000247'), ('seed.compound', 'cpd12543')])
cpd02233_c0	Ciliatine_c0	c0	0	C2H8NO3P	OrderedDict([('bigg.metabolite', '2ameph'), ('biocyc', 'META:CPD-1106'), ('chebi', ['57418', 'CHEBI:57418']), ('hmdb', 'HMDB11747'), ('inchikey', 'QQVDJLLNRSOCEL-UHFFFAOYSA-N'), ('kegg.compound', 'C03557'), ('metanetx.chemical', 'MNXM1692'), ('pubchem.compound', '5245507'), ('sbo', 'SBO:0000247'), ('seed.compound', 'cpd02233')])
cpd03379_c0	CMPciliatine_c0	c0	-1	C11H19N4O10P2	OrderedDict([('bigg.metabolite', 'cmp2amep'), ('inchikey', 'FBADRUOBFLBKJQ-PEBGCTIMSA-M'), ('metanetx.chemical', 'MNXM91146'), ('sbo', 'SBO:0000247'), ('seed.compound', 'cpd03379')])
cpd00239_c0	H2S_c0	c0	-1	HS	OrderedDict([('bigg.metabolite', 'h2s'), ('biocyc', ['CPD-846', 'HS', 'CPD-7046', 'META:HS']), ('chebi', 'CHEBI:5787'), ('hmdb', 'HMDB03276'), ('inchikey', 'RWSOTUBLDIXVET-UHFFFAOYSA-M'), ('kegg.compound', 'C00283'), ('metanetx.chemical', 'MNXM89582'), ('reactome', 'R-ALL-1663154'), ('sbo', 'SBO:0000247'), ('seed.compound', 'cpd00239')])
cpd00383_c0	Shikimate_c0	c0	-1	C7H9O5	OrderedDict([('bigg.metabolite', 'skm'), ('biocyc', 'META:SHIKIMATE'), ('chebi', 'CHEBI:9133'), ('hmdb', 'HMDB03070'), ('inchikey', 'JXOHGGNKMLTUBP-HSUXUTPPSA-M'), ('kegg.compound', 'C00493'), ('metanetx.chemical', 'MNXM602'), ('reactome', 'R-ALL-964932'), ('sbo', 'SBO:0000247'), ('seed.compound', 'cpd00383')])
cpd02030_c0	3_phosphoshikimate_c0	c0	-3	C7H8O8P	OrderedDict([('bigg.metabolite', 'skm5p'), ('biocyc', 'META:SHIKIMATE-5P'), ('chebi', ['145989', 'CHEBI:9134']), ('inchikey', 'QYOJSKGCWNAKGW-PBXRRBTRSA-K'), ('kegg.compound', 'C03175'), ('metanetx.chemical', 'MNXM1265'), ('pubchem.compound', '14506806'), ('reactome', ['964859', 'R-ALL-964859']), ('sbo', 'SBO:0000247'), ('seed.compound', 'cpd02030')])
cpd00219_c0	Prephenate_c0	c0	-2	C10H8O6	OrderedDict([('bigg.metabolite', 'pphn'), ('biocyc', 'META:PREPHENATE'), ('chebi', 'CHEBI:84387'), ('hmdb', 'HMDB12283'), ('inchikey', 'FPWMCUPFBRFMLH-XGAOUMNUSA-L'), ('kegg.compound', 'C00254'), ('metanetx.chemical', 'MNXM503'), ('sbo', 'SBO:0000247'), ('seed.compound', 'cpd00219')])
cpd00868_c0	p_hydroxyphenylpyruvate_c0	c0	-1	C9H7O4	OrderedDict([('bigg.metabolite', '34hpp'), ('biocyc', 'META:P-HYDROXY-PHENYLPYRUVATE'), ('chebi', 'CHEBI:594665'), ('hmdb', 'HMDB00707'), ('inchikey', 'KKADPXVIOXHVKN-UHFFFAOYSA-M'), ('kegg.compound', 'C01179'), ('metanetx.chemical', 'MNXM153'), ('reactome', 'R-ALL-31365'), ('sbo', 'SBO:0000247'), ('seed.compound', 'cpd00868')])
cpd00193_c0	APS_c0	c0	-2	C10H12N5O10PS	OrderedDict([('bigg.metabolite', 'aps'), ('biocyc', 'META:APS'), ('chebi', 'CHEBI:58243'), ('hmdb', 'HMDB01003'), ('inchikey', 'IRLPACMLTUPBCL-KQYNXXCUSA-L'), ('kegg.compound', 'C00224'), ('metanetx.chemical', 'MNXM287'), ('reactome', 'R-ALL-174370'), ('sbo', 'SBO:0000247'), ('seed.compound', 'cpd00193')])
cpd00044_c0	3_phosphoadenylylsulfate_c0	c0	-4	C10H11N5O13P2S	OrderedDict([('bigg.metabolite', 'paps'), ('biocyc', 'META:PAPS'), ('chebi', ['58339', 'CHEBI:58339']), ('hmdb', ['HMDB01134', 'HMDB62646']), ('inchikey', 'GACDQMDRPRGCTN-KQYNXXCUSA-J'), ('kegg.compound', 'C00053'), ('metanetx.chemical', 'MNXM49'), ('pubchem.compound', '46926099'), ('reactome', 'R-ALL-741440'), ('sbo', 'SBO:0000247'), ('seed.compound', 'cpd00044')])
cpd00504_c0	LL_2_6_Diaminopimelate_c0	c0	0	C7H14N2O4	OrderedDict([('bigg.metabolite', '26dap_LL'), ('biocyc', 'META:LL-DIAMINOPIMELATE'), ('chebi', 'CHEBI:6341'), ('hmdb', 'HMDB01370'), ('inchikey', 'GMKMEZVLHJARHF-WHFBIAKZSA-N'), ('kegg.compound', 'C00666'), ('metanetx.chemical', 'MNXM644'), ('sbo', 'SBO:0000247'), ('seed.compound', 'cpd00504')])
cpd00516_c0	meso_2_6_Diaminopimelate_c0	c0	0	C7H14N2O4	OrderedDict([('bigg.metabolite', '26dap__M'), ('biocyc', 'META:MESO-DIAMINOPIMELATE'), ('chebi', 'CHEBI:57791'), ('inchikey', 'GMKMEZVLHJARHF-SYDPRGILSA-N'), ('kegg.compound', 'C00680'), ('metanetx.chemical', 'MNXM529'), ('sbo', 'SBO:0000247'), ('seed.compound', 'cpd00516')])
cpd00905_c0	Guanosine_3_5_bisdiphosphate_c0	c0	-5	C10H12N5O17P4	OrderedDict([('bigg.metabolite', 'ppgpp'), ('biocyc', 'META:GUANOSINE-5DP-3DP'), ('chebi', ['58215', 'CHEBI:77828']), ('hmdb', 'HMDB59638'), ('inchikey', 'BUFLLCUFNHESEH-UUOKFMHZSA-I'), ('kegg.compound', 'C01228'), ('metanetx.chemical', 'MNXM1189'), ('pubchem.compound', '135823789'), ('sbo', 'SBO:0000247'), ('seed.compound', 'cpd00905')])
cpd00031_c0	GDP_c0	c0	-2	C10H13N5O11P2	OrderedDict([('bigg.metabolite', 'gdp'), ('biocyc', 'META:GDP'), ('chebi', ['58189', 'CHEBI:65180']), ('hmdb', 'HMDB01201'), ('inchikey', 'QGWNDRXFNXRZMB-UUOKFMHZSA-L'), ('kegg.compound', ['G10620', 'C00035']), ('metanetx.chemical', 'MNXM30'), ('pubchem.compound', '135398618'), ('reactome', 'R-ALL-29420'), ('sbo', 'SBO:0000247'), ('seed.compound', 'cpd00031')])
cpd11585_c0	L_alanylglycine_c0	c0	0	C5H10N2O3	OrderedDict([('bigg.metabolite', 'L_alagly'), ('biocyc', 'META:ALA-GLY'), ('chebi', 'CHEBI:73786'), ('inchikey', 'CXISPYVYMQWFLE-VKHMYHEASA-N'), ('metanetx.chemical', 'MNXM15783'), ('sbo', 'SBO:0000247'), ('seed.compound', 'cpd11585')])
cpd00035_c0	L_Alanine_c0	c0	0	C3H7NO2	OrderedDict([('bigg.metabolite', 'ala__L'), ('biocyc', 'META:L-ALPHA-ALANINE'), ('chebi', 'CHEBI:76050'), ('hmdb', 'HMDB62251'), ('inchikey', 'QNAYBMKLOCPYGJ-REOHCLBHSA-N'), ('kegg.compound', 'C01401'), ('metanetx.chemical', 'MNXM32'), ('reactome', 'R-ALL-389664'), ('sbo', 'SBO:0000247'), ('seed.compound', 'cpd00035')])
cpd02791_c0	methylthioribulose_1_phosphate_c0	c0	-2	C6H11O7PS	OrderedDict([('ChemSpider', '19951215'), ('bigg.metabolite', '5mdru1p'), ('biocyc', 'META:CPD-1063'), ('chebi', ['58548', 'CHEBI:58548']), ('hmdb', ['HMDB01299', 'HMDB62647']), ('inchikey', 'CNSJRYUMVMWNMC-RITPCOANSA-L'), ('kegg.compound', 'C04582'), ('metabolights', 'MTBLC58548'), ('metanetx.chemical', 'MNXM522'), ('pubchem.compound', '23615271'), ('reactome', ['1237107', 'R-ALL-1237107']), ('sb…
cpd11295_c0	2_3_diketo5_methylthio_1_phosphopentane_c0	c0	-2	C6H9O6PS	OrderedDict([('bigg.metabolite', 'dkmpp'), ('biocyc', 'META:CPD-8999'), ('chebi', ['58828', 'CHEBI:58828']), ('hmdb', ['HMDB59620', 'HMDB62750']), ('inchikey', 'HKEAOVFNWRDVAJ-UHFFFAOYSA-L'), ('kegg.compound', 'C15650'), ('metanetx.chemical', 'MNXM162358'), ('pubchem.compound', '25244990'), ('reactome', ['1237176', 'R-ALL-1237176']), ('sbo', 'SBO:0000247'), ('seed.compound', 'cpd11295')])
cpd02626_c0	1_Pyrroline_4_hydroxy_2_carboxylate_c0	c0	-1	C5H6NO3	OrderedDict([('biocyc', 'META:CPD-1128'), ('chebi', 'CHEBI:57745'), ('hmdb', 'HMDB02234'), ('inchikey', 'AOMLMYXPXUTBQH-UHFFFAOYSA-M'), ('kegg.compound', 'C04282'), ('pubchem.compound', '20849161'), ('sbo', 'SBO:0000247'), ('seed.compound', 'cpd02626')])
cpd00340_c0	2_5_Dioxopentanoate_c0	c0	-1	C5H5O4	OrderedDict([('bigg.metabolite', '25dop'), ('biocyc', 'META:CPD-654'), ('chebi', '58136'), ('hmdb', 'HMDB60365'), ('inchikey', 'VHKNBDIQDAXGBL-UHFFFAOYSA-M'), ('kegg.compound', 'C00433'), ('metanetx.chemical', ['MNXM165561', 'MNXM770']), ('pubchem.compound', '21872870'), ('sbo', 'SBO:0000247'), ('seed.compound', 'cpd00340')])
cpd02574_c0	methylthioribose_1_phosphate_c0	c0	-2	C6H11O7PS	OrderedDict([('bigg.metabolite', '5mdr1p'), ('biocyc', 'META:CPD-444'), ('chebi', 'CHEBI:58533'), ('inchikey', 'JTFITTQBRJDSTL-KVTDHHQDSA-L'), ('kegg.compound', 'C04188'), ('metanetx.chemical', 'MNXM407'), ('reactome', 'R-ALL-1237165'), ('sbo', 'SBO:0000247'), ('seed.compound', 'cpd02574')])
cpd00652_c0	D_Mucic_acid_c0	c0	-2	C6H8O8	OrderedDict([('bigg.metabolite', 'galct__D'), ('biocyc', 'META:D-GALACTARATE'), ('chebi', 'CHEBI:5250'), ('hmdb', 'HMDB03435'), ('inchikey', 'DSLZVSRJTYRBFB-DUHBMQHGSA-L'), ('kegg.compound', ['C01807', 'C00879']), ('metanetx.chemical', 'MNXM1080'), ('sbo', 'SBO:0000247'), ('seed.compound', 'cpd00652')])
cpd00515_c0	5_Dehydro_4_deoxy_D_glucarate_c0	c0	-2	C6H6O7	OrderedDict([('bigg.metabolite', '5dh4dglc'), ('biocyc', 'META:5-KETO-4-DEOXY-D-GLUCARATE'), ('chebi', 'CHEBI:43704'), ('inchikey', 'QUURPCHWPQNNGL-ZAFYKAAXSA-L'), ('kegg.compound', 'C00679'), ('metanetx.chemical', 'MNXM854'), ('sbo', 'SBO:0000247'), ('seed.compound', 'cpd00515')])
cpd00689_c0	Porphobilinogen_c0	c0	-1	C10H13N2O4	OrderedDict([('bigg.metabolite', 'ppbng'), ('biocyc', 'META:PORPHOBILINOGEN'), ('chebi', ['58126', 'CHEBI:8335']), ('hmdb', 'HMDB00245'), ('inchikey', 'QSHWIQZFGQKFMA-UHFFFAOYSA-M'), ('kegg.compound', 'C00931'), ('metanetx.chemical', 'MNXM554'), ('pubchem.compound', '6921588'), ('reactome', ['189464', 'R-ALL-189464']), ('sbo', 'SBO:0000247'), ('seed.compound', 'cpd00689')])
cpd00755_c0	Hydroxymethylbilane_c0	c0	-8	C40H38N4O17	OrderedDict([('bigg.metabolite', 'hmbil'), ('biocyc', 'META:HYDROXYMETHYLBILANE'), ('chebi', 'CHEBI:5809'), ('hmdb', 'HMDB01137'), ('inchikey', 'WDFJYRZCZIUBPR-UHFFFAOYSA-F'), ('kegg.compound', 'C01024'), ('metanetx.chemical', 'MNXM547'), ('reactome', 'R-ALL-189449'), ('sbo', 'SBO:0000247'), ('seed.compound', 'cpd00755')])
cpd00196_c0	Acetylphosphate_c0	c0	-2	C2H3O5P	OrderedDict([('bigg.metabolite', 'actp'), ('biocyc', 'META:ACETYL-P'), ('chebi', 'CHEBI:46262'), ('hmdb', 'HMDB01494'), ('inchikey', 'LIPOUNRJVLNBCD-UHFFFAOYSA-L'), ('kegg.compound', 'C00227'), ('metanetx.chemical', 'MNXM280'), ('sbo', 'SBO:0000247'), ('seed.compound', 'cpd00196')])
cpd11472_c0	Hexanoyl_ACP_c0	c0	-2	C17H31N2O8PRS	OrderedDict([('bigg.metabolite', 'hexACP'), ('biocyc', 'META:Hexanoyl-ACPs'), ('chebi', '5704'), ('inchikey', 'nan'), ('kegg.compound', 'C05749'), ('metanetx.chemical', ['MNXM23683', 'MNXM90722']), ('sbo', 'SBO:0000247'), ('seed.compound', 'cpd11472')])
cpd11490_c0	3_oxooctanoyl_acp_c0	c0	-1	C19H34N2O9PRS	OrderedDict([('bigg.metabolite', '3ooctACP'), ('biocyc', 'META:3-Oxo-octanoyl-ACPs'), ('chebi', ['1646', 'CHEBI:1646']), ('inchikey', 'nan'), ('kegg.compound', 'C05750'), ('metanetx.chemical', 'MNXM28031'), ('sbo', 'SBO:0000247'), ('seed.compound', 'cpd11490')])
cpd15529_c0	phosphatidylethanolamine_ditetradecanoyl_c0	c0	0	C33H66NO8P	OrderedDict([('bigg.metabolite', 'pe140'), ('biocyc', 'META:CPD-17087'), ('hmdb', 'HMDB08821'), ('inchikey', 'nan'), ('metanetx.chemical', 'MNXM2859'), ('sbo', 'SBO:0000247'), ('seed.compound', 'cpd15529')])
cpd00448_c0	D_Glyceraldehyde_c0	c0	0	C3H6O3	OrderedDict([('bigg.metabolite', 'glyald'), ('biocyc', 'META:GLYCERALD'), ('chebi', ['17378', 'CHEBI:4186']), ('inchikey', 'MNQZXJOMYWMBOU-VKHMYHEASA-N'), ('kegg.compound', 'C00577'), ('metanetx.chemical', 'MNXM435'), ('pubchem.compound', '79014'), ('reactome', ['30393', 'R-ALL-30393']), ('sbo', 'SBO:0000247'), ('seed.compound', 'cpd00448')])
cpd00223_c0	Glycerate_c0	c0	-1	C3H5O4	OrderedDict([('bigg.metabolite', 'glyc__R'), ('biocyc', 'META:GLYCERATE'), ('chebi', 'CHEBI:41990'), ('hmdb', 'HMDB31818'), ('inchikey', 'RBNPOMFGQQGHHO-UWTATZPHSA-M'), ('kegg.compound', 'C00258'), ('metanetx.chemical', 'MNXM189'), ('reactome', 'R-ALL-6799497'), ('sbo', 'SBO:0000247'), ('seed.compound', 'cpd00223')])
cpd00169_c0	3_Phosphoglycerate_c0	c0	-3	C3H4O7P	OrderedDict([('bigg.metabolite', '3pg'), ('biocyc', 'META:G3P'), ('chebi', ['58272', 'CHEBI:58272']), ('hmdb', 'HMDB60180'), ('inchikey', 'OSJPPGNTCRNQQC-UWTATZPHSA-K'), ('kegg.compound', 'C00197'), ('metanetx.chemical', 'MNXM126'), ('pubchem.compound', '25245548'), ('reactome', 'R-ALL-6799493'), ('sbo', 'SBO:0000247'), ('seed.compound', 'cpd00169')])
cpd00276_p0	GLUM_p0	p0	1	C6H14NO5	OrderedDict([('bigg.metabolite', 'gam'), ('biocyc', 'META:GLUCOSAMINE'), ('chebi', 'CHEBI:58723'), ('hmdb', 'HMDB15410'), ('inchikey', 'MSWZFWKMSRAUBD-IVMDWMLBSA-O'), ('kegg.compound', 'C00329'), ('metanetx.chemical', 'MNXM533'), ('reactome', 'R-ALL-6786660'), ('sbo', 'SBO:0000247'), ('seed.compound', 'cpd00276')])
cpd00288_c0	D_Glucosamine_phosphate_c0	c0	-1	C6H13NO8P	OrderedDict([('bigg.metabolite', 'gam6p'), ('biocyc', 'META:D-GLUCOSAMINE-6-P'), ('chebi', ['58725', 'CHEBI:58725']), ('inchikey', 'XHMJOUIAFHJHBW-IVMDWMLBSA-M'), ('kegg.compound', 'C00352'), ('metanetx.chemical', 'MNXM370'), ('pubchem.compound', '45266742'), ('sbo', 'SBO:0000247'), ('seed.compound', 'cpd00288')])
cpd00760_c0	2_Methylbutyryl_CoA_c0	c0	-3	C26H40N7O17P3S	OrderedDict([('bigg.metabolite', '2mbcoa'), ('biocyc', 'META:2-METHYL-BUTYRYL-COA'), ('chebi', 'CHEBI:57336'), ('hmdb', 'HMDB02253'), ('inchikey', 'LYNVNYDEQMMNMZ-XGXNYEOVSA-J'), ('kegg.compound', 'C01033'), ('metanetx.chemical', 'MNXM569'), ('reactome', 'R-ALL-70718'), ('sbo', 'SBO:0000247'), ('seed.compound', 'cpd00760')])
cpd11495_c0	2_methylbutyryl_ACP_c0	c0	-2	C16H29N2O8PRS	OrderedDict([('inchikey', 'nan'), ('sbo', 'SBO:0000247'), ('seed.compound', 'cpd11495')])
cpd00655_c0	Dephospho_CoA_c0	c0	-2	C21H33N7O13P2S	OrderedDict([('bigg.metabolite', 'dpcoa'), ('biocyc', 'META:DEPHOSPHO-COA'), ('chebi', 'CHEBI:57328'), ('hmdb', 'HMDB01373'), ('inchikey', 'KDTSHFARGAKYJN-IBOSZNHHSA-L'), ('kegg.compound', 'C00882'), ('metanetx.chemical', 'MNXM481'), ('reactome', 'R-ALL-196778'), ('sbo', 'SBO:0000247'), ('seed.compound', 'cpd00655')])
cpd01775_c0	Phosphoribosyl_ATP_c0	c0	-5	C15H20N5O20P4	OrderedDict([('bigg.metabolite', 'prbatp'), ('biocyc', 'META:PHOSPHORIBOSYL-ATP'), ('chebi', ['73183', 'CHEBI:8167']), ('hmdb', 'HMDB03665'), ('inchikey', 'RKNHJBVBFHDXGR-TYASJMOZSA-I'), ('kegg.compound', 'C02739'), ('metanetx.chemical', 'MNXM1351'), ('pubchem.compound', '71306369'), ('sbo', 'SBO:0000247'), ('seed.compound', 'cpd01775')])
cpd00858_c0	L_Glutamate5_semialdehyde_c0	c0	0	C5H9NO3	OrderedDict([('bigg.metabolite', 'glu5sa'), ('biocyc', 'META:L-GLUTAMATE_GAMMA-SEMIALDEHYDE'), ('chebi', 'CHEBI:6225'), ('hmdb', 'HMDB02104'), ('inchikey', 'KABXUUFDPUOJMW-BYPYZUCNSA-N'), ('kegg.compound', 'C01165'), ('metanetx.chemical', 'MNXM245'), ('reactome', 'R-ALL-31339'), ('sbo', 'SBO:0000247'), ('seed.compound', 'cpd00858')])
cpd02431_c0	1_Pyrroline_5_carboxylate_c0	c0	-1	C5H6NO2	OrderedDict([('bigg.metabolite', '1pyr5c'), ('biocyc', 'META:L-DELTA1-PYRROLINE_5-CARBOXYLATE'), ('chebi', 'CHEBI:371'), ('hmdb', 'HMDB02240'), ('inchikey', 'DWAKNKKXGALPNW-BYPYZUCNSA-M'), ('kegg.compound', 'C04322'), ('metanetx.chemical', 'MNXM1617'), ('reactome', 'R-ALL-35305'), ('sbo', 'SBO:0000247'), ('seed.compound', 'cpd02431')])
cpd00498_c0	2_Aceto_2_hydroxybutanoate_c0	c0	-1	C6H9O4	OrderedDict([('bigg.metabolite', '2ahbut'), ('biocyc', 'META:2-ACETO-2-HYDROXY-BUTYRATE'), ('chebi', 'CHEBI:49256'), ('hmdb', 'HMDB06900'), ('inchikey', 'VUQLHQFKACOHNZ-LURJTMIESA-M'), ('kegg.compound', ['C06006', 'C00659']), ('metanetx.chemical', 'MNXM114220'), ('sbo', 'SBO:0000247'), ('seed.compound', 'cpd00498')])
cpd10162_c0	R_3_Hydroxy_3_methyl_2_oxopentanoate_c0	c0	-1	C6H9O4	OrderedDict([('bigg.metabolite', '3hmop'), ('biocyc', 'META:CPD-15104'), ('chebi', ['49257', 'CHEBI:49257']), ('inchikey', 'YJVOWRAWFXRESP-ZCFIWIBFSA-M'), ('kegg.compound', 'C14463'), ('metanetx.chemical', 'MNXM114594'), ('pubchem.compound', '20846131'), ('sbo', 'SBO:0000247'), ('seed.compound', 'cpd10162')])
cpd00082_p0	D_Fructose_p0	p0	0	C6H12O6	OrderedDict([('bigg.metabolite', 'fru'), ('biocyc', 'META:Fructofuranose'), ('chebi', 'CHEBI:5172'), ('hmdb', 'HMDB62538'), ('inchikey', 'RFSUNEUAIZKAJO-VRPWFDPXSA-N'), ('kegg.compound', 'C10906'), ('metanetx.chemical', 'MNXM175'), ('reactome', 'R-ALL-29532'), ('sbo', 'SBO:0000247'), ('seed.compound', 'cpd00082')])
cpd00802_c0	D_fructose_1_phosphate_c0	c0	-2	C6H11O9P	OrderedDict([('bigg.metabolite', 'f1p'), ('biocyc', 'META:D-fructofuranose-1-phosphate'), ('chebi', ['58674', 'CHEBI:58674']), ('inchikey', 'RHKKZBWRNHGJEZ-VRPWFDPXSA-L'), ('kegg.compound', ['C02976', 'C01094']), ('metanetx.chemical', 'MNXM145568'), ('sbo', 'SBO:0000247'), ('seed.compound', 'cpd00802')])
cpd11514_c0	12_methyl_trans_tetra_dec_2_enoyl_ACP_c0	c0	-1	C26H47N2O8PRS	OrderedDict([('inchikey', 'nan'), ('sbo', 'SBO:0000247'), ('seed.compound', 'cpd11514')])
cpd11515_c0	12_methyl_tetra_decanoyl_ACP_c0	c0	-1	C26H49N2O8PRS	OrderedDict([('inchikey', 'nan'), ('sbo', 'SBO:0000247'), ('seed.compound', 'cpd11515')])
cpd15352_c0	2_Demethylmenaquinone_8_c0	c0	0	C50H70O2	OrderedDict([('bigg.metabolite', '2dmmq8'), ('biocyc', 'META:DEMETHYLMENAQUINONE'), ('chebi', 'CHEBI:48455'), ('inchikey', 'GDUBPWSFXUAETN-AENDIINCSA-N'), ('metanetx.chemical', 'MNXM2178'), ('sbo', 'SBO:0000247'), ('seed.compound', 'cpd15352')])
cpd15353_c0	2_Demethylmenaquinol_8_c0	c0	0	C50H72O2	OrderedDict([('bigg.metabolite', '2dmmql8'), ('biocyc', 'META:CPD-12115'), ('chebi', ['61873', 'CHEBI:61873']), ('inchikey', 'FGYPGICSXJEKCG-AENDIINCSA-N'), ('metanetx.chemical', 'MNXM558'), ('pubchem.compound', '45479277'), ('sbo', 'SBO:0000247'), ('seed.compound', 'cpd15353')])
cpd00203_c0	1_3_Bisphospho_D_glycerate_c0	c0	-4	C3H4O10P2	OrderedDict([('bigg.metabolite', '13dpg'), ('biocyc', 'META:DPG'), ('chebi', ['57604', 'CHEBI:57604']), ('hmdb', ['HMDB01270', 'HMDB62758']), ('inchikey', 'LJQLQCAXBUHEAZ-UWTATZPHSA-J'), ('kegg.compound', 'C00236'), ('metanetx.chemical', 'MNXM261'), ('pubchem.compound', '46878409'), ('reactome', ['29800', 'R-ALL-29800']), ('sbo', 'SBO:0000247'), ('seed.compound', 'cpd00203')])
cpd00001_p0	H2O_p0	p0	0	H2O	OrderedDict([('bigg.metabolite', ['h2o', 'oh1']), ('biocyc', ['OH', 'OXONIUM', 'WATER']), ('inchikey', 'XLYOFNOQVPJJNP-UHFFFAOYSA-N'), ('kegg.compound', ['C00001', 'C01328']), ('sbo', 'SBO:0000247'), ('seed.compound', 'cpd00001')])
cpd00867_c0	Inositol_1_phosphate_c0	c0	-2	C6H11O9P	OrderedDict([('bigg.metabolite', 'mi1p__D'), ('biocyc', 'META:D-MYO-INOSITOL-1-MONOPHOSPHATE'), ('chebi', 'CHEBI:818'), ('inchikey', 'INAPMGSXUVUWAF-UOTPTPDRSA-L'), ('kegg.compound', 'C01177'), ('metanetx.chemical', 'MNXM646'), ('reactome', 'R-ALL-870330'), ('sbo', 'SBO:0000247'), ('seed.compound', 'cpd00867')])
cpd00121_c0	L_Inositol_c0	c0	0	C6H12O6	OrderedDict([('bigg.metabolite', 'inost'), ('biocyc', 'META:MYO-INOSITOL'), ('chebi', 'CHEBI:52772'), ('hmdb', 'HMDB34220'), ('inchikey', 'CDAISMWEOUEBRE-GPIVLXJGSA-N'), ('kegg.compound', 'C19891'), ('metanetx.chemical', 'MNXM127'), ('reactome', 'R-ALL-429130'), ('sbo', 'SBO:0000247'), ('seed.compound', 'cpd00121')])
cpd00481_c0	Isobutyryl_CoA_c0	c0	-4	C25H38N7O17P3S	OrderedDict([('bigg.metabolite', 'ibcoa'), ('biocyc', 'META:ISOBUTYRYL-COA'), ('chebi', 'CHEBI:57338'), ('hmdb', 'HMDB01243'), ('inchikey', 'AEWHYWSPVRZHCT-NDZSKPAWSA-J'), ('kegg.compound', 'C00630'), ('metanetx.chemical', 'MNXM470'), ('reactome', 'R-ALL-70851'), ('sbo', 'SBO:0000247'), ('seed.compound', 'cpd00481')])
cpd11545_c0	isobutyryl_ACP_c0	c0	-3	C15H27N2O8PRS	OrderedDict([('inchikey', 'nan'), ('sbo', 'SBO:0000247'), ('seed.compound', 'cpd11545')])
cpd15722_c0	Diisoheptadecanoylphosphatidylglycerol_c0	c0	-1	C40H78O10P	OrderedDict([('inchikey', 'nan'), ('sbo', 'SBO:0000247'), ('seed.compound', 'cpd15722')])
cpd15794_c0	Isoheptadecanoylcardiolipin_B_subtilis_c0	c0	-2	C77H148O17P2	OrderedDict([('inchikey', 'nan'), ('sbo', 'SBO:0000247'), ('seed.compound', 'cpd15794')])
cpd00282_c0	S_Dihydroorotate_c0	c0	-1	C5H5N2O4	OrderedDict([('bigg.metabolite', 'dhor__S'), ('biocyc', 'META:DI-H-OROTATE'), ('chebi', 'CHEBI:42132'), ('hmdb', 'HMDB03349'), ('inchikey', 'UFIVEPVSAGBUSI-REOHCLBHSA-M'), ('kegg.compound', 'C00337'), ('metanetx.chemical', 'MNXM252'), ('reactome', 'R-ALL-76630'), ('sbo', 'SBO:0000247'), ('seed.compound', 'cpd00282')])
cpd00247_c0	Orotate_c0	c0	-1	C5H3N2O4	OrderedDict([('bigg.metabolite', 'orot'), ('biocyc', 'META:OROTATE'), ('chebi', 'CHEBI:7787'), ('hmdb', 'HMDB00226'), ('inchikey', 'PXQPEWDEAKTCGB-UHFFFAOYSA-M'), ('kegg.compound', 'C00295'), ('metanetx.chemical', 'MNXM235'), ('reactome', 'R-ALL-76632'), ('sbo', 'SBO:0000247'), ('seed.compound', 'cpd00247')])
cpd08301_c0	2_C_methyl_D_erythritol2_4_cyclodiphosphate_c0	c0	-2	C5H10O9P2	OrderedDict([('bigg.metabolite', '2mecdp'), ('biocyc', 'META:2C-METH-D-ERYTHRITOL-CYCLODIPHOSPHATE'), ('chebi', 'CHEBI:58483'), ('inchikey', 'SFRQRNJMIIUYDI-UHNVWZDZSA-L'), ('kegg.compound', 'C11453'), ('metanetx.chemical', 'MNXM1168'), ('sbo', 'SBO:0000247'), ('seed.compound', 'cpd08301')])
cpd11538_c0	13_methyl_3_hydroxy_tetra_decanoyl_ACP_c0	c0	-1	C26H49N2O9PRS	OrderedDict([('inchikey', 'nan'), ('sbo', 'SBO:0000247'), ('seed.compound', 'cpd11538')])
cpd00774_c0	UroporphyrinogenIII_c0	c0	-8	C40H36N4O16	OrderedDict([('bigg.metabolite', 'uppg3'), ('biocyc', 'META:UROPORPHYRINOGEN-III'), ('chebi', ['57308', 'CHEBI:9905']), ('hmdb', 'HMDB01086'), ('inchikey', 'HUHWZXWWOFSFKF-UHFFFAOYSA-F'), ('kegg.compound', 'C01051'), ('metanetx.chemical', 'MNXM414'), ('pubchem.compound', '25202645'), ('reactome', ['189407', 'R-ALL-189407']), ('sbo', 'SBO:0000247'), ('seed.compound', 'cpd00774')])
cpd15723_c0	Dianteisoheptadecanoylphosphatidylglycerol_c0	c0	-1	C40H78O10P	OrderedDict([('inchikey', 'nan'), ('sbo', 'SBO:0000247'), ('seed.compound', 'cpd15723')])
cpd15795_c0	Anteisoheptadecanoylcardiolipin_B_subtilis_c0	c0	-2	C77H148O17P2	OrderedDict([('inchikey', 'nan'), ('sbo', 'SBO:0000247'), ('seed.compound', 'cpd15795')])
cpd02999_c0	GD1a_c0	c0	-2	C67H111N4O39R	OrderedDict([('biocyc', 'META:N-ACETYLNEURAMINYL-ETCETERA-GLUCOSYLCERA'), ('chebi', 'CHEBI:18163'), ('inchikey', 'nan'), ('kegg.compound', ['G00111', 'G00127', 'G00978', 'G02789', 'C04927']), ('sbo', 'SBO:0000247'), ('seed.compound', 'cpd02999')])
cpd03660_c0	GT1b_c0	c0	-3	C78H127N5O47R	OrderedDict([('bigg.metabolite', 'gt1b_cho'), ('chebi', 'CHEBI:78452'), ('inchikey', 'nan'), ('kegg.compound', ['G00116', 'G01804', 'G04091', 'C06140']), ('metanetx.chemical', 'MNXM2348'), ('sbo', 'SBO:0000247'), ('seed.compound', 'cpd03660')])
cpd15557_c0	phosphatidylserine_dioctadecanoyl_c0	c0	-2	C42H80NO10P	OrderedDict([('bigg.metabolite', 'ps180'), ('biocyc', 'META:CPD-12816'), ('chebi', 'CHEBI:84519'), ('hmdb', 'HMDB12378'), ('inchikey', 'nan'), ('metanetx.chemical', 'MNXM75116'), ('sbo', 'SBO:0000247'), ('seed.compound', 'cpd15557')])
cpd15533_c0	phosphatidylethanolamine_dioctadecanoyl_c0	c0	0	C41H82NO8P	OrderedDict([('bigg.metabolite', 'pe180'), ('biocyc', 'META:CPD-12818'), ('chebi', 'CHEBI:47766'), ('hmdb', 'HMDB08991'), ('inchikey', 'nan'), ('metanetx.chemical', 'MNXM31536'), ('sbo', 'SBO:0000247'), ('seed.compound', 'cpd15533')])
cpd01357_c0	R_Mandelate_c0	c0	-1	C8H7O3	OrderedDict([('biocyc', 'META:CPD-121'), ('chebi', 'CHEBI:32382'), ('hmdb', 'HMDB62635'), ('inchikey', 'IWYDHOAUDWTVEP-SSDOTTSWSA-M'), ('kegg.compound', 'C01983'), ('pubchem.compound', '5460269'), ('sbo', 'SBO:0000247'), ('seed.compound', 'cpd01357')])
cpd01447_c0	Benzoylformate_c0	c0	-1	C8H5O3	OrderedDict([('biocyc', 'META:PHENYLGLYOXYLATE'), ('chebi', 'CHEBI:36656'), ('hmdb', 'HMDB01587'), ('inchikey', 'FAQJJMHZNSSFSM-UHFFFAOYSA-M'), ('kegg.compound', 'C02137'), ('pubchem.compound', '1548898'), ('sbo', 'SBO:0000247'), ('seed.compound', 'cpd01447')])
cpd00286_c0	Undecaprenylphosphate_c0	c0	-2	C55H89O4P	OrderedDict([('bigg.metabolite', 'udcpp'), ('biocyc', 'META:UNDECAPRENYL-P'), ('chebi', 'CHEBI:9864'), ('inchikey', 'UFPHFKCTOZIAFY-RDQGWRCRSA-L'), ('kegg.compound', 'C00348'), ('metanetx.chemical', 'MNXM251'), ('sbo', 'SBO:0000247'), ('seed.compound', 'cpd00286')])
cpd02862_c0	UDPMurAcoyl_L_Ala_D_gamma_Glu_L_Lys_D_Ala_D_Ala_c0	c0	-3	C40H62N9O26P2	OrderedDict([('bigg.metabolite', ['uAgla', 'uGgla']), ('biocyc', 'META:C3'), ('chebi', 'CHEBI:70758'), ('inchikey', 'PFMVORMCVGOQKR-XNCOKRRHSA-K'), ('kegg.compound', 'C04846'), ('pubchem.compound', '86289103'), ('sbo', 'SBO:0000247'), ('seed.compound', 'cpd02862')])
cpd02948_c0	MurAcoyl_L_Ala_D_gamma_Glu_L_Lys_D_Ala_D_Ala_diphospho__undecaprenol_c0	c0	-3	C86H140N7O21P2	OrderedDict([('bigg.metabolite', 'uaGgla'), ('biocyc', 'META:C4'), ('chebi', 'CHEBI:7026'), ('inchikey', 'SULOOAFLXMQJSF-OGDYFQGPSA-K'), ('kegg.compound', 'C04851'), ('metanetx.chemical', 'MNXM1955'), ('sbo', 'SBO:0000247'), ('seed.compound', 'cpd02948')])
cpd02857_c0	DAHP_c0	c0	-3	C7H10O10P	OrderedDict([('bigg.metabolite', '2dda7p'), ('biocyc', 'META:3-DEOXY-D-ARABINO-HEPTULOSONATE-7-P'), ('chebi', ['58394', 'CHEBI:58394']), ('inchikey', 'PJWIPEXIFFQAQZ-PUFIMZNGSA-K'), ('kegg.compound', 'C04691'), ('metanetx.chemical', 'MNXM1219'), ('pubchem.compound', '5460215'), ('reactome', ['964909', 'R-ALL-964909']), ('sbo', 'SBO:0000247'), ('seed.compound', 'cpd02857')])
cpd00699_c0	5_Dehydroquinate_c0	c0	-1	C7H9O6	OrderedDict([('bigg.metabolite', '3dhq'), ('biocyc', 'META:DEHYDROQUINATE'), ('chebi', 'CHEBI:42078'), ('hmdb', 'HMDB12710'), ('inchikey', 'WVMWZWGZRAXUBK-SYTVJDICSA-M'), ('kegg.compound', 'C00944'), ('metanetx.chemical', 'MNXM478'), ('reactome', 'R-ALL-964921'), ('sbo', 'SBO:0000247'), ('seed.compound', 'cpd00699')])
cpd00192_c0	4_Coumaroyl_CoA_c0	c0	-4	C30H38N7O18P3S	OrderedDict([('bigg.metabolite', ['4cmcoa', 'coucoa']), ('biocyc', 'META:P-COUMAROYL-COA'), ('chebi', 'CHEBI:85008'), ('hmdb', 'HMDB60153'), ('inchikey', 'DMZOKBALNZWDKI-MATMFAIHSA-J'), ('kegg.compound', 'C00223'), ('pubchem.compound', '45266584'), ('sbo', 'SBO:0000247'), ('seed.compound', 'cpd00192')])
cpd05630_c0	Pelargonin_c0	c0	0	C27H30O15	OrderedDict([('biocyc', 'META:CPD-7137'), ('chebi', '57503'), ('hmdb', 'HMDB33681'), ('inchikey', 'SLCKJKWFULXZBD-ZOTFFYTFSA-N'), ('kegg.compound', 'C08725'), ('metanetx.chemical', 'MNXM91262'), ('pubchem.compound', '167643'), ('sbo', 'SBO:0000247'), ('seed.compound', 'cpd05630')])
cpd15065_c0	Pelargonidin_3_O_beta_D_glucoside_5_O_6_coumaroyl_beta_D_glucoside_c0	c0	0	C36H36O17	OrderedDict([('inchikey', 'GBDTYZCMNRLPES-AQAMAIGXSA-N'), ('sbo', 'SBO:0000247'), ('seed.compound', 'cpd15065')])
cpd04539_c0	2_Amino_3_oxo_4_phosphonooxybutyrate_c0	c0	-2	C4H6NO7P	OrderedDict([('inchikey', 'LMKSRFWSQAKTOE-VKHMYHEASA-L'), ('sbo', 'SBO:0000247'), ('seed.compound', 'cpd04539')])
cpd11468_c0	Dodecanoyl_ACP_c0	c0	-2	C23H44N2O8PRS	OrderedDict([('bigg.metabolite', 'ddcaACP'), ('inchikey', 'nan'), ('metanetx.chemical', 'MNXM89851'), ('sbo', 'SBO:0000247'), ('seed.compound', 'cpd11468')])
cpd11469_c0	2E_Dodecenoyl_acp_c0	c0	-2	C23H41N2O8PRS	OrderedDict([('bigg.metabolite', 'tddec2eACP'), ('biocyc', 'META:Dodec-2-enoyl-ACPs'), ('chebi', ['10725', 'CHEBI:10725']), ('inchikey', 'nan'), ('kegg.compound', 'C05758'), ('lipidmaps', 'LMFA07060016'), ('metanetx.chemical', 'MNXM23842'), ('sbo', 'SBO:0000247'), ('seed.compound', 'cpd11469')])
cpd00058_p0	Cu2_plus__p0	p0	2	Cu	OrderedDict([('bigg.metabolite', 'cu2'), ('biocyc', 'META:CU+2'), ('chebi', ['29036', 'CHEBI:49550']), ('hmdb', 'HMDB00657'), ('inchikey', 'JPVYNHNXODAKFH-UHFFFAOYSA-N'), ('kegg.compound', 'C00070'), ('metanetx.chemical', 'MNXM632'), ('pubchem.compound', '27099'), ('reactome', 'R-ALL-936901'), ('sbo', 'SBO:0000247'), ('seed.compound', 'cpd00058')])
cpd00058_c0	Cu2_plus__c0	c0	2	Cu	OrderedDict([('bigg.metabolite', 'cu2'), ('biocyc', 'META:CU+2'), ('chebi', ['29036', 'CHEBI:49550']), ('hmdb', 'HMDB00657'), ('inchikey', 'JPVYNHNXODAKFH-UHFFFAOYSA-N'), ('kegg.compound', 'C00070'), ('metanetx.chemical', 'MNXM632'), ('pubchem.compound', '27099'), ('reactome', 'R-ALL-936901'), ('sbo', 'SBO:0000247'), ('seed.compound', 'cpd00058')])
cpd00087_c0	Tetrahydrofolate_c0	c0	-2	C19H21N7O6	OrderedDict([('bigg.metabolite', 'thf'), ('biocyc', 'META:THF'), ('chebi', 'CHEBI:9482'), ('inchikey', 'MSTNYGQPCMXVAQ-RYUDHWBXSA-L'), ('kegg.compound', 'C00101'), ('metanetx.chemical', 'MNXM79'), ('reactome', 'R-ALL-200671'), ('sbo', 'SBO:0000247'), ('seed.compound', 'cpd00087')])
cpd02152_c0	L_Argininosuccinate_c0	c0	-1	C10H17N4O6	OrderedDict([('bigg.metabolite', 'argsuc'), ('biocyc', 'META:L-ARGININO-SUCCINATE'), ('chebi', 'CHEBI:7098'), ('hmdb', 'HMDB01006'), ('inchikey', 'KDZOASGQNOPSCU-ZBHICJROSA-M'), ('kegg.compound', 'C03406'), ('metanetx.chemical', 'MNXM722743'), ('reactome', 'R-ALL-34575'), ('sbo', 'SBO:0000247'), ('seed.compound', 'cpd02152')])
cpd00051_c0	L_Arginine_c0	c0	1	C6H15N4O2	OrderedDict([('bigg.metabolite', 'arg__L'), ('biocyc', 'META:ARG'), ('chebi', 'CHEBI:6185'), ('hmdb', 'HMDB62762'), ('inchikey', 'ODKSFYDXXFIFQN-BYPYZUCNSA-O'), ('kegg.compound', 'C02385'), ('metanetx.chemical', 'MNXM70'), ('reactome', 'R-ALL-374064'), ('sbo', 'SBO:0000247'), ('seed.compound', 'cpd00051')])
cpd00641_c0	L_Histidinol_c0	c0	1	C6H12N3O	OrderedDict([('bigg.metabolite', 'histd'), ('biocyc', 'META:HISTIDINOL'), ('chebi', ['57699', 'CHEBI:6241']), ('hmdb', 'HMDB03431'), ('inchikey', 'ZQISRDCJNBUVMM-YFKPBYRVSA-O'), ('kegg.compound', 'C00860'), ('metanetx.chemical', 'MNXM1281'), ('pubchem.compound', '6950298'), ('sbo', 'SBO:0000247'), ('seed.compound', 'cpd00641')])
cpd15687_c0	CDP_1_2_dianteisopentadecanoylglycerol_c0	c0	-2	C42H75N3O15P2	OrderedDict([('inchikey', 'nan'), ('sbo', 'SBO:0000247'), ('seed.compound', 'cpd15687')])
cpd15693_c0	Dianteisopentadecanoylphosphatidylserine_c0	c0	-2	C36H68NO10P	OrderedDict([('inchikey', 'nan'), ('sbo', 'SBO:0000247'), ('seed.compound', 'cpd15693')])
cpd11549_c0	4_methyl_pentanoyl_ACP_c0	c0	-1	C17H31N2O8PRS	OrderedDict([('inchikey', 'nan'), ('sbo', 'SBO:0000247'), ('seed.compound', 'cpd11549')])
cpd11550_c0	6_methyl_3_oxo_heptanoyl_ACP_c0	c0	-1	C19H33N2O9PRS	OrderedDict([('inchikey', 'nan'), ('sbo', 'SBO:0000247'), ('seed.compound', 'cpd11550')])
cpd00626_c0	dTDPglucose_c0	c0	-2	C16H24N2O16P2	OrderedDict([('bigg.metabolite', 'dtdpglu'), ('biocyc', 'META:DTDP-D-GLUCOSE'), ('chebi', 'CHEBI:57477'), ('hmdb', 'HMDB62805'), ('inchikey', 'YSYKRGRSMLTJNL-URARBOGNSA-L'), ('kegg.compound', 'C00842'), ('metanetx.chemical', 'MNXM1376'), ('sbo', 'SBO:0000247'), ('seed.compound', 'cpd00626')])
cpd00220_c0	Riboflavin_c0	c0	-1	C17H19N4O6	OrderedDict([('bigg.metabolite', 'ribflv'), ('biocyc', 'META:RIBOFLAVIN'), ('chebi', ['57986', 'CHEBI:8843']), ('hmdb', 'HMDB00244'), ('inchikey', 'AUNGANRZJHBGPY-SCRDCRAPSA-M'), ('kegg.compound', 'C00255'), ('metanetx.chemical', 'MNXM270'), ('pubchem.compound', '45480541'), ('reactome', 'R-ALL-3165253'), ('sbo', 'SBO:0000247'), ('seed.compound', 'cpd00220')])
cpd00739_c0	Reduced_riboflavin_c0	c0	0	C17H22N4O6	OrderedDict([('bigg.metabolite', 'rbflvrd'), ('biocyc', 'META:CPD-316'), ('chebi', ['8798', 'CHEBI:8798']), ('hmdb', 'HMDB01557'), ('inchikey', 'UTKDOUCGQVLJIN-PIGZVRMJSA-N'), ('kegg.compound', 'C01007'), ('metanetx.chemical', 'MNXM1246'), ('pubchem.compound', '45480537'), ('sbo', 'SBO:0000247'), ('seed.compound', 'cpd00739')])
cpd08286_c0	2_C_methyl_D_erythritol4_phosphate_c0	c0	-2	C5H11O7P	OrderedDict([('bigg.metabolite', '2me4p'), ('biocyc', 'META:2-C-METHYL-D-ERYTHRITOL-4-PHOSPHATE'), ('chebi', 'CHEBI:58262'), ('inchikey', 'XMWHRVNVKDKBRG-UHNVWZDZSA-L'), ('kegg.compound', 'C11434'), ('metanetx.chemical', 'MNXM1626'), ('sbo', 'SBO:0000247'), ('seed.compound', 'cpd08286')])
cpd00442_c0	3S_Citryl_CoA_c0	c0	-6	C27H36N7O22P3S	OrderedDict([('biocyc', 'META:3S-CITRYL-COA'), ('chebi', 'CHEBI:57321'), ('inchikey', 'IHVFHZGGMJDGGZ-OKWOQZSLSA-H'), ('kegg.compound', 'C00566'), ('pubchem.compound', '145712503'), ('sbo', 'SBO:0000247'), ('seed.compound', 'cpd00442')])
cpd03666_c0	2_5_Diamino_6_5_triphosphoryl_3_4_trihydroxy_2_oxopentyl__amino_4_oxopyrimidine_c0	c0	-4	C9H14N5O14P3	OrderedDict([('bigg.metabolite', 'HC01710'), ('chebi', 'CHEBI:926'), ('hmdb', 'HMDB06823'), ('inchikey', 'ZJYBJXKSWQPKFW-UHFFFAOYSA-J'), ('kegg.compound', 'C06148'), ('metanetx.chemical', 'MNXM4269'), ('sbo', 'SBO:0000247'), ('seed.compound', 'cpd03666')])
cpd00107_p0	L_Leucine_p0	p0	0	C6H13NO2	OrderedDict([('bigg.metabolite', 'leu__L'), ('biocyc', 'META:LEU'), ('chebi', 'CHEBI:6260'), ('hmdb', 'HMDB62203'), ('inchikey', 'ROHFNLRQFUQHCH-YFKPBYRVSA-N'), ('kegg.compound', 'C16439'), ('metanetx.chemical', 'MNXM140'), ('reactome', 'R-ALL-351964'), ('sbo', 'SBO:0000247'), ('seed.compound', 'cpd00107')])
cpd00107_c0	L_Leucine_c0	c0	0	C6H13NO2	OrderedDict([('bigg.metabolite', 'leu__L'), ('biocyc', 'META:LEU'), ('chebi', 'CHEBI:6260'), ('hmdb', 'HMDB62203'), ('inchikey', 'ROHFNLRQFUQHCH-YFKPBYRVSA-N'), ('kegg.compound', 'C16439'), ('metanetx.chemical', 'MNXM140'), ('reactome', 'R-ALL-351964'), ('sbo', 'SBO:0000247'), ('seed.compound', 'cpd00107')])
cpd03607_c0	4_Phosphonooxy_threonine_c0	c0	-2	C4H8NO7P	OrderedDict([('bigg.metabolite', 'phthr'), ('biocyc', 'META:4-PHOSPHONOOXY-THREONINE'), ('chebi', 'CHEBI:7690'), ('hmdb', 'HMDB06802'), ('inchikey', 'FKHAKIJOKDGEII-GBXIJSLDSA-L'), ('kegg.compound', 'C06055'), ('metanetx.chemical', 'MNXM759'), ('sbo', 'SBO:0000247'), ('seed.compound', 'cpd03607')])
cpd02893_c0	5_Phosphoribosyl_4_carboxy_5_aminoimidazole_c0	c0	-2	C9H12N3O9P	OrderedDict([('bigg.metabolite', '5aizc'), ('biocyc', 'META:PHOSPHORIBOSYL-CARBOXY-AMINOIMIDAZOLE'), ('chebi', 'CHEBI:77657'), ('hmdb', 'HMDB62424'), ('inchikey', 'XFVULMDJZXYMSG-ZIYNGMLESA-L'), ('kegg.compound', 'C04751'), ('metanetx.chemical', 'MNXM507'), ('reactome', 'R-ALL-111395'), ('sbo', 'SBO:0000247'), ('seed.compound', 'cpd02893')])
cpd02140_c0	AIR_c0	c0	-1	C8H13N3O7P	OrderedDict([('bigg.metabolite', 'air'), ('chebi', 'CHEBI:58592'), ('hmdb', 'HMDB62575'), ('inchikey', 'PDACUKOKVHBVHJ-XVFCMESISA-M'), ('metanetx.chemical', 'MNXM162266'), ('sbo', 'SBO:0000247'), ('seed.compound', 'cpd02140')])
cpd01061_c0	Geranial_c0	c0	0	C10H16O	OrderedDict([('biocyc', 'META:GERANIAL'), ('chebi', 'CHEBI:16980'), ('inchikey', 'WTEVQBCEXWBHNA-JXMROGBWSA-N'), ('kegg.compound', 'C01499'), ('pubchem.compound', '638011'), ('sbo', 'SBO:0000247'), ('seed.compound', 'cpd01061')])
cpd15165_c0	Geranic_acid_c0	c0	-1	C10H15O2	OrderedDict([('biocyc', 'META:CPD-7618'), ('chebi', 'CHEBI:67260'), ('hmdb', 'HMDB36103'), ('inchikey', 'ZHYZQXUYZJNEHD-VQHVLOKHSA-M'), ('kegg.compound', 'C16461'), ('pubchem.compound', '9549327'), ('sbo', 'SBO:0000247'), ('seed.compound', 'cpd15165')])
cpd00147_c0	5_Methylthioadenosine_c0	c0	0	C11H15N5O3S	OrderedDict([('bigg.metabolite', '5mta'), ('biocyc', 'META:5-METHYLTHIOADENOSINE'), ('chebi', 'CHEBI:44181'), ('hmdb', 'HMDB01173'), ('inchikey', 'WUUGFSXJNOTRMR-IOSLPCCCSA-N'), ('kegg.compound', 'C00170'), ('metanetx.chemical', 'MNXM150'), ('reactome', 'R-ALL-5279412'), ('sbo', 'SBO:0000247'), ('seed.compound', 'cpd00147')])
cpd00128_c0	Adenine_c0	c0	0	C5H5N5	OrderedDict([('bigg.metabolite', 'ade'), ('biocyc', 'META:ADENINE-RING'), ('chebi', 'CHEBI:40579'), ('hmdb', 'HMDB00034'), ('inchikey', 'GFFGJBXGBJISGV-UHFFFAOYSA-N'), ('kegg.compound', 'C00147'), ('metanetx.chemical', 'MNXM168'), ('reactome', 'R-ALL-83951'), ('sbo', 'SBO:0000247'), ('seed.compound', 'cpd00128')])
cpd11554_c0	8_methyl_3_oxo_nonanoyl_ACP_c0	c0	-1	C21H37N2O9PRS	OrderedDict([('inchikey', 'nan'), ('sbo', 'SBO:0000247'), ('seed.compound', 'cpd11554')])
cpd11555_c0	8_methyl_3_hydroxy_nonanoyl_ACP_c0	c0	-1	C21H39N2O9PRS	OrderedDict([('inchikey', 'nan'), ('sbo', 'SBO:0000247'), ('seed.compound', 'cpd11555')])
cpd00357_c0	TTP_c0	c0	-3	C10H14N2O14P3	OrderedDict([('bigg.metabolite', 'dttp'), ('biocyc', 'META:TTP'), ('chebi', 'CHEBI:58370'), ('hmdb', 'HMDB01342'), ('inchikey', 'NHVNXKFIZYSCEB-XLPZGREQSA-K'), ('kegg.compound', 'C00459'), ('metanetx.chemical', 'MNXM394'), ('sbo', 'SBO:0000247'), ('seed.compound', 'cpd00357')])
cpd00297_c0	dTDP_c0	c0	-2	C10H14N2O11P2	OrderedDict([('bigg.metabolite', 'dtdp'), ('biocyc', 'META:TDP'), ('chebi', 'CHEBI:58369'), ('hmdb', 'HMDB01274'), ('inchikey', 'UJLXYODCHAELLY-XLPZGREQSA-L'), ('kegg.compound', 'C00363'), ('metanetx.chemical', 'MNXM152'), ('sbo', 'SBO:0000247'), ('seed.compound', 'cpd00297')])
cpd00053_c0	L_Glutamine_c0	c0	0	C5H10N2O3	OrderedDict([('bigg.metabolite', 'gln__L'), ('biocyc', 'META:GLN'), ('chebi', 'CHEBI:6227'), ('hmdb', 'HMDB00641'), ('inchikey', 'ZDXPYRJPNDTMRX-VKHMYHEASA-N'), ('kegg.compound', 'C00303'), ('metanetx.chemical', 'MNXM37'), ('reactome', 'R-ALL-29472'), ('sbo', 'SBO:0000247'), ('seed.compound', 'cpd00053')])
cpd00216_c0	Chorismate_c0	c0	-2	C10H8O6	OrderedDict([('bigg.metabolite', 'chor'), ('biocyc', 'META:CHORISMATE'), ('chebi', 'CHEBI:3677'), ('hmdb', 'HMDB12199'), ('inchikey', 'WTFXTQVDAKGDEY-HTQZYQBOSA-L'), ('kegg.compound', 'C00251'), ('metanetx.chemical', 'MNXM337'), ('reactome', 'R-ALL-964856'), ('sbo', 'SBO:0000247'), ('seed.compound', 'cpd00216')])
cpd00224_p0	L_Arabinose_p0	p0	0	C5H10O5	OrderedDict([('bigg.metabolite', 'arab__L'), ('biocyc', 'META:L-arabinopyranose'), ('chebi', 'CHEBI:6182'), ('inchikey', 'SRBFZHDQGSBBOR-HWQSCIPKSA-N'), ('kegg.compound', ['C00259', 'C11476']), ('metanetx.chemical', ['MNXM461', 'MNXM91126']), ('sbo', 'SBO:0000247'), ('seed.compound', 'cpd00224')])
cpd00224_c0	L_Arabinose_c0	c0	0	C5H10O5	OrderedDict([('bigg.metabolite', 'arab__L'), ('biocyc', 'META:L-arabinopyranose'), ('chebi', 'CHEBI:6182'), ('inchikey', 'SRBFZHDQGSBBOR-HWQSCIPKSA-N'), ('kegg.compound', ['C00259', 'C11476']), ('metanetx.chemical', ['MNXM461', 'MNXM91126']), ('sbo', 'SBO:0000247'), ('seed.compound', 'cpd00224')])
cpd00314_p0	D_Mannitol_p0	p0	0	C6H14O6	OrderedDict([('bigg.metabolite', 'mnl'), ('biocyc', 'META:MANNITOL'), ('chebi', 'CHEBI:6686'), ('hmdb', 'HMDB01363'), ('inchikey', 'FBPFZTCFMRRESA-KVTDHHQDSA-N'), ('kegg.compound', 'C00392'), ('kegg.drug', 'D00062'), ('metanetx.chemical', 'MNXM615'), ('sbo', 'SBO:0000247'), ('seed.compound', 'cpd00314')])
cpd00491_c0	D_mannitol_1_phosphate_c0	c0	-2	C6H13O9P	OrderedDict([('bigg.metabolite', 'sbt6p'), ('biocyc', 'META:D-SORBITOL-6-P'), ('chebi', 'CHEBI:9202'), ('inchikey', 'GACTWZZMVMUKNG-SLPGGIOYSA-L'), ('kegg.compound', 'C01096'), ('metanetx.chemical', 'MNXM393'), ('sbo', 'SBO:0000247'), ('seed.compound', 'cpd00491')])
cpd00274_c0	Citrulline_c0	c0	0	C6H13N3O3	OrderedDict([('bigg.metabolite', 'citr__L'), ('biocyc', 'META:L-CITRULLINE'), ('chebi', 'CHEBI:66922'), ('hmdb', 'HMDB00904'), ('inchikey', 'RHGKLRLOHDJJDR-BYPYZUCNSA-N'), ('kegg.compound', 'C00327'), ('metanetx.chemical', 'MNXM211'), ('reactome', 'R-ALL-29968'), ('sbo', 'SBO:0000247'), ('seed.compound', 'cpd00274')])
cpd11588_c0	gly_pro_L_c0	c0	0	C7H12N2O3	OrderedDict([('bigg.metabolite', 'gly_pro__L'), ('inchikey', 'nan'), ('metanetx.chemical', 'MNXM8670'), ('sbo', 'SBO:0000247'), ('seed.compound', 'cpd11588')])
cpd00129_c0	L_Proline_c0	c0	0	C5H9NO2	OrderedDict([('bigg.metabolite', 'pro__L'), ('biocyc', 'META:PRO'), ('chebi', 'CHEBI:6286'), ('hmdb', 'HMDB00162'), ('inchikey', 'ONIBWKKTOPOVIA-BYPYZUCNSA-N'), ('kegg.compound', 'C16435'), ('metanetx.chemical', 'MNXM114'), ('reactome', 'R-ALL-379717'), ('sbo', 'SBO:0000247'), ('seed.compound', 'cpd00129')])
cpd11341_c0	gamma_glutamyl_gamma_butyraldehyde_c0	c0	0	C9H16N2O4	OrderedDict([('bigg.metabolite', 'ggbutal'), ('biocyc', 'META:GAMMA-GLUTAMYL-GAMMA-AMINOBUTYRALDEH'), ('chebi', ['61508', 'CHEBI:61521']), ('inchikey', 'JZNLEPLZUABCSQ-ZETCQYMHSA-N'), ('kegg.compound', 'C15700'), ('metanetx.chemical', 'MNXM1378'), ('pubchem.compound', '25246104'), ('sbo', 'SBO:0000247'), ('seed.compound', 'cpd11341')])
cpd11408_c0	gamma_Glutamyl_GABA_c0	c0	-1	C9H15N2O5	OrderedDict([('bigg.metabolite', 'gg4abut'), ('biocyc', 'META:CPD-9000'), ('chebi', ['58800', 'CHEBI:58800']), ('hmdb', 'HMDB12161'), ('inchikey', 'MKYPKZSGLSOGLL-LURJTMIESA-M'), ('kegg.compound', 'C15767'), ('metanetx.chemical', 'MNXM1406'), ('pubchem.compound', '25245457'), ('sbo', 'SBO:0000247'), ('seed.compound', 'cpd11408')])
cpd00038_c0	GTP_c0	c0	-3	C10H13N5O14P3	OrderedDict([('bigg.metabolite', 'gtp'), ('biocyc', 'META:GTP'), ('chebi', ['37565', 'CHEBI:57600']), ('hmdb', 'HMDB01273'), ('inchikey', 'XKMLYUALXHKNFT-UUOKFMHZSA-K'), ('kegg.compound', 'C00044'), ('metanetx.chemical', 'MNXM51'), ('pubchem.compound', '135398632'), ('reactome', 'R-ALL-29438'), ('sbo', 'SBO:0000247'), ('seed.compound', 'cpd00038')])
cpd11438_c0	fa4_c0	c0	-1	C15H29O2	OrderedDict([('bigg.metabolite', 'fa4'), ('inchikey', 'nan'), ('metanetx.chemical', 'MNXM163380'), ('sbo', 'SBO:0000247'), ('seed.compound', 'cpd11438')])
cpd11570_c0	3_Oxooctodecanoyl_ACP_c0	c0	-1	C29H53N2O9PRS	OrderedDict([('inchikey', 'nan'), ('sbo', 'SBO:0000247'), ('seed.compound', 'cpd11570')])
cpd11571_c0	3_Hydroxyoctodecanoyl_ACP_c0	c0	-1	C29H55N2O9PRS	OrderedDict([('inchikey', 'nan'), ('sbo', 'SBO:0000247'), ('seed.compound', 'cpd11571')])
cpd00134_c0	Palmitoyl_CoA_c0	c0	-4	C37H62N7O17P3S	OrderedDict([('bigg.metabolite', 'pmtcoa'), ('biocyc', 'META:PALMITYL-COA'), ('chebi', 'CHEBI:7898'), ('hmdb', 'HMDB59623'), ('inchikey', 'MNBKLUUYKPBKDU-BBECNAHFSA-J'), ('kegg.compound', 'C00154'), ('metanetx.chemical', 'MNXM88'), ('reactome', 'R-ALL-5358339'), ('sbo', 'SBO:0000247'), ('seed.compound', 'cpd00134')])
cpd00365_c0	Retinol_c0	c0	0	C20H30O	OrderedDict([('bigg.metabolite', 'retinol'), ('biocyc', 'META:Retinols'), ('chebi', 'CHEBI:8816'), ('hmdb', 'HMDB00305'), ('inchikey', 'FPIPGXGPPPQFEQ-OVSJKPMPSA-N'), ('kegg.compound', ['C17276', 'C00473']), ('metanetx.chemical', 'MNXM162234'), ('sbo', 'SBO:0000247'), ('seed.compound', 'cpd00365')])
cpd01691_c0	Retinol_palmitate_c0	c0	0	C36H60O2	OrderedDict([('bigg.metabolite', 'retpalm'), ('biocyc', 'META:CHOCOLA_A'), ('chebi', 'CHEBI:8819'), ('hmdb', 'HMDB03648'), ('inchikey', 'VYGQUTWHTHXGQB-FFHKNEKCSA-N'), ('kegg.compound', 'C02588'), ('metanetx.chemical', 'MNXM918'), ('reactome', 'R-ALL-975591'), ('sbo', 'SBO:0000247'), ('seed.compound', 'cpd01691')])
cpd01324_c0	L_Histidinal_c0	c0	1	C6H10N3O	OrderedDict([('biocyc', 'META:HISTIDINAL'), ('chebi', 'CHEBI:64802'), ('hmdb', 'HMDB12234'), ('inchikey', 'VYOIELONWKIZJS-YFKPBYRVSA-O'), ('kegg.compound', 'C01929'), ('pubchem.compound', '57339283'), ('sbo', 'SBO:0000247'), ('seed.compound', 'cpd01324')])
cpd00871_c0	D_Ribulose_1_5_bisphosphate_c0	c0	-4	C5H8O11P2	OrderedDict([('bigg.metabolite', 'rb15bp'), ('biocyc', 'META:D-RIBULOSE-15-P2'), ('chebi', ['57870', 'CHEBI:57870']), ('inchikey', 'YAHZABJORDUQGO-NQXXGFSBSA-J'), ('kegg.compound', 'C01182'), ('metanetx.chemical', 'MNXM1276'), ('pubchem.compound', '23615473'), ('sbo', 'SBO:0000247'), ('seed.compound', 'cpd00871')])
cpd15325_c0	1_dodecanoyl_sn_glycerol_3_phosphate_c0	c0	-2	C15H29O7P	OrderedDict([('bigg.metabolite', '1ddecg3p'), ('biocyc', 'META:CPD0-2200'), ('chebi', ['72682', 'CHEBI:72682']), ('hmdb', 'HMDB62319'), ('inchikey', 'STTKJLVEXMKLNA-CQSZACIVSA-L'), ('metanetx.chemical', 'MNXM4232'), ('pubchem.compound', '71296161'), ('sbo', 'SBO:0000247'), ('seed.compound', 'cpd15325')])
cpd15521_c0	1_2_didodecanoyl_sn_glycerol_3_phosphate_c0	c0	-1	C27H52O8P	OrderedDict([('bigg.metabolite', 'pa120'), ('inchikey', 'nan'), ('metanetx.chemical', 'MNXM90509'), ('sbo', 'SBO:0000247'), ('seed.compound', 'cpd15521')])
cpd15679_c0	1_2_diisotetradecanoyl_sn_glycerol_3_phosphate_c0	c0	-1	C31H60O8P	OrderedDict([('inchikey', 'nan'), ('sbo', 'SBO:0000247'), ('seed.compound', 'cpd15679')])
cpd00040_c0	Glyoxalate_c0	c0	-1	C2HO3	OrderedDict([('bigg.metabolite', 'glx'), ('biocyc', 'META:GLYOX'), ('chebi', ['36655', 'CHEBI:5509']), ('hmdb', 'HMDB00119'), ('inchikey', 'HHLFWLYXYJOTON-UHFFFAOYSA-M'), ('kegg.compound', 'C00048'), ('metanetx.chemical', 'MNXM69'), ('pubchem.compound', '3614358'), ('reactome', 'R-ALL-904849'), ('sbo', 'SBO:0000247'), ('seed.compound', 'cpd00040')])
cpd15720_c0	Dianteisopentadecanoylphosphatidylglycerophosphate_c0	c0	-2	C36H70O13P2	OrderedDict([('inchikey', 'nan'), ('sbo', 'SBO:0000247'), ('seed.compound', 'cpd15720')])
cpd00013_p0	NH3_p0	p0	1	H4N	OrderedDict([('bigg.metabolite', ['nh3', 'nh4']), ('biocyc', ['AMMONIA', 'AMMONIUM']), ('inchikey', 'QGZKDVFQNNGYKY-UHFFFAOYSA-O'), ('kegg.compound', ['C00014', 'C01342']), ('sbo', 'SBO:0000247'), ('seed.compound', 'cpd00013')])
cpd00497_c0	XMP_c0	c0	-2	C10H11N4O9P	OrderedDict([('bigg.metabolite', 'xmp'), ('biocyc', 'META:XANTHOSINE-5-PHOSPHATE'), ('chebi', 'CHEBI:57464'), ('hmdb', 'HMDB62755'), ('inchikey', 'DCTLYFZHFGENCW-UUOKFMHZSA-L'), ('kegg.compound', 'C00655'), ('metanetx.chemical', 'MNXM298'), ('reactome', 'R-ALL-111584'), ('sbo', 'SBO:0000247'), ('seed.compound', 'cpd00497')])
cpd00126_c0	GMP_c0	c0	-2	C10H12N5O8P	OrderedDict([('bigg.metabolite', 'gmp'), ('biocyc', 'META:GMP'), ('chebi', ['58115', 'CHEBI:58115']), ('hmdb', 'HMDB01397'), ('inchikey', 'RQFCJASXJCIDSX-UUOKFMHZSA-L'), ('kegg.compound', 'C00144'), ('metanetx.chemical', 'MNXM113'), ('pubchem.compound', '135398630'), ('sbo', 'SBO:0000247'), ('seed.compound', 'cpd00126')])
cpd00957_c0	2_5_Diamino_6_5_phosphoribosylamino_4_pyrimidineone_c0	c0	-2	C9H14N5O8P	OrderedDict([('bigg.metabolite', ['25dhpp', '25drapp']), ('biocyc', 'META:DIAMINO-OH-PHOSPHORIBOSYLAMINO-PYR'), ('chebi', 'CHEBI:29114'), ('inchikey', 'OCLCLRXKNJCOJD-UMMCILCDSA-L'), ('kegg.compound', 'C01304'), ('pubchem.compound', '135398600'), ('sbo', 'SBO:0000247'), ('seed.compound', 'cpd00957')])
cpd00863_c0	beta_D_Glucose_6_phosphate_c0	c0	-2	C6H11O9P	OrderedDict([('bigg.metabolite', 'g6p_B'), ('biocyc', 'META:GLC-6-P'), ('chebi', ['58247', 'CHEBI:58247']), ('hmdb', 'HMDB03498'), ('inchikey', 'NBSCHQHZLSJFNQ-VFUOTHLCSA-L'), ('kegg.compound', 'C01172'), ('metanetx.chemical', 'MNXM508'), ('pubchem.compound', '21604865'), ('sbo', 'SBO:0000247'), ('seed.compound', 'cpd00863')])
cpd11553_c0	6_methyl_heptanoyl_ACP_c0	c0	-1	C19H35N2O8PRS	OrderedDict([('inchikey', 'nan'), ('sbo', 'SBO:0000247'), ('seed.compound', 'cpd11553')])
cpd00183_c0	Sarcosine_c0	c0	0	C3H7NO2	OrderedDict([('bigg.metabolite', 'sarcs'), ('biocyc', 'META:SARCOSINE'), ('chebi', 'CHEBI:9029'), ('hmdb', 'HMDB00271'), ('inchikey', 'FSYKKLYZXJSNPZ-UHFFFAOYSA-N'), ('kegg.compound', 'C00213'), ('metanetx.chemical', 'MNXM300'), ('reactome', 'R-ALL-6797917'), ('sbo', 'SBO:0000247'), ('seed.compound', 'cpd00183')])
cpd00055_c0	Formaldehyde_c0	c0	0	CH2O	OrderedDict([('bigg.metabolite', 'fald'), ('biocyc', 'META:FORMALDEHYDE'), ('chebi', 'CHEBI:5142'), ('hmdb', 'HMDB01426'), ('inchikey', 'WSFSSNUMVMOOMR-UHFFFAOYSA-N'), ('kegg.compound', 'C00067'), ('metanetx.chemical', 'MNXM56'), ('reactome', 'R-ALL-879250'), ('sbo', 'SBO:0000247'), ('seed.compound', 'cpd00055')])
cpd00186_c0	D_Glutamate_c0	c0	-1	C5H8NO4	OrderedDict([('bigg.metabolite', 'glu__D'), ('biocyc', 'META:D-GLT'), ('chebi', 'CHEBI:4183'), ('hmdb', 'HMDB03339'), ('inchikey', 'WHUUTDBJXJRKMK-GSVOUGTGSA-M'), ('kegg.compound', 'C00217'), ('metanetx.chemical', 'MNXM331'), ('sbo', 'SBO:0000247'), ('seed.compound', 'cpd00186')])
cpd01512_c0	5_Oxo_D_proline_c0	c0	-1	C5H6NO3	OrderedDict([('biocyc', 'META:CPD-656'), ('chebi', 'CHEBI:57948'), ('hmdb', 'HMDB00805'), ('inchikey', 'ODHCTXKNWHHXJC-GSVOUGTGSA-M'), ('kegg.compound', 'C02237'), ('pubchem.compound', '7043982'), ('sbo', 'SBO:0000247'), ('seed.compound', 'cpd01512')])
cpd00822_c0	O_Succinyl_L_homoserine_c0	c0	-1	C8H12NO6	OrderedDict([('bigg.metabolite', 'suchms'), ('biocyc', 'META:O-SUCCINYL-L-HOMOSERINE'), ('chebi', 'CHEBI:7704'), ('inchikey', 'GNISQJGXJIDKDJ-YFKPBYRVSA-M'), ('kegg.compound', ['C05701', 'C01118']), ('metanetx.chemical', 'MNXM820'), ('sbo', 'SBO:0000247'), ('seed.compound', 'cpd00822')])
cpd00036_c0	Succinate_c0	c0	-2	C4H4O4	OrderedDict([('bigg.metabolite', 'succ'), ('biocyc', 'META:SUC'), ('chebi', ['30031', 'CHEBI:9304']), ('hmdb', 'HMDB00254'), ('inchikey', 'KDYFGRWQOYBRFD-UHFFFAOYSA-L'), ('kegg.compound', 'C00042'), ('metanetx.chemical', 'MNXM25'), ('pubchem.compound', '160419'), ('reactome', 'R-ALL-5278787'), ('sbo', 'SBO:0000247'), ('seed.compound', 'cpd00036')])
cpd00135_c0	Homocysteine_c0	c0	0	C4H9NO2S	OrderedDict([('bigg.metabolite', 'hcys__L'), ('biocyc', 'META:HOMO-CYS'), ('chebi', 'CHEBI:66952'), ('hmdb', 'HMDB00742'), ('inchikey', 'FFFHZYDWPBMWHY-VKHMYHEASA-N'), ('kegg.compound', 'C05330'), ('metanetx.chemical', 'MNXM123'), ('reactome', 'R-ALL-174369'), ('sbo', 'SBO:0000247'), ('seed.compound', 'cpd00135')])
cpd03518_c0	Formamidopyrimidine_nucleoside_triphosphate_c0	c0	-4	C10H14N5O15P3	OrderedDict([('bigg.metabolite', 'HC01651'), ('chebi', 'CHEBI:5144'), ('hmdb', 'HMDB06822'), ('inchikey', 'NDXMRXXKCCKQQV-UUOKFMHZSA-J'), ('kegg.compound', 'C05922'), ('metanetx.chemical', 'MNXM53766'), ('sbo', 'SBO:0000247'), ('seed.compound', 'cpd03518')])
cpd03519_c0	2_5_Diaminopyrimidine_nucleoside_triphosphate_c0	c0	-4	C9H14N5O14P3	OrderedDict([('bigg.metabolite', 'HC01652'), ('chebi', 'CHEBI:929'), ('hmdb', 'HMDB06821'), ('inchikey', 'CRXOALRUOMUPMC-UMMCILCDSA-J'), ('kegg.compound', 'C05923'), ('metanetx.chemical', 'MNXM2773'), ('sbo', 'SBO:0000247'), ('seed.compound', 'cpd03519')])
cpd15268_c0	Octadecanoyl_ACP_c0	c0	-3	C29H55N2O8PRS	OrderedDict([('bigg.metabolite', 'ocdcaACP'), ('inchikey', 'nan'), ('metanetx.chemical', 'MNXM3075'), ('sbo', 'SBO:0000247'), ('seed.compound', 'cpd15268')])
cpd15329_c0	1_octadecanoyl_sn_glycerol_3_phosphate_c0	c0	-2	C21H41O7P	OrderedDict([('bigg.metabolite', '1odecg3p'), ('biocyc', 'META:CPD0-2113'), ('chebi', ['74565', 'CHEBI:74850']), ('hmdb', 'HMDB07854'), ('inchikey', 'LAYXSTYJRSVXIH-HXUWFJFHSA-L'), ('metanetx.chemical', 'MNXM32950'), ('pubchem.compound', '49859619'), ('sbo', 'SBO:0000247'), ('seed.compound', 'cpd15329')])
cpd15704_c0	1_2_Diisopentadecanoyl_sn_glycerol_c0	c0	0	C33H64O5	OrderedDict([('inchikey', 'nan'), ('sbo', 'SBO:0000247'), ('seed.compound', 'cpd15704')])
cpd15680_c0	1_2_diisopentadecanoyl_sn_glycerol_3_phosphate_c0	c0	-1	C33H64O8P	OrderedDict([('inchikey', 'nan'), ('sbo', 'SBO:0000247'), ('seed.compound', 'cpd15680')])
cpd10515_p0	Fe2_plus__p0	p0	2	Fe	OrderedDict([('bigg.metabolite', 'fe2'), ('biocyc', 'META:FE+2'), ('chebi', ['29033', 'CHEBI:49599']), ('hmdb', 'HMDB00692'), ('inchikey', 'CWYNVVGOOAEACU-UHFFFAOYSA-N'), ('kegg.compound', 'C14818'), ('metanetx.chemical', 'MNXM111'), ('pubchem.compound', '27284'), ('sbo', 'SBO:0000247'), ('seed.compound', 'cpd10515')])
cpd10515_c0	Fe2_plus__c0	c0	2	Fe	OrderedDict([('bigg.metabolite', 'fe2'), ('biocyc', 'META:FE+2'), ('chebi', ['29033', 'CHEBI:49599']), ('hmdb', 'HMDB00692'), ('inchikey', 'CWYNVVGOOAEACU-UHFFFAOYSA-N'), ('kegg.compound', 'C14818'), ('metanetx.chemical', 'MNXM111'), ('pubchem.compound', '27284'), ('sbo', 'SBO:0000247'), ('seed.compound', 'cpd10515')])
cpd15419_c0	CDP_1_2_dihexadecanoylglycerol_c0	c0	-2	C44H79N3O15P2	OrderedDict([('bigg.metabolite', 'cdpdhdecg'), ('inchikey', 'nan'), ('metanetx.chemical', 'MNXM3232'), ('sbo', 'SBO:0000247'), ('seed.compound', 'cpd15419')])
cpd15545_c0	Phosphatidylglycerophosphate_dihexadecanoyl_c0	c0	-2	C38H74O13P2	OrderedDict([('bigg.metabolite', 'pgp160'), ('biocyc', 'META:CPD-12821'), ('hmdb', 'HMDB13472'), ('inchikey', 'nan'), ('metanetx.chemical', 'MNXM32180'), ('sbo', 'SBO:0000247'), ('seed.compound', 'cpd15545')])
cpd00790_c0	O_Acetyl_L_homoserine_c0	c0	0	C6H11NO4	OrderedDict([('bigg.metabolite', 'achms'), ('biocyc', 'META:CPD-667'), ('chebi', ['57716', 'CHEBI:7667']), ('inchikey', 'FCXZBWSIAGGPCB-YFKPBYRVSA-N'), ('kegg.compound', ['C05700', 'C01077']), ('metanetx.chemical', 'MNXM699'), ('pubchem.compound', '25244888'), ('sbo', 'SBO:0000247'), ('seed.compound', 'cpd00790')])
cpd00179_p0	Maltose_p0	p0	0	C12H22O11	OrderedDict([('bigg.metabolite', 'malt'), ('biocyc', ['MALTOSE', 'CPD-15717', 'META:MALTOSE']), ('chebi', 'CHEBI:6668'), ('inchikey', 'GUBGYTABKSRVRQ-PICCSMPSSA-N'), ('kegg.compound', ['C01971', 'G00275', 'C00208', 'C00897']), ('metanetx.chemical', 'MNXM165'), ('reactome', 'R-ALL-868706'), ('sbo', 'SBO:0000247'), ('seed.compound', 'cpd00179')])
cpd01919_c0	maltose_6_phosphate_c0	c0	-2	C12H21O14P	OrderedDict([('bigg.metabolite', 'malt6p'), ('biocyc', 'META:CPD-15982'), ('chebi', 'CHEBI:91177'), ('inchikey', 'ITPHOIFCAFNCLL-ASMJPISFSA-L'), ('kegg.compound', [' G10519', 'C02995']), ('kegg.glycan', 'G10519'), ('metanetx.chemical', 'MNXM2394'), ('sbo', 'SBO:0000247'), ('seed.compound', 'cpd01919')])
cpd03963_c0	Biuret_c0	c0	0	C2H5N3O2	OrderedDict([('biocyc', 'META:CPD-809'), ('chebi', 'CHEBI:18138'), ('inchikey', 'OHJMTUPIZMNBFR-UHFFFAOYSA-N'), ('kegg.compound', 'C06555'), ('pubchem.compound', '7913'), ('sbo', 'SBO:0000247'), ('seed.compound', 'cpd03963')])
cpd00073_c0	Urea_c0	c0	0	CH4N2O	OrderedDict([('bigg.metabolite', 'urea'), ('biocyc', 'META:UREA'), ('chebi', 'CHEBI:9888'), ('hmdb', 'HMDB00294'), ('inchikey', 'XSQUKJJJFZCRTK-UHFFFAOYSA-N'), ('kegg.compound', 'C00086'), ('metanetx.chemical', 'MNXM117'), ('reactome', 'R-ALL-432019'), ('sbo', 'SBO:0000247'), ('seed.compound', 'cpd00073')])
cpd11474_c0	Decanoyl_ACP_c0	c0	-1	C21H40N2O8PRS	OrderedDict([('bigg.metabolite', 'dcaACP'), ('biocyc', 'META:Decanoyl-ACPs'), ('chebi', '4349'), ('inchikey', 'nan'), ('kegg.compound', 'C05755'), ('metanetx.chemical', ['MNXM1473', 'MNXM90236']), ('sbo', 'SBO:0000247'), ('seed.compound', 'cpd11474')])
cpd11489_c0	3_oxododecanoyl_acp_c0	c0	-2	C23H42N2O9PRS	OrderedDict([('bigg.metabolite', '3oddecACP'), ('biocyc', 'META:3-oxo-dodecanoyl-ACPs'), ('chebi', ['1637', 'CHEBI:1637']), ('inchikey', 'nan'), ('kegg.compound', 'C05756'), ('metanetx.chemical', 'MNXM28933'), ('sbo', 'SBO:0000247'), ('seed.compound', 'cpd11489')])
cpd11506_c0	8_methyl_trans_dec_2_enoyl_ACP_c0	c0	-1	C22H39N2O8PRS	OrderedDict([('inchikey', 'nan'), ('sbo', 'SBO:0000247'), ('seed.compound', 'cpd11506')])
cpd11507_c0	8_methyl_decanoyl_ACP_c0	c0	-1	C22H41N2O8PRS	OrderedDict([('inchikey', 'nan'), ('sbo', 'SBO:0000247'), ('seed.compound', 'cpd11507')])
cpd00105_c0	D_Ribose_c0	c0	0	C5H10O5	OrderedDict([('bigg.metabolite', 'rib__D'), ('biocyc', ['D-Ribofuranose', 'CPD-10330', 'META:D-Ribopyranose']), ('chebi', 'CHEBI:47013'), ('hmdb', 'HMDB00283'), ('inchikey', 'HMFHBZSHGGEWLO-SOOFDHNKSA-N'), ('kegg.compound', 'C21057'), ('metanetx.chemical', 'MNXM242'), ('sbo', 'SBO:0000247'), ('seed.compound', 'cpd00105')])
cpd00258_c0	D_Ribulose_c0	c0	0	C5H10O5	OrderedDict([('bigg.metabolite', 'rbl__D'), ('biocyc', 'META:D-RIBULOSE'), ('chebi', 'CHEBI:4241'), ('hmdb', 'HMDB00621'), ('inchikey', 'ZAQJHHRNXZUBTE-NQXXGFSBSA-N'), ('kegg.compound', 'C00309'), ('metanetx.chemical', 'MNXM41271'), ('sbo', 'SBO:0000247'), ('seed.compound', 'cpd00258')])
cpd00347_c0	5_10_Methenyltetrahydrofolate_c0	c0	-1	C20H20N7O6	OrderedDict([('bigg.metabolite', 'methf'), ('biocyc', 'META:5-10-METHENYL-THF'), ('chebi', ['57455', 'CHEBI:57455']), ('hmdb', ['HMDB01354', 'HMDB62623']), ('inchikey', 'MEANFMOQMXYMCT-OLZOCXBDSA-M'), ('kegg.compound', 'C00445'), ('metanetx.chemical', 'MNXM511'), ('pubchem.compound', '135926594'), ('reactome', ['6801458', 'R-ALL-6801458']), ('sbo', 'SBO:0000247'), ('seed.compound', 'cpd00347')])
cpd11476_c0	hexadecanoyl_acp_c0	c0	-3	C27H51N2O8PRS	OrderedDict([('bigg.metabolite', 'palmACP'), ('biocyc', 'META:Palmitoyl-ACPs'), ('chebi', '5697'), ('inchikey', 'nan'), ('kegg.compound', 'C05764'), ('metanetx.chemical', ['MNXM2026', 'MNXM844']), ('sbo', 'SBO:0000247'), ('seed.compound', 'cpd11476')])
cpd15526_c0	1_2_dioctadecanoyl_sn_glycerol_3_phosphate_c0	c0	-1	C39H76O8P	OrderedDict([('bigg.metabolite', 'pa180'), ('biocyc', 'META:CPD0-1423'), ('chebi', 'CHEBI:83774'), ('inchikey', 'nan'), ('metanetx.chemical', 'MNXM51279'), ('sbo', 'SBO:0000247'), ('seed.compound', 'cpd15526')])
cpd15312_c0	1_2_Diacyl_sn_glycerol_dioctadec_11_enoyl_c0	c0	0	C39H72O5	OrderedDict([('bigg.metabolite', '12dgr181'), ('inchikey', 'nan'), ('metanetx.chemical', 'MNXM3775'), ('sbo', 'SBO:0000247'), ('seed.compound', 'cpd15312')])
cpd15527_c0	1_2_dioctadec_11_enoyl_sn_glycerol_3_phosphate_c0	c0	-1	C39H72O8P	OrderedDict([('bigg.metabolite', 'pa181'), ('inchikey', 'nan'), ('metanetx.chemical', 'MNXM90511'), ('sbo', 'SBO:0000247'), ('seed.compound', 'cpd15527')])
cpd00875_c0	KDO_c0	c0	-1	C8H13O8	OrderedDict([('bigg.metabolite', 'kdo'), ('biocyc', ['CPD-19753', 'KDO', 'B-DMAN-OCT-2:6_1:A_2:KETO_3:D', 'META:KDO']), ('chebi', 'CHEBI:85986'), ('inchikey', 'KYQCXUMVJGMDNG-SHUUEZRQSA-M'), ('metanetx.chemical', 'MNXM36403'), ('sbo', 'SBO:0000247'), ('seed.compound', 'cpd00875')])
cpd15309_c0	1_2_Diacyl_sn_glycerol_dihexadecanoyl_c0	c0	0	C35H68O5	OrderedDict([('bigg.metabolite', '12dgr160'), ('inchikey', 'nan'), ('metanetx.chemical', 'MNXM3132'), ('sbo', 'SBO:0000247'), ('seed.compound', 'cpd15309')])
cpd15524_c0	1_2_dihexadecanoyl_sn_glycerol_3_phosphate_c0	c0	-1	C35H68O8P	OrderedDict([('bigg.metabolite', 'pa160'), ('biocyc', 'META:CPD0-1422'), ('chebi', 'CHEBI:73246'), ('hmdb', 'HMDB07857'), ('inchikey', 'nan'), ('metanetx.chemical', 'MNXM17312'), ('sbo', 'SBO:0000247'), ('seed.compound', 'cpd15524')])
cpd00100_p0	Glycerol_p0	p0	0	C3H8O3	OrderedDict([('ChemSpider', '733'), ('MediaDB', 'compounds/113/'), ('RefMet', 'Glycerol'), ('bigg.metabolite', 'glyc'), ('biocyc', 'META:GLYCEROL'), ('cas', 'CAS:56-81-5'), ('chebi', ['17754', 'CHEBI:5448']), ('hmdb', 'HMDB00131'), ('inchikey', 'PEDCQBHIVMGVHV-UHFFFAOYSA-N'), ('kegg.compound', 'C00116'), ('kegg.drug', 'D00028'), ('metabolights', 'MTBLC17754'), ('metanetx.chemical', 'MNXM89612'), …
cpd00270_c0	Caffeoyl_CoA_c0	c0	-4	C30H38N7O19P3S	OrderedDict([('bigg.metabolite', 'caffcoa'), ('biocyc', 'META:CAFFEOYL-COA'), ('chebi', 'CHEBI:87449'), ('inchikey', 'QHRGJMIMHCLHRG-ZSELIEHESA-J'), ('kegg.compound', 'C00323'), ('metanetx.chemical', 'MNXM443'), ('sbo', 'SBO:0000247'), ('seed.compound', 'cpd00270')])
cpd05546_c0	Cyanin_c0	c0	0	C27H30O16	OrderedDict([('biocyc', 'META:CPD-7138'), ('chebi', '71511'), ('inchikey', 'RDFLLVCQYHQOBU-ZOTFFYTFSA-N'), ('kegg.compound', 'C08639'), ('metanetx.chemical', 'MNXM145807'), ('pubchem.compound', '165000'), ('sbo', 'SBO:0000247'), ('seed.compound', 'cpd05546')])
cpd15088_c0	Cyanidin_3_glucoside_5_caffeoylglucoside_c0	c0	0	C36H36O19	OrderedDict([('inchikey', 'DBWNTBWELCRVQD-AQAMAIGXSA-N'), ('sbo', 'SBO:0000247'), ('seed.compound', 'cpd15088')])
cpd11568_c0	14_methyl_trans_pentadec_2_enoyl_ACP_c0	c0	-2	C27H49N2O8PRS	OrderedDict([('inchikey', 'nan'), ('sbo', 'SBO:0000247'), ('seed.compound', 'cpd11568')])
cpd11569_c0	14_methyl_pentadecanoyl_ACP_c0	c0	-2	C27H51N2O8PRS	OrderedDict([('inchikey', 'nan'), ('sbo', 'SBO:0000247'), ('seed.compound', 'cpd11569')])
cpd15606_c0	Gly_Tyr_c0	c0	0	C11H14N2O4	OrderedDict([('inchikey', 'nan'), ('sbo', 'SBO:0000247'), ('seed.compound', 'cpd15606')])
cpd00069_c0	L_Tyrosine_c0	c0	0	C9H11NO3	OrderedDict([('bigg.metabolite', 'tyr__L'), ('biocyc', 'META:TYR'), ('chebi', 'CHEBI:9800'), ('hmdb', 'HMDB00647'), ('inchikey', 'OUYCCCASQSFEME-QMMMGPOBSA-N'), ('kegg.compound', 'C01536'), ('metanetx.chemical', 'MNXM76'), ('reactome', 'R-ALL-5668567'), ('sbo', 'SBO:0000247'), ('seed.compound', 'cpd00069')])
cpd11546_c0	4_methyl_3_oxo_pentanoyl_ACP_c0	c0	-1	C17H29N2O9PRS	OrderedDict([('inchikey', 'nan'), ('sbo', 'SBO:0000247'), ('seed.compound', 'cpd11546')])
cpd11547_c0	4_methyl_3_hydroxy_pentanoyl_ACP_c0	c0	-1	C17H31N2O9PRS	OrderedDict([('inchikey', 'nan'), ('sbo', 'SBO:0000247'), ('seed.compound', 'cpd11547')])
cpd11539_c0	13_methyl_trans_tetra_dec_2_enoyl_ACP_c0	c0	-1	C26H47N2O8PRS	OrderedDict([('inchikey', 'nan'), ('sbo', 'SBO:0000247'), ('seed.compound', 'cpd11539')])
cpd15364_c0	2_5_triphosphoribosyl_3_dephospho_CoA_c0	c0	-5	C26H41N7O26P5S	OrderedDict([('bigg.metabolite', '2tpr3dpcoa'), ('biocyc', 'META:2-5-TRIPHOSPHORIBOSYL-3-DEPHOSPHO-'), ('chebi', ['61378', 'CHEBI:61378']), ('inchikey', 'NFWZJXFBUKDGOX-HWCXJHOSSA-I'), ('kegg.compound', 'C19771'), ('metanetx.chemical', 'MNXM2769'), ('pubchem.compound', '71464471'), ('sbo', 'SBO:0000247'), ('seed.compound', 'cpd15364')])
cpd15420_c0	CDP_1_2_dioctadec_11_enoylglycerol_c0	c0	-2	C48H83N3O15P2	OrderedDict([('bigg.metabolite', 'cdpdodec11eg'), ('chebi', 'CHEBI:104362'), ('inchikey', 'nan'), ('metanetx.chemical', 'MNXM4509'), ('sbo', 'SBO:0000247'), ('seed.compound', 'cpd15420')])
cpd15548_c0	Phosphatidylglycerophosphate_dioctadec_11_enoyl_c0	c0	-2	C42H78O13P2	OrderedDict([('bigg.metabolite', 'pgp181'), ('inchikey', 'nan'), ('metanetx.chemical', 'MNXM5269'), ('sbo', 'SBO:0000247'), ('seed.compound', 'cpd15548')])
cpd00015_c0	FAD_c0	c0	-2	C27H31N9O15P2	OrderedDict([('bigg.metabolite', 'fad'), ('biocyc', 'META:FAD'), ('chebi', ['57692', 'CHEBI:57692']), ('hmdb', 'HMDB01248'), ('inchikey', 'IMGVNJNCCGXBHD-UYBVJOGSSA-K'), ('kegg.compound', 'C00016'), ('metanetx.chemical', 'MNXM33'), ('pubchem.compound', '46906035'), ('reactome', 'R-ALL-29386'), ('sbo', 'SBO:0000247'), ('seed.compound', 'cpd00015')])
cpd00982_c0	FADH2_c0	c0	-1	C27H34N9O15P2	OrderedDict([('bigg.metabolite', 'fadh2'), ('biocyc', 'META:FADH2'), ('chebi', ['58307', 'CHEBI:58307']), ('hmdb', ['HMDB01197', 'HMDB06358']), ('inchikey', 'YPZRHBJKEMOYQH-UYBVJOGSSA-L'), ('kegg.compound', 'C01352'), ('metanetx.chemical', 'MNXM38'), ('pubchem.compound', '46931118'), ('reactome', 'R-ALL-31649'), ('sbo', 'SBO:0000247'), ('seed.compound', 'cpd00982')])
cpd15674_c0	1_isopentadecanoyl_sn_glycerol_3_phosphate_c0	c0	-1	C18H36O7P	OrderedDict([('inchikey', 'nan'), ('sbo', 'SBO:0000247'), ('seed.compound', 'cpd15674')])
cpd11491_c0	3_oxotetradecanoyl_acp_c0	c0	-2	C25H46N2O9PRS	OrderedDict([('bigg.metabolite', '3omrsACP'), ('biocyc', 'META:3-oxo-myristoyl-ACPs'), ('chebi', ['1655', 'CHEBI:1655']), ('inchikey', 'nan'), ('kegg.compound', 'C05759'), ('metanetx.chemical', 'MNXM26095'), ('sbo', 'SBO:0000247'), ('seed.compound', 'cpd11491')])
cpd11558_c0	10_methyl_3_oxo_undecanoyl_ACP_c0	c0	-1	C23H41N2O9PRS	OrderedDict([('inchikey', 'nan'), ('sbo', 'SBO:0000247'), ('seed.compound', 'cpd11558')])
cpd11559_c0	10_methyl_3_hydroxy_undecanoyl_ACP_c0	c0	-1	C23H43N2O9PRS	OrderedDict([('inchikey', 'nan'), ('sbo', 'SBO:0000247'), ('seed.compound', 'cpd11559')])
cpd00906_c0	all_trans_Hexaprenyl_diphosphate_c0	c0	-2	C30H50O7P2	OrderedDict([('bigg.metabolite', 'hexdp'), ('biocyc', 'META:ALL-TRANS-HEXAPRENYL-DIPHOSPHATE'), ('chebi', 'CHEBI:58179'), ('hmdb', 'HMDB12188'), ('inchikey', 'NGFSMHKFTZROKJ-MMSZMYIBSA-L'), ('kegg.compound', 'C01230'), ('metanetx.chemical', 'MNXM1067'), ('sbo', 'SBO:0000247'), ('seed.compound', 'cpd00906')])
cpd00343_c0	N_Carbamoyl_L_aspartate_c0	c0	-2	C5H6N2O5	OrderedDict([('bigg.metabolite', 'cbasp'), ('biocyc', 'META:CARBAMYUL-L-ASPARTATE'), ('chebi', 'CHEBI:7257'), ('hmdb', 'HMDB00828'), ('inchikey', 'HLKXYZVTANABHZ-REOHCLBHSA-L'), ('kegg.compound', 'C00438'), ('metanetx.chemical', 'MNXM465'), ('reactome', 'R-ALL-111628'), ('sbo', 'SBO:0000247'), ('seed.compound', 'cpd00343')])
cpd00939_c0	Toxopyrimidine_c0	c0	1	C6H10N3O	OrderedDict([('bigg.metabolite', '4ahmmp'), ('biocyc', 'META:HMP'), ('chebi', 'CHEBI:43206'), ('inchikey', 'VUTBELPREDJDDH-UHFFFAOYSA-O'), ('kegg.compound', 'C01279'), ('metanetx.chemical', 'MNXM874'), ('sbo', 'SBO:0000247'), ('seed.compound', 'cpd00939')])
cpd00009_p0	Phosphate_p0	p0	-2	HO4P	OrderedDict([('bigg.metabolite', 'pi'), ('biocyc', ['CPD-20124', 'Pi', 'CPD-16459', 'META:Pi']), ('chebi', 'CHEBI:7793'), ('hmdb', 'HMDB05947'), ('inchikey', 'NBIIXXVUZAFLBC-UHFFFAOYSA-L'), ('kegg.compound', 'C00009'), ('metanetx.chemical', 'MNXM9'), ('reactome', 'R-ALL-8851513'), ('sbo', 'SBO:0000247'), ('seed.compound', 'cpd00009')])
cpd00227_c0	L_Homoserine_c0	c0	0	C4H9NO3	OrderedDict([('bigg.metabolite', 'hom__L'), ('biocyc', 'META:HOMO-SER'), ('chebi', ['57476', 'CHEBI:6246']), ('hmdb', 'HMDB00719'), ('inchikey', 'UKAUYVFTDYCKQA-VKHMYHEASA-N'), ('kegg.compound', 'C00263'), ('metanetx.chemical', 'MNXM353'), ('pubchem.compound', '6971022'), ('sbo', 'SBO:0000247'), ('seed.compound', 'cpd00227')])
cpd00346_c0	L_Aspartate4_semialdehyde_c0	c0	0	C4H7NO3	OrderedDict([('bigg.metabolite', 'aspsa'), ('biocyc', 'META:L-ASPARTATE-SEMIALDEHYDE'), ('chebi', 'CHEBI:6194'), ('hmdb', 'HMDB12249'), ('inchikey', 'HOSWPDPVFBCLSY-VKHMYHEASA-N'), ('kegg.compound', 'C00441'), ('metanetx.chemical', 'MNXM361'), ('sbo', 'SBO:0000247'), ('seed.compound', 'cpd00346')])
cpd09027_c0	5_Hydroxy_2_oxo_4_ureido_2_5_dihydro_1H_imidazole_5_carboxylate_c0	c0	-1	C5H5N4O5	OrderedDict([('bigg.metabolite', '5houdic'), ('biocyc', 'META:CPD-5821'), ('chebi', ['58639', 'CHEBI:58639']), ('hmdb', 'HMDB59663'), ('inchikey', 'WHKYNCPIXMNTRQ-YFKPBYRVSA-M'), ('kegg.compound', 'C12248'), ('metanetx.chemical', 'MNXM1805'), ('pubchem.compound', '101957721'), ('sbo', 'SBO:0000247'), ('seed.compound', 'cpd09027')])
cpd01567_c0	R_Allantoin_c0	c0	0	C4H6N4O3	OrderedDict([('biocyc', 'META:R--ALLANTOIN'), ('chebi', 'CHEBI:15677'), ('inchikey', 'POJWUDADGALRAB-PVQJCKRUSA-N'), ('kegg.compound', 'C02348'), ('pubchem.compound', '439713'), ('sbo', 'SBO:0000247'), ('seed.compound', 'cpd01567')])
cpd00175_c0	UDP_N_acetyl_D_galactosamine_c0	c0	-2	C17H25N3O17P2	OrderedDict([('bigg.metabolite', 'udpacgal'), ('biocyc', 'META:UDP-N-ACETYL-GALACTOSAMINE'), ('chebi', 'CHEBI:9820'), ('inchikey', 'LFTYTUAZOPRMMI-LDDHHVEYSA-L'), ('kegg.compound', ['G10611', 'C00203']), ('metanetx.chemical', 'MNXM162233'), ('reactome', 'R-ALL-735700'), ('sbo', 'SBO:0000247'), ('seed.compound', 'cpd00175')])
cpd11521_c0	5_methyl_3_oxo_hexanoyl_ACP_c0	c0	-1	C18H31N2O9PRS	OrderedDict([('inchikey', 'nan'), ('sbo', 'SBO:0000247'), ('seed.compound', 'cpd11521')])
cpd11522_c0	5_methyl_3_hydroxy_hexanoyl_ACP_c0	c0	-1	C18H33N2O9PRS	OrderedDict([('inchikey', 'nan'), ('sbo', 'SBO:0000247'), ('seed.compound', 'cpd11522')])
cpd00367_c0	Cytidine_c0	c0	0	C9H13N3O5	OrderedDict([('bigg.metabolite', 'cytd'), ('biocyc', 'META:CYTIDINE'), ('chebi', 'CHEBI:41709'), ('hmdb', 'HMDB00089'), ('inchikey', 'UHDGCWIWMRVCDJ-XVFCMESISA-N'), ('kegg.compound', 'C00475'), ('metanetx.chemical', 'MNXM338'), ('sbo', 'SBO:0000247'), ('seed.compound', 'cpd00367')])
cpd11912_c0	tRNA_Glu_c0	c0	-2	C20H27N5O16P2R2	OrderedDict([('JP_Creinhardtii_MSB', ['M_trnaglu_c', ' M_trnaglu_h']), ('bigg.metabolite', 'trnaglu'), ('biocyc', 'META:GLT-tRNAs'), ('chebi', ['29175', 'CHEBI:29175']), ('inchikey', 'nan'), ('kegg.compound', 'C01641'), ('metanetx.chemical', 'MNXM90886'), ('reactome', 'R-ALL-379778'), ('sbo', 'SBO:0000247'), ('seed.compound', 'cpd11912')])
cpd12227_c0	L_Glutamyl_tRNA_Glu_c0	c0	-2	C25H34N6O19P2R2	OrderedDict([('JP_Creinhardtii_MSB', ['M_glutrna_c', ' M_glutrna_h']), ('bigg.metabolite', 'glutrna'), ('chebi', 'CHEBI:6232'), ('inchikey', 'nan'), ('kegg.compound', 'C02987'), ('metanetx.chemical', 'MNXM89752'), ('reactome', 'R-ALL-379751'), ('sbo', 'SBO:0000247'), ('seed.compound', 'cpd12227')])
cpd00918_c0	2_Acetamido_5_oxopentanoate_c0	c0	-1	C7H10NO4	OrderedDict([('bigg.metabolite', 'acg5sa'), ('biocyc', 'META:CPD-469'), ('chebi', ['29123', 'CHEBI:7152']), ('hmdb', 'HMDB06488'), ('inchikey', 'BCPSFKBPHHBDAI-LURJTMIESA-M'), ('kegg.compound', 'C01250'), ('metanetx.chemical', 'MNXM1062'), ('pubchem.compound', '6857435'), ('sbo', 'SBO:0000247'), ('seed.compound', 'cpd00918')])
cpd04058_c0	L_N2_2_Carboxyethylarginine_c0	c0	0	C9H18N4O4	OrderedDict([('biocyc', 'META:L-N2-2-CARBOXYETHYLARGININE'), ('chebi', 'CHEBI:57304'), ('inchikey', 'OHWCFZJEIHZWMN-LURJTMIESA-N'), ('kegg.compound', 'C06655'), ('pubchem.compound', '91820414'), ('sbo', 'SBO:0000247'), ('seed.compound', 'cpd04058')])
cpd00050_c0	FMN_c0	c0	-2	C17H19N4O9P	OrderedDict([('bigg.metabolite', 'fmn'), ('biocyc', 'META:FMN'), ('chebi', ['58210', 'CHEBI:58210']), ('hmdb', 'HMDB01520'), ('inchikey', 'ANKZYBDXHMZBDK-SCRDCRAPSA-K'), ('kegg.compound', 'C00061'), ('metanetx.chemical', 'MNXM119'), ('pubchem.compound', '44229199'), ('reactome', ['73524', 'R-ALL-73524']), ('sbo', 'SBO:0000247'), ('seed.compound', 'cpd00050')])
cpd00349_c0	Sedoheptulose_1_7_bisphosphate_c0	c0	-4	C7H12O13P2	OrderedDict([('bigg.metabolite', 's17bp'), ('biocyc', 'META:D-SEDOHEPTULOSE-1-7-P2'), ('chebi', ['58335', 'CHEBI:9081']), ('hmdb', 'HMDB60274'), ('inchikey', 'OKHXOUGRECCASI-SHUUEZRQSA-J'), ('kegg.compound', 'C00447'), ('metanetx.chemical', 'MNXM1294'), ('pubchem.compound', '46878435'), ('sbo', 'SBO:0000247'), ('seed.compound', 'cpd00349')])
cpd03487_c0	Undecaprenyl_diphospho_N_acetylmuramoyl_N_acetylglucosamine_L_alanyl_D_glutamyl_L_lysyl_D_alanyl_D_alanine_c0	c0	-3	C94H153N8O26P2	OrderedDict([('bigg.metabolite', 'uaaAgla'), ('chebi', 'CHEBI:9869'), ('inchikey', 'nan'), ('metanetx.chemical', 'MNXM88512'), ('sbo', 'SBO:0000247'), ('seed.compound', 'cpd03487')])
cpd03488_c0	Undecaprenyl_diphospho_N_acetylmuramoyl_N_acetylglucosamine_L_alanyl_D_glutaminyl_L_lysyl_D_alanyl_D_alanine_c0	c0	-2	C94H155N9O25P2	OrderedDict([('bigg.metabolite', 'uaaAgtla'), ('chebi', 'CHEBI:9866'), ('inchikey', 'nan'), ('metanetx.chemical', 'MNXM88510'), ('sbo', 'SBO:0000247'), ('seed.compound', 'cpd03488')])
cpd00338_c0	5_Aminolevulinate_c0	c0	0	C5H9NO3	OrderedDict([('bigg.metabolite', '5aop'), ('biocyc', 'META:5-AMINO-LEVULINATE'), ('chebi', 'CHEBI:356416'), ('hmdb', 'HMDB01149'), ('inchikey', 'ZGXJTSGNIOSYLO-UHFFFAOYSA-N'), ('kegg.compound', 'C00430'), ('metanetx.chemical', 'MNXM405'), ('reactome', 'R-ALL-189489'), ('sbo', 'SBO:0000247'), ('seed.compound', 'cpd00338')])
cpd15028_c0	Delphin_c0	c0	0	C27H30O17	OrderedDict([('biocyc', 'META:CPD-7139'), ('chebi', 'CHEBI:77838'), ('hmdb', 'HMDB30693'), ('inchikey', 'XCTGXGVGJYACEI-LCENJUANSA-N'), ('kegg.compound', 'C16312'), ('pubchem.compound', '25201902'), ('sbo', 'SBO:0000247'), ('seed.compound', 'cpd15028')])
cpd15029_c0	Delphinidin_3_glucoside_5_caffoyl_glucoside_c0	c0	0	C36H36O20	OrderedDict([('inchikey', 'IKPXCKVGTSPZDV-QHVGLBQHSA-N'), ('sbo', 'SBO:0000247'), ('seed.compound', 'cpd15029')])
cpd11580_c0	Gly_Gln_c0	c0	0	C7H13N3O4	OrderedDict([('bigg.metabolite', 'gly_gln__L'), ('biocyc', 'META:CPD-13394'), ('chebi', ['74392', 'CHEBI:74392']), ('hmdb', 'HMDB28839'), ('inchikey', 'PNMUAGGSDZXTHX-BYPYZUCNSA-N'), ('metanetx.chemical', 'MNXM55276'), ('pubchem.compound', '7018836'), ('sbo', 'SBO:0000247'), ('seed.compound', 'cpd11580')])
cpd11560_c0	10_methyl_trans_undec_2_enoyl_ACP_c0	c0	-1	C23H41N2O8PRS	OrderedDict([('inchikey', 'nan'), ('sbo', 'SBO:0000247'), ('seed.compound', 'cpd11560')])
cpd11561_c0	10_methyl_undecanoyl_ACP_c0	c0	-1	C23H43N2O8PRS	OrderedDict([('inchikey', 'nan'), ('sbo', 'SBO:0000247'), ('seed.compound', 'cpd11561')])
cpd11552_c0	6_methyl_trans_hept_2_enoyl_ACP_c0	c0	-1	C19H33N2O8PRS	OrderedDict([('inchikey', 'nan'), ('sbo', 'SBO:0000247'), ('seed.compound', 'cpd11552')])
cpd00834_c0	Phosphopantetheine_c0	c0	-2	C11H21N2O7PS	OrderedDict([('bigg.metabolite', 'pan4p'), ('biocyc', 'META:PHOSPHOPANTOTHEINE-GROUP'), ('chebi', 'CHEBI:7914'), ('hmdb', 'HMDB01416'), ('inchikey', 'JDMUPRLRUUMCTL-VIFPVBQESA-L'), ('kegg.compound', 'C01134'), ('metanetx.chemical', 'MNXM373'), ('reactome', 'R-ALL-8939005'), ('sbo', 'SBO:0000247'), ('seed.compound', 'cpd00834')])
cpd01777_c0	Phosphoribosyl_AMP_c0	c0	-4	C15H19N5O14P2	OrderedDict([('bigg.metabolite', 'prbamp'), ('biocyc', 'META:PHOSPHORIBOSYL-AMP'), ('chebi', ['59457', 'CHEBI:8166']), ('hmdb', 'HMDB12276'), ('inchikey', 'RTQMRTSPTLIIHM-TYASJMOZSA-J'), ('kegg.compound', 'C02741'), ('metanetx.chemical', 'MNXM1515'), ('pubchem.compound', '45480652'), ('sbo', 'SBO:0000247'), ('seed.compound', 'cpd01777')])
cpd02979_c0	phosphoribosylformiminoaicar_phosphate_c0	c0	-4	C15H21N5O15P2	OrderedDict([('bigg.metabolite', 'prfp'), ('biocyc', 'META:PHOSPHORIBOSYL-FORMIMINO-AICAR-P'), ('chebi', ['58435', 'CHEBI:75912']), ('hmdb', 'HMDB12277'), ('inchikey', 'QOUSHGMTBIIAHR-KEOHHSTQSA-J'), ('kegg.compound', 'C04896'), ('metanetx.chemical', 'MNXM1397'), ('pubchem.compound', '45266644'), ('sbo', 'SBO:0000247'), ('seed.compound', 'cpd02979')])
cpd00322_c0	L_Isoleucine_c0	c0	0	C6H13NO2	OrderedDict([('bigg.metabolite', 'ile__L'), ('biocyc', 'META:ILE'), ('chebi', 'CHEBI:6255'), ('hmdb', 'HMDB00172'), ('inchikey', 'AGPKZVBTJJNPAG-WHFBIAKZSA-N'), ('kegg.compound', 'C00407'), ('metanetx.chemical', 'MNXM231'), ('reactome', 'R-ALL-30102'), ('sbo', 'SBO:0000247'), ('seed.compound', 'cpd00322')])
cpd00508_c0	3MOP_c0	c0	-1	C6H9O3	OrderedDict([('bigg.metabolite', '3mop'), ('biocyc', 'META:2-KETO-3-METHYL-VALERATE'), ('chebi', 'CHEBI:401'), ('inchikey', 'JVQYSWDUAOAHFM-BYPYZUCNSA-M'), ('kegg.compound', 'C00671'), ('metanetx.chemical', 'MNXM439'), ('sbo', 'SBO:0000247'), ('seed.compound', 'cpd00508')])
cpd00034_p0	Zn2_plus__p0	p0	2	Zn	OrderedDict([('bigg.metabolite', 'zn2'), ('biocyc', 'META:ZN+2'), ('chebi', ['29105', 'CHEBI:49982']), ('hmdb', 'HMDB01303'), ('inchikey', 'PTFCDOFLOPIGGS-UHFFFAOYSA-N'), ('kegg.compound', 'C00038'), ('metanetx.chemical', 'MNXM149'), ('pubchem.compound', '32051'), ('reactome', 'R-ALL-442320'), ('sbo', 'SBO:0000247'), ('seed.compound', 'cpd00034')])
cpd00034_c0	Zn2_plus__c0	c0	2	Zn	OrderedDict([('bigg.metabolite', 'zn2'), ('biocyc', 'META:ZN+2'), ('chebi', ['29105', 'CHEBI:49982']), ('hmdb', 'HMDB01303'), ('inchikey', 'PTFCDOFLOPIGGS-UHFFFAOYSA-N'), ('kegg.compound', 'C00038'), ('metanetx.chemical', 'MNXM149'), ('pubchem.compound', '32051'), ('reactome', 'R-ALL-442320'), ('sbo', 'SBO:0000247'), ('seed.compound', 'cpd00034')])
cpd00191_c0	3_Oxopropanoate_c0	c0	-1	C3H3O3	OrderedDict([('bigg.metabolite', 'msa'), ('biocyc', 'META:MALONATE-S-ALD'), ('chebi', 'CHEBI:33190'), ('hmdb', 'HMDB11666'), ('inchikey', 'OAKURXIZZOAYBC-UHFFFAOYSA-M'), ('kegg.compound', 'C00222'), ('metanetx.chemical', 'MNXM244'), ('reactome', 'R-ALL-909783'), ('sbo', 'SBO:0000247'), ('seed.compound', 'cpd00191')])
cpd00085_c0	beta_Alanine_c0	c0	0	C3H7NO2	OrderedDict([('bigg.metabolite', 'ala_B'), ('biocyc', 'META:B-ALANINE'), ('chebi', 'CHEBI:63070'), ('hmdb', 'HMDB00056'), ('inchikey', 'UCMIRNVEIXFBKS-UHFFFAOYSA-N'), ('kegg.compound', 'C00099'), ('metanetx.chemical', 'MNXM144'), ('reactome', 'R-ALL-909777'), ('sbo', 'SBO:0000247'), ('seed.compound', 'cpd00085')])
cpd15536_c0	Phosphatidylglycerol_ditetradecanoyl_c0	c0	-1	C34H66O10P	OrderedDict([('bigg.metabolite', 'pg140'), ('biocyc', 'META:CPD-19677'), ('chebi', 'CHEBI:60723'), ('inchikey', 'nan'), ('metanetx.chemical', 'MNXM51019'), ('sbo', 'SBO:0000247'), ('seed.compound', 'cpd15536')])
cpd15792_c0	Myristoylcardiolipin_B_subtilis_c0	c0	-2	C65H124O17P2	OrderedDict([('inchikey', 'nan'), ('sbo', 'SBO:0000247'), ('seed.compound', 'cpd15792')])
cpd00039_c0	L_Lysine_c0	c0	1	C6H15N2O2	OrderedDict([('bigg.metabolite', 'lys__L'), ('biocyc', 'META:LYS'), ('chebi', 'CHEBI:6264'), ('hmdb', 'HMDB62809'), ('inchikey', 'KDXKERNSBIXSRK-YFKPBYRVSA-O'), ('kegg.compound', 'C16440'), ('metanetx.chemical', 'MNXM78'), ('reactome', 'R-ALL-351991'), ('sbo', 'SBO:0000247'), ('seed.compound', 'cpd00039')])
cpd00525_c0	UDP_N_acetylmuramoyl_L_alanyl_D_glutamate_c0	c0	-4	C28H39N5O23P2	OrderedDict([('bigg.metabolite', 'uamag'), ('biocyc', 'META:UDP-AA-GLUTAMATE'), ('chebi', 'CHEBI:9832'), ('inchikey', 'OJZCATPXPWFLHF-HPUCEMLMSA-J'), ('kegg.compound', 'C00692'), ('metanetx.chemical', 'MNXM955'), ('sbo', 'SBO:0000247'), ('seed.compound', 'cpd00525')])
cpd02861_c0	UDP_N_acetylmuramoyl_L_alanyl_D_glutamyl_L_lysine_c0	c0	-3	C34H52N7O24P2	OrderedDict([('bigg.metabolite', 'uAgl'), ('chebi', 'CHEBI:9837'), ('inchikey', 'RLNOPSGEZLGFAH-OCMBHFTRSA-K'), ('kegg.compound', 'C04700'), ('metanetx.chemical', 'MNXM6465'), ('sbo', 'SBO:0000247'), ('seed.compound', 'cpd02861')])
cpd00115_c0	dATP_c0	c0	-3	C10H13N5O12P3	OrderedDict([('bigg.metabolite', 'datp'), ('biocyc', 'META:DATP'), ('chebi', ['61404', 'CHEBI:61404']), ('hmdb', 'HMDB01532'), ('inchikey', 'SUYVUBYJARFZHO-RRKCRQDMSA-K'), ('kegg.compound', 'C00131'), ('metanetx.chemical', 'MNXM286'), ('pubchem.compound', '25320183'), ('reactome', ['110644', 'R-ALL-110644']), ('sbo', 'SBO:0000247'), ('seed.compound', 'cpd00115')])
cpd00177_c0	dADP_c0	c0	-2	C10H13N5O9P2	OrderedDict([('bigg.metabolite', 'dadp'), ('biocyc', 'META:DADP'), ('chebi', ['57667', 'CHEBI:57667']), ('hmdb', 'HMDB01508'), ('inchikey', 'DAEAPNUQQAICNR-RRKCRQDMSA-L'), ('kegg.compound', 'C00206'), ('metanetx.chemical', 'MNXM374'), ('pubchem.compound', '21125569'), ('reactome', ['500087', 'R-ALL-500087']), ('sbo', 'SBO:0000247'), ('seed.compound', 'cpd00177')])
cpd11496_c0	4_methyl_3_oxo_hexanoyl_ACP_c0	c0	-1	C18H31N2O9PRS	OrderedDict([('inchikey', 'nan'), ('sbo', 'SBO:0000247'), ('seed.compound', 'cpd11496')])
cpd00301_c0	Sterol_c0	c0	0	C17H28O	OrderedDict([('inchikey', 'FPXSXMFOYWRHDX-UHFFFAOYSA-N'), ('sbo', 'SBO:0000247'), ('seed.compound', 'cpd00301')])
cpd11624_c0	Lecithin_c0	c0	0	C10H18NO8PR2	OrderedDict([('bigg.metabolite', ['pc_EC', 'pc_SC']), ('biocyc', 'META:PHOSPHATIDYLCHOLINE'), ('chebi', 'CHEBI:16110'), ('inchikey', 'nan'), ('kegg.compound', 'C00157'), ('sbo', 'SBO:0000247'), ('seed.compound', 'cpd11624')])
cpd02601_c0	2_Lysolecithin_c0	c0	0	C9H19NO7PR	OrderedDict([('biocyc', 'META:2-Lysophosphatidylcholines'), ('chebi', '17504'), ('inchikey', 'nan'), ('kegg.compound', 'C04230'), ('metanetx.chemical', 'MNXM180'), ('sbo', 'SBO:0000247'), ('seed.compound', 'cpd02601')])
cpd11979_c0	Steryl_ester_c0	c0	0	C18H27O2R	OrderedDict([('inchikey', 'nan'), ('sbo', 'SBO:0000247'), ('seed.compound', 'cpd11979')])
cpd03227_c0	5beta_Cholestane_3alpha_7alpha_26_triol_c0	c0	0	C27H48O3	OrderedDict([('bigg.metabolite', 'xol7ah3'), ('inchikey', 'OQIJRBFRXGIHMI-UGMUFZQESA-N'), ('metanetx.chemical', 'MNXM163607'), ('sbo', 'SBO:0000247'), ('seed.compound', 'cpd03227')])
cpd03228_c0	3alpha_7alpha_Dihydroxy_5beta_cholestan_26_al_c0	c0	0	C27H46O3	OrderedDict([('bigg.metabolite', 'xol7ah2al'), ('inchikey', 'YWGOKHMOJTZGBN-UGMUFZQESA-N'), ('metanetx.chemical', 'MNXM162871'), ('sbo', 'SBO:0000247'), ('seed.compound', 'cpd03228')])
cpd02535_c0	2_3_Dihydroxy_3_methylvalerate_c0	c0	-1	C6H11O4	OrderedDict([('bigg.metabolite', '23dhmp'), ('biocyc', 'META:1-KETO-2-METHYLVALERATE'), ('chebi', 'CHEBI:49258'), ('hmdb', 'HMDB12140'), ('inchikey', 'PDGXJDXVGMHUIR-UJURSFKZSA-M'), ('kegg.compound', ['C06007', 'C04104']), ('metanetx.chemical', 'MNXM1202'), ('sbo', 'SBO:0000247'), ('seed.compound', 'cpd02535')])
cpd02882_c0	4__1_D_Ribitylamino_5_aminouracil_c0	c0	0	C9H16N4O6	OrderedDict([('bigg.metabolite', '4r5au'), ('biocyc', 'META:AMINO-RIBOSYLAMINO-1H-3H-PYR-DIONE'), ('chebi', 'CHEBI:57573'), ('inchikey', 'XKQZIXVJVUPORE-RPDRRWSUSA-N'), ('kegg.compound', 'C04732'), ('metanetx.chemical', 'MNXM791'), ('sbo', 'SBO:0000247'), ('seed.compound', 'cpd02882')])
cpd02656_c0	6_7_Dimethyl_8__1_D_ribityllumazine_c0	c0	-1	C13H17N4O6	OrderedDict([('bigg.metabolite', 'dmlz'), ('biocyc', 'META:DIMETHYL-D-RIBITYL-LUMAZINE'), ('chebi', 'CHEBI:58201'), ('hmdb', 'HMDB03826'), ('inchikey', 'SXDXRJZUAJBNFL-XKSSXDPKSA-M'), ('kegg.compound', 'C04332'), ('metanetx.chemical', 'MNXM1313'), ('sbo', 'SBO:0000247'), ('seed.compound', 'cpd02656')])
cpd15700_c0	Diisohexadecanoylphosphatidylethanolamine_c0	c0	0	C37H74NO8P	OrderedDict([('inchikey', 'nan'), ('sbo', 'SBO:0000247'), ('seed.compound', 'cpd15700')])
cpd00154_c0	Xylose_c0	c0	0	C5H10O5	OrderedDict([('bigg.metabolite', 'xyl__D'), ('biocyc', 'META:D-Xylopyranose'), ('chebi', ['53455', 'CHEBI:65327']), ('hmdb', 'HMDB03763'), ('inchikey', 'SRBFZHDQGSBBOR-IOVATXLUSA-N'), ('kegg.compound', 'C00181'), ('metanetx.chemical', 'MNXM348'), ('reactome', ['2090063', 'R-ALL-2090063']), ('sbo', 'SBO:0000247'), ('seed.compound', 'cpd00154')])
cpd00259_c0	D_Lyxulose_c0	c0	0	C5H10O5	OrderedDict([('bigg.metabolite', 'xylu__D'), ('biocyc', 'META:D-XYLULOSE'), ('chebi', 'CHEBI:46514'), ('hmdb', 'HMDB01644'), ('inchikey', 'ZAQJHHRNXZUBTE-WUJLRWPWSA-N'), ('kegg.compound', 'C00310'), ('metanetx.chemical', 'MNXM597'), ('reactome', 'R-ALL-5661281'), ('sbo', 'SBO:0000247'), ('seed.compound', 'cpd00259')])
cpd11582_c0	ala_L_Thr_L_c0	c0	0	C7H14N2O4	OrderedDict([('bigg.metabolite', 'ala_L_Thr__L'), ('inchikey', 'nan'), ('metanetx.chemical', 'MNXM8264'), ('sbo', 'SBO:0000247'), ('seed.compound', 'cpd11582')])
cpd00161_c0	L_Threonine_c0	c0	0	C4H9NO3	OrderedDict([('bigg.metabolite', 'thr__L'), ('biocyc', 'META:THR'), ('chebi', 'CHEBI:6308'), ('hmdb', 'HMDB00167'), ('inchikey', 'AYFVYJQAPQTCCC-GBXIJSLDSA-N'), ('kegg.compound', 'C00188'), ('metanetx.chemical', 'MNXM142'), ('reactome', 'R-ALL-379706'), ('sbo', 'SBO:0000247'), ('seed.compound', 'cpd00161')])
cpd00094_c0	2_Oxobutyrate_c0	c0	-1	C4H5O3	OrderedDict([('bigg.metabolite', '2obut'), ('biocyc', 'META:2-OXOBUTANOATE'), ('chebi', 'CHEBI:39748'), ('hmdb', 'HMDB06544'), ('inchikey', 'TYEYBOSBBBHJIV-UHFFFAOYSA-M'), ('kegg.compound', 'C00109'), ('metanetx.chemical', 'MNXM159'), ('reactome', 'R-ALL-936714'), ('sbo', 'SBO:0000247'), ('seed.compound', 'cpd00094')])
cpd09790_c0	3_Methylsalicylaldehyde_c0	c0	0	C8H8O2	OrderedDict([('inchikey', 'IPPQNXSAJZOTJZ-UHFFFAOYSA-N'), ('sbo', 'SBO:0000247'), ('seed.compound', 'cpd09790')])
cpd09791_c0	3_Methylsalicylate_c0	c0	-1	C8H7O3	OrderedDict([('inchikey', 'WHSXTWFYRGOBGO-UHFFFAOYSA-M'), ('sbo', 'SBO:0000247'), ('seed.compound', 'cpd09791')])
cpd00214_p0	Palmitate_p0	p0	-1	C16H31O2	OrderedDict([('bigg.metabolite', 'hdca'), ('biocyc', 'META:PALMITATE'), ('chebi', 'CHEBI:7896'), ('hmdb', 'HMDB60083'), ('inchikey', 'IPCSVZSSVZVIGE-UHFFFAOYSA-M'), ('kegg.compound', 'C00249'), ('metanetx.chemical', 'MNXM108'), ('reactome', 'R-ALL-76168'), ('sbo', 'SBO:0000247'), ('seed.compound', 'cpd00214')])
cpd00214_c0	Palmitate_c0	c0	-1	C16H31O2	OrderedDict([('bigg.metabolite', 'hdca'), ('biocyc', 'META:PALMITATE'), ('chebi', 'CHEBI:7896'), ('hmdb', 'HMDB60083'), ('inchikey', 'IPCSVZSSVZVIGE-UHFFFAOYSA-M'), ('kegg.compound', 'C00249'), ('metanetx.chemical', 'MNXM108'), ('reactome', 'R-ALL-76168'), ('sbo', 'SBO:0000247'), ('seed.compound', 'cpd00214')])
cpd02345_c0	L_Glutamate1_semialdehyde_c0	c0	0	C5H9NO3	OrderedDict([('bigg.metabolite', 'glu1sa'), ('biocyc', 'META:GLUTAMATE-1-SEMIALDEHYDE'), ('chebi', 'CHEBI:57501'), ('inchikey', 'MPUUQNGXJSEWTF-BYPYZUCNSA-N'), ('kegg.compound', 'C03741'), ('metanetx.chemical', 'MNXM1453'), ('sbo', 'SBO:0000247'), ('seed.compound', 'cpd02345')])
cpd00101_c0	ribose_5_phosphate_c0	c0	-2	C5H9O8P	OrderedDict([('bigg.metabolite', 'r5p'), ('biocyc', ['CPD-15895', 'RIBOSE-5P', 'CPD-15317', 'META:CPD-15318']), ('chebi', 'CHEBI:22413'), ('inchikey', 'KTVPXOYAKDPRHY-SOOFDHNKSA-L'), ('kegg.compound', 'C03736'), ('metanetx.chemical', 'MNXM15900'), ('sbo', 'SBO:0000247'), ('seed.compound', 'cpd00101')])
cpd17043_c0	RNA_transcription_c0	c0	0	nan	OrderedDict([('inchikey', 'nan'), ('sbo', 'SBO:0000247'), ('seed.compound', 'cpd17043')])
cpd01716_c0	3_Dehydroshikimate_c0	c0	-1	C7H7O5	OrderedDict([('bigg.metabolite', '3dhsk'), ('biocyc', 'META:3-DEHYDRO-SHIKIMATE'), ('chebi', 'CHEBI:42005'), ('inchikey', 'SLWWJZMPHJJOPH-PHDIDXHHSA-M'), ('kegg.compound', 'C02637'), ('metanetx.chemical', 'MNXM611'), ('reactome', 'R-ALL-964941'), ('sbo', 'SBO:0000247'), ('seed.compound', 'cpd01716')])
cpd00638_c0	Deamido_NAD_c0	c0	-2	C21H24N6O15P2	OrderedDict([('bigg.metabolite', 'dnad'), ('biocyc', 'META:DEAMIDO-NAD'), ('chebi', ['58437', 'CHEBI:58437']), ('hmdb', 'HMDB01179'), ('inchikey', 'SENPVEZBRZQVST-HISDBWNOSA-L'), ('kegg.compound', 'C00857'), ('metanetx.chemical', 'MNXM309'), ('pubchem.compound', '45266646'), ('reactome', 'R-ALL-8938090'), ('sbo', 'SBO:0000247'), ('seed.compound', 'cpd00638')])
cpd11475_c0	2E_Decenoyl_acp_c0	c0	-2	C21H37N2O8PRS	OrderedDict([('AlgaGEM', ['S_trans_45_Dec_45_2_45_enoyl_45__91_acp_93__c', ' S_trans_45_Dec_45_2_45_enoyl_45__91_acp_93__p']), ('AraGEM', ['S_trans_45_Dec_45_2_45_enoyl_45__91_acp_93__c', ' S_trans_45_Dec_45_2_45_enoyl_45__91_acp_93__p']), ('bigg.metabolite', 'tdec2eACP'), ('chebi', 'CHEBI:10724'), ('inchikey', 'nan'), ('kegg.compound', 'C05754'), ('lipidmaps', 'LMFA07060012'), ('metanetx.chemica…
cpd00277_c0	Deoxyguanosine_c0	c0	0	C10H13N5O4	OrderedDict([('bigg.metabolite', 'dgsn'), ('biocyc', 'META:DEOXYGUANOSINE'), ('chebi', 'CHEBI:4412'), ('hmdb', 'HMDB00085'), ('inchikey', 'YKBGVTZYEHREMT-KVQBGUIXSA-N'), ('kegg.compound', 'C00330'), ('metanetx.chemical', 'MNXM647'), ('sbo', 'SBO:0000247'), ('seed.compound', 'cpd00277')])
cpd00296_c0	dGMP_c0	c0	-2	C10H12N5O7P	OrderedDict([('bigg.metabolite', 'dgmp'), ('biocyc', 'META:DGMP'), ('chebi', ['57673', 'CHEBI:57673']), ('hmdb', 'HMDB01044'), ('inchikey', 'LTFMZDNNPPEQNG-KVQBGUIXSA-L'), ('kegg.compound', 'C00362'), ('metanetx.chemical', 'MNXM546'), ('pubchem.compound', '135398596'), ('reactome', ['500071', 'R-ALL-500071']), ('sbo', 'SBO:0000247'), ('seed.compound', 'cpd00296')])
cpd00076_p0	Sucrose_p0	p0	0	C12H22O11	OrderedDict([('bigg.metabolite', 'sucr'), ('biocyc', 'META:SUCROSE'), ('chebi', 'CHEBI:9314'), ('hmdb', 'HMDB00258'), ('inchikey', 'CZMRCDWAGMRECN-UGDNZRGBSA-N'), ('kegg.compound', [' G00370', 'C00089']), ('kegg.drug', 'D00025'), ('kegg.glycan', 'G00370'), ('metanetx.chemical', 'MNXM167'), ('reactome', 'R-ALL-188980'), ('sbo', 'SBO:0000247'), ('seed.compound', 'cpd00076')])
cpd01693_c0	6_Phosphosucrose_c0	c0	-2	C12H21O14P	OrderedDict([('bigg.metabolite', 'suc6p'), ('biocyc', 'META:SUCROSE-6P'), ('chebi', 'CHEBI:9315'), ('inchikey', 'PJTTXANTBQDXME-UGDNZRGBSA-L'), ('kegg.compound', [' G10508', 'C02591', 'C16688']), ('kegg.glycan', 'G10508'), ('metanetx.chemical', 'MNXM1004'), ('sbo', 'SBO:0000247'), ('seed.compound', 'cpd01693')])
cpd00182_c0	Adenosine_c0	c0	0	C10H13N5O4	OrderedDict([('bigg.metabolite', 'adn'), ('biocyc', 'META:ADENOSINE'), ('chebi', 'CHEBI:40911'), ('hmdb', 'HMDB04421'), ('inchikey', 'OIRDTQYFTABQOQ-KQYNXXCUSA-N'), ('kegg.compound', 'C00212'), ('metanetx.chemical', 'MNXM212'), ('reactome', 'R-ALL-8857850'), ('sbo', 'SBO:0000247'), ('seed.compound', 'cpd00182')])
cpd12606_c0	Plasmenylethanolamine_c0	c0	0	C8H14NO7PR2	OrderedDict([('inchikey', 'nan'), ('sbo', 'SBO:0000247'), ('seed.compound', 'cpd12606')])
cpd00444_c0	CDPethanolamine_c0	c0	-1	C11H19N4O11P2	OrderedDict([('bigg.metabolite', 'cdpea'), ('biocyc', 'META:CDP-ETHANOLAMINE'), ('chebi', 'CHEBI:57876'), ('hmdb', 'HMDB01564'), ('inchikey', 'WVIMUEUQJFPNDK-PEBGCTIMSA-M'), ('kegg.compound', 'C00570'), ('metanetx.chemical', 'MNXM449'), ('reactome', 'R-ALL-1500603'), ('sbo', 'SBO:0000247'), ('seed.compound', 'cpd00444')])
cpd12322_c0	1_Alkenyl_2_acylglycerol_c0	c0	0	C6H8O4R2	OrderedDict([('inchikey', 'nan'), ('sbo', 'SBO:0000247'), ('seed.compound', 'cpd12322')])
cpd01982_c0	5_Phosphoribosylamine_c0	c0	-1	C5H11NO7P	OrderedDict([('bigg.metabolite', 'pram'), ('biocyc', 'META:5-P-BETA-D-RIBOSYL-AMINE'), ('chebi', 'CHEBI:58681'), ('hmdb', 'HMDB62576'), ('inchikey', 'SKCBPEVYGOQGJN-TXICZTDVSA-M'), ('kegg.compound', 'C03090'), ('metanetx.chemical', 'MNXM90003'), ('reactome', 'R-ALL-111292'), ('sbo', 'SBO:0000247'), ('seed.compound', 'cpd01982')])
cpd08288_c0	2_phospho_4__cytidine5_diphospho_2_C_methyl_D_erythritol_c0	c0	-4	C14H22N3O17P3	OrderedDict([('bigg.metabolite', '2p4c2me'), ('biocyc', 'META:2-PHOSPHO-4-CYTIDINE-5-DIPHOSPHO-2-C-MET'), ('chebi', 'CHEBI:57919'), ('inchikey', 'HTJXTKBIUVFUAR-XHIBXCGHSA-J'), ('kegg.compound', 'C11436'), ('metanetx.chemical', 'MNXM1641'), ('sbo', 'SBO:0000247'), ('seed.compound', 'cpd08288')])
cpd12273_c0	1_Alkyl_2_acylglycerol_c0	c0	0	C4H6O4R2	OrderedDict([('bigg.metabolite', 'ak2g_hs'), ('biocyc', 'META:1-Alkyl-2-acyl-glycerol'), ('chebi', 'CHEBI:598'), ('inchikey', 'nan'), ('kegg.compound', 'C03201'), ('metanetx.chemical', 'MNXM90768'), ('sbo', 'SBO:0000247'), ('seed.compound', 'cpd12273')])
cpd12554_c0	1_Alkyl_2_acylglycerophosphoethanolamine_c0	c0	0	C6H12NO7PR2	OrderedDict([('inchikey', 'nan'), ('sbo', 'SBO:0000247'), ('seed.compound', 'cpd12554')])
cpd15727_c0	Diisohexadecanoylphosphatidylglycerol_c0	c0	-1	C38H74O10P	OrderedDict([('inchikey', 'nan'), ('sbo', 'SBO:0000247'), ('seed.compound', 'cpd15727')])
cpd15799_c0	Isohexadecanoylcardiolipin_B_subtilis_c0	c0	-2	C73H140O17P2	OrderedDict([('inchikey', 'nan'), ('sbo', 'SBO:0000247'), ('seed.compound', 'cpd15799')])
cpd15277_c0	Palmitoyl_ACP_c0	c0	-3	C27H51N2O8PRS	OrderedDict([('bigg.metabolite', 'palmACP'), ('biocyc', ['Palmitoyl-ACPs', 'Palmitoyl-PKS2']), ('inchikey', 'nan'), ('metanetx.chemical', 'MNXM2026'), ('sbo', 'SBO:0000247'), ('seed.compound', 'cpd15277')])
cpd15327_c0	1_hexadecanoyl_sn_glycerol_3_phosphate_c0	c0	-1	C19H38O7P	OrderedDict([('bigg.metabolite', '1hdecg3p'), ('inchikey', 'nan'), ('metanetx.chemical', 'MNXM90586'), ('sbo', 'SBO:0000247'), ('seed.compound', 'cpd15327')])
cpd15421_c0	CDP_1_2_dioctadecanoylglycerol_c0	c0	-2	C48H87N3O15P2	OrderedDict([('bigg.metabolite', 'cdpdodecg'), ('biocyc', 'META:CPD-12814'), ('chebi', ['104121', 'CHEBI:104121']), ('inchikey', 'PDCWLWQTNQCGRI-IGIWICMZSA-L'), ('metanetx.chemical', 'MNXM45856'), ('pubchem.compound', '49859559'), ('sbo', 'SBO:0000247'), ('seed.compound', 'cpd15421')])
cpd08316_c0	D_Glycero_D_manno_heptose1_7_bisphosphate_c0	c0	-4	C7H12O13P2	OrderedDict([('bigg.metabolite', 'gmhep17bp'), ('chebi', 'CHEBI:59957'), ('inchikey', 'LMTGTTLGDUACSJ-QTNLNCNHSA-J'), ('metanetx.chemical', 'MNXM48518'), ('sbo', 'SBO:0000247'), ('seed.compound', 'cpd08316')])
cpd04920_c0	D_Glycero_D_manno_heptose1_phosphate_c0	c0	-2	C7H13O10P	OrderedDict([('bigg.metabolite', 'gmhep1p'), ('biocyc', 'META:D-BETA-D-HEPTOSE-1-P'), ('chebi', ['61593', 'CHEBI:61593']), ('inchikey', 'KMEJCSKJXSBBAN-QTNLNCNHSA-L'), ('kegg.compound', 'C07838'), ('metanetx.chemical', 'MNXM1661'), ('pubchem.compound', '40473183'), ('sbo', 'SBO:0000247'), ('seed.compound', 'cpd04920')])
cpd02991_c0	phosphoribulosylformimino_AICAR_phosphate_c0	c0	-4	C15H21N5O15P2	OrderedDict([('bigg.metabolite', 'prlp'), ('biocyc', 'META:PHOSPHORIBULOSYL-FORMIMINO-AICAR-P'), ('chebi', ['58525', 'CHEBI:7090']), ('hmdb', 'HMDB12278'), ('inchikey', 'BLKFNHOCHNCLII-GHVQHMAVSA-J'), ('kegg.compound', 'C04916'), ('metanetx.chemical', 'MNXM1408'), ('pubchem.compound', '45266672'), ('sbo', 'SBO:0000247'), ('seed.compound', 'cpd02991')])
cpd15721_c0	Diisohexadecanoylphosphatidylglycerophosphate_c0	c0	-2	C38H74O13P2	OrderedDict([('inchikey', 'nan'), ('sbo', 'SBO:0000247'), ('seed.compound', 'cpd15721')])
cpd15684_c0	CDP_1_2_dianteisoheptadecanoylglycerol_c0	c0	-2	C46H83N3O15P2	OrderedDict([('inchikey', 'nan'), ('sbo', 'SBO:0000247'), ('seed.compound', 'cpd15684')])
cpd15690_c0	Dianteisoheptadecanoylphosphatidylserine_c0	c0	-2	C40H76NO10P	OrderedDict([('inchikey', 'nan'), ('sbo', 'SBO:0000247'), ('seed.compound', 'cpd15690')])
cpd11481_c0	R_3_hydroxypalmitoyl_acyl_carrierprotein__c0	c0	-5	C27H49N2O9PRS	OrderedDict([('bigg.metabolite', '3hpalmACP'), ('inchikey', 'nan'), ('kegg.compound', 'C04633'), ('metanetx.chemical', 'MNXM2576'), ('sbo', 'SBO:0000247'), ('seed.compound', 'cpd11481')])
cpd11485_c0	3_oxohexadecanoyl_acp_c0	c0	-2	C27H50N2O9PRS	OrderedDict([('bigg.metabolite', '3opalmACP'), ('biocyc', 'META:3-oxo-palmitoyl-ACPs'), ('chebi', ['1639', 'CHEBI:1639']), ('inchikey', 'nan'), ('kegg.compound', 'C05762'), ('metanetx.chemical', 'MNXM4345'), ('sbo', 'SBO:0000247'), ('seed.compound', 'cpd11485')])
cpd00078_c0	Succinyl_CoA_c0	c0	-5	C25H35N7O19P3S	OrderedDict([('bigg.metabolite', 'succoa'), ('biocyc', 'META:SUC-COA'), ('chebi', 'CHEBI:9310'), ('hmdb', 'HMDB01022'), ('inchikey', 'VNOYUJKHFWYWIR-ITIYDSSPSA-I'), ('kegg.compound', 'C00091'), ('metanetx.chemical', 'MNXM92'), ('reactome', 'R-ALL-70958'), ('sbo', 'SBO:0000247'), ('seed.compound', 'cpd00078')])
cpd11508_c0	10_methyl_3_oxo_dodecanoyl_ACP_c0	c0	-1	C24H43N2O9PRS	OrderedDict([('inchikey', 'nan'), ('sbo', 'SBO:0000247'), ('seed.compound', 'cpd11508')])
cpd00541_c0	Lipoate_c0	c0	-1	C8H13O2S2	OrderedDict([('bigg.metabolite', 'lipoate'), ('biocyc', 'META:LIPOIC-ACID'), ('chebi', 'CHEBI:83088'), ('hmdb', 'HMDB14312'), ('inchikey', 'AGBQKNBQESQNJD-UHFFFAOYSA-M'), ('kegg.compound', 'C16241'), ('kegg.drug', 'D00086'), ('lipidmaps', 'LMFA01130001'), ('metanetx.chemical', 'MNXM1484'), ('sbo', 'SBO:0000247'), ('seed.compound', 'cpd00541')])
cpd14955_c0	Lipoyl_AMP_c0	c0	-1	C18H25N5O8PS2	OrderedDict([('bigg.metabolite', 'lipoamp'), ('biocyc', 'META:LIPOYL-AMP'), ('chebi', ['83091', 'CHEBI:83864']), ('hmdb', 'HMDB59635'), ('inchikey', 'QWEGOCJRZOKSOE-ADUAKINBSA-M'), ('kegg.compound', 'C16238'), ('metanetx.chemical', 'MNXM2392'), ('pubchem.compound', '25245420'), ('sbo', 'SBO:0000247'), ('seed.compound', 'cpd14955')])
cpd01171_p0	Dulcose_p0	p0	0	C6H14O6	OrderedDict([('ChemSpider', '11357'), ('MediaDB', 'compounds/1489/'), ('RefMet', 'Galactitol'), ('bigg.metabolite', 'galt'), ('biocyc', 'META:GALACTITOL'), ('cas', 'CAS:608-66-2'), ('chebi', ['16813', 'CHEBI:53575']), ('hmdb', 'HMDB00107'), ('inchikey', 'FBPFZTCFMRRESA-GUCUJZIJSA-N'), ('kegg.compound', 'C01697'), ('metabolights', 'MTBLC16813'), ('metanetx.chemical', 'MNXM1233'), ('pubchem.compoun…
cpd03752_c0	Galactitol_1_phosphate_c0	c0	-2	C6H13O9P	OrderedDict([('bigg.metabolite', 'galt1p'), ('biocyc', 'META:GALACTITOL-1-PHOSPHATE'), ('chebi', 'CHEBI:60083'), ('inchikey', 'GACTWZZMVMUKNG-DPYQTVNSSA-L'), ('kegg.compound', 'C06311'), ('metanetx.chemical', 'MNXM1667'), ('sbo', 'SBO:0000247'), ('seed.compound', 'cpd03752')])
cpd00043_c0	UDP_galactose_c0	c0	-2	C15H22N2O17P2	OrderedDict([('bigg.metabolite', 'udpgal'), ('biocyc', 'META:CPD-14553'), ('chebi', 'CHEBI:9811'), ('hmdb', 'HMDB62573'), ('inchikey', 'HSCJRCZFDFQWRP-LNYDKVEPSA-L'), ('kegg.compound', ['G10609', 'C00052']), ('metanetx.chemical', 'MNXM89795'), ('reactome', 'R-ALL-735682'), ('sbo', 'SBO:0000247'), ('seed.compound', 'cpd00043')])
cpd02745_c0	alpha_D_Galactosyl_diphosphoundecaprenol_c0	c0	-2	C61H100O12P2	OrderedDict([('biocyc', 'META:CPD-191'), ('chebi', 'CHEBI:57617'), ('inchikey', 'YNTXUOTYVPQLEH-CTWFDOFHSA-L'), ('kegg.compound', 'C04507'), ('pubchem.compound', '50986233'), ('sbo', 'SBO:0000247'), ('seed.compound', 'cpd02745')])
cpd08375_c0	Cobalt_precorrin_8_c0	c0	-5	C45H53CoN4O14	OrderedDict([('bigg.metabolite', 'copre8'), ('biocyc', 'META:CPD-9045'), ('chebi', ['3795', 'CHEBI:70792']), ('inchikey', 'DPVDDBUQBNNVPO-WTEINHRPSA-G'), ('kegg.compound', 'C11545'), ('metanetx.chemical', 'MNXM145761'), ('pubchem.compound', '135926593'), ('sbo', 'SBO:0000247'), ('seed.compound', 'cpd08375')])
cpd03421_c0	Cobyrinate_c0	c0	-6	C45H52CoN4O14	OrderedDict([('bigg.metabolite', 'cobya'), ('biocyc', 'META:CPD-9049'), ('chebi', 'CHEBI:58894'), ('inchikey', 'ZRAQEEAQQLYOBK-OKJGWHJPSA-F'), ('kegg.compound', 'C05773'), ('metanetx.chemical', 'MNXM92210'), ('sbo', 'SBO:0000247'), ('seed.compound', 'cpd03421')])
cpd02787_c0	16_Methoxy_2_3_dihydro_3_hydroxytabersonine_c0	c0	1	C22H29N2O4	OrderedDict([('biocyc', 'META:16-METHOXY-23-DIHYDRO-3-HYDROXYTABERSON'), ('chebi', 'CHEBI:58485'), ('inchikey', 'MLIQIRKAHMVCDD-MMGCJVFTSA-O'), ('kegg.compound', 'C04578'), ('pubchem.compound', '25203805'), ('sbo', 'SBO:0000247'), ('seed.compound', 'cpd02787')])
cpd01736_c0	Deacetoxyvindoline_c0	c0	1	C23H31N2O4	OrderedDict([('biocyc', 'META:DEACETOXYVINDOLINE'), ('chebi', 'CHEBI:57965'), ('inchikey', 'WNKDGPXNFMMOEJ-RNJSZURPSA-O'), ('kegg.compound', 'C02673'), ('pubchem.compound', '25203293'), ('sbo', 'SBO:0000247'), ('seed.compound', 'cpd01736')])
cpd00285_c0	Phosphoethanolamine_c0	c0	-1	C2H7NO4P	OrderedDict([('bigg.metabolite', 'ethamp'), ('biocyc', 'META:PHOSPHORYL-ETHANOLAMINE'), ('chebi', 'CHEBI:58190'), ('hmdb', 'HMDB60152'), ('inchikey', 'SUHOOTKUPISOBE-UHFFFAOYSA-M'), ('kegg.compound', 'C00346'), ('metanetx.chemical', 'MNXM187'), ('reactome', 'R-ALL-5696414'), ('sbo', 'SBO:0000247'), ('seed.compound', 'cpd00285')])
cpd15302_c0	glycogenn_1_c0	c0	0	C24H40O20	OrderedDict([('inchikey', 'nan'), ('sbo', 'SBO:0000247'), ('seed.compound', 'cpd15302')])
cpd15302_b	glycogenn_1_c0_b	p0	0	C24H40O20	OrderedDict([('inchikey', 'nan'), ('sbo', 'SBO:0000247'), ('seed.compound', 'cpd15302')])
cpd00155_c0	Glycogen_c0	c0	0	C30H50O25	OrderedDict([('bigg.metabolite', 'glycogen'), ('biocyc', 'META:Glycogens'), ('chebi', 'CHEBI:5466'), ('hmdb', 'HMDB00757'), ('inchikey', 'BYSGBSNPRWKUQH-UJDJLXLFSA-N'), ('kegg.compound', ['G11603', 'C00182']), ('metanetx.chemical', 'MNXM55375'), ('sbo', 'SBO:0000247'), ('seed.compound', 'cpd00155')])
cpd15603_c0	Gly_Cys_c0	c0	0	C5H10N2O3S	OrderedDict([('bigg.metabolite', 'gly_cys__L'), ('chebi', 'CHEBI:73890'), ('inchikey', 'nan'), ('metanetx.chemical', 'MNXM8666'), ('sbo', 'SBO:0000247'), ('seed.compound', 'cpd15603')])
cpd11435_c0	fa1coa_c0	c0	-3	C35H59N7O17P3S	OrderedDict([('inchikey', 'nan'), ('sbo', 'SBO:0000247'), ('seed.compound', 'cpd11435')])
cpd15673_c0	1_isotetradecanoyl_sn_glycerol_3_phosphate_c0	c0	-1	C17H34O7P	OrderedDict([('inchikey', 'nan'), ('sbo', 'SBO:0000247'), ('seed.compound', 'cpd15673')])
cpd00264_p0	Spermidine_p0	p0	3	C7H22N3	OrderedDict([('bigg.metabolite', 'spmd'), ('biocyc', 'META:SPERMIDINE'), ('chebi', 'CHEBI:9218'), ('hmdb', 'HMDB01257'), ('inchikey', 'ATHGHQPFGPMSJY-UHFFFAOYSA-Q'), ('kegg.compound', 'C00315'), ('metanetx.chemical', 'MNXM124'), ('reactome', 'R-ALL-204635'), ('sbo', 'SBO:0000247'), ('seed.compound', 'cpd00264')])
cpd00264_c0	Spermidine_c0	c0	3	C7H22N3	OrderedDict([('bigg.metabolite', 'spmd'), ('biocyc', 'META:SPERMIDINE'), ('chebi', 'CHEBI:9218'), ('hmdb', 'HMDB01257'), ('inchikey', 'ATHGHQPFGPMSJY-UHFFFAOYSA-Q'), ('kegg.compound', 'C00315'), ('metanetx.chemical', 'MNXM124'), ('reactome', 'R-ALL-204635'), ('sbo', 'SBO:0000247'), ('seed.compound', 'cpd00264')])
cpd00136_c0	4_Hydroxybenzoate_c0	c0	-1	C7H5O3	OrderedDict([('bigg.metabolite', '4hbz'), ('biocyc', 'META:4-hydroxybenzoate'), ('chebi', ['30763', 'CHEBI:44949']), ('hmdb', 'HMDB00500'), ('inchikey', 'FJKROLUGYXJWQN-UHFFFAOYSA-M'), ('kegg.compound', 'C00156'), ('metanetx.chemical', 'MNXM164'), ('pubchem.compound', '135'), ('reactome', ['2162213', 'R-ALL-2162213']), ('sbo', 'SBO:0000247'), ('seed.compound', 'cpd00136')])
cpd02172_c0	Solanesyl_diphosphate_c0	c0	-2	C45H74O7P2	OrderedDict([('biocyc', ['CPD-21340', 'SOLANESYL-PYROPHOSPHATE']), ('inchikey', 'IVLBHBFTRNVIAP-MEGGAXOGSA-L'), ('sbo', 'SBO:0000247'), ('seed.compound', 'cpd02172')])
cpd02419_c0	Nonaprenyl_4_hydroxybenzoate_c0	c0	-1	C52H77O3	OrderedDict([('biocyc', 'META:NONAPRENYL-4-HYDROXYBENZOATE'), ('chebi', 'CHEBI:84502'), ('hmdb', 'HMDB32488'), ('inchikey', 'YKKKMRBEPIZPBH-XWEAJCOCSA-M'), ('kegg.compound', 'C03885'), ('pubchem.compound', '54746221'), ('sbo', 'SBO:0000247'), ('seed.compound', 'cpd02419')])
cpd15417_c0	CDP_1_2_didodecanoylglycerol_c0	c0	-2	C36H63N3O15P2	OrderedDict([('bigg.metabolite', 'cdpdddecg'), ('inchikey', 'nan'), ('metanetx.chemical', 'MNXM4507'), ('sbo', 'SBO:0000247'), ('seed.compound', 'cpd15417')])
cpd00532_c0	O2__c0	c0	-1	O2	OrderedDict([('bigg.metabolite', 'o2s'), ('biocyc', 'META:SUPER-OXIDE'), ('chebi', 'CHEBI:7710'), ('hmdb', 'HMDB02168'), ('inchikey', 'OUUQCZGPVNCOIJ-UHFFFAOYSA-M'), ('kegg.compound', 'C00704'), ('metanetx.chemical', 'MNXM330'), ('reactome', 'R-ALL-1475048'), ('sbo', 'SBO:0000247'), ('seed.compound', 'cpd00532')])
cpd00449_c0	Dihydrolipoamide_c0	c0	0	C8H17NOS2	OrderedDict([('bigg.metabolite', 'dhlam'), ('biocyc', 'META:DIHYDROLIPOAMIDE'), ('chebi', 'CHEBI:4568'), ('hmdb', 'HMDB06948'), ('inchikey', 'VLYUGYAKYZETRF-SSDOTTSWSA-N'), ('kegg.compound', 'C00579'), ('metanetx.chemical', 'MNXM1277'), ('sbo', 'SBO:0000247'), ('seed.compound', 'cpd00449')])
cpd11480_c0	D_3_Hydroxydodecanoyl_acp_c0	c0	-3	C23H43N2O9PRS	OrderedDict([('bigg.metabolite', '3hddecACP'), ('chebi', 'CHEBI:325'), ('inchikey', 'nan'), ('kegg.compound', 'C05757'), ('metanetx.chemical', 'MNXM27066'), ('sbo', 'SBO:0000247'), ('seed.compound', 'cpd11480')])
cpd00065_c0	L_Tryptophan_c0	c0	0	C11H12N2O2	OrderedDict([('bigg.metabolite', 'trp__L'), ('biocyc', 'META:TRP'), ('chebi', 'CHEBI:9769'), ('hmdb', 'HMDB30396'), ('inchikey', 'QIVBCDIJIAJPQS-VIFPVBQESA-N'), ('kegg.compound', 'C00806'), ('metanetx.chemical', 'MNXM94'), ('reactome', 'R-ALL-379709'), ('sbo', 'SBO:0000247'), ('seed.compound', 'cpd00065')])
cpd00318_c0	Tryptamine_c0	c0	1	C10H13N2	OrderedDict([('bigg.metabolite', 'trypta'), ('biocyc', 'META:TRYPTAMINE'), ('chebi', 'CHEBI:9767'), ('hmdb', 'HMDB60064'), ('inchikey', 'APJYDQYYACXCRM-UHFFFAOYSA-O'), ('kegg.compound', 'C00398'), ('metanetx.chemical', 'MNXM806'), ('sbo', 'SBO:0000247'), ('seed.compound', 'cpd00318')])
cpd00152_c0	Agmatine_c0	c0	2	C5H16N4	OrderedDict([('bigg.metabolite', 'agm'), ('biocyc', 'META:AGMATHINE'), ('chebi', 'CHEBI:58145'), ('hmdb', 'HMDB60259'), ('inchikey', 'QYPPJABKJHAVHS-UHFFFAOYSA-P'), ('kegg.compound', 'C00179'), ('metanetx.chemical', 'MNXM328'), ('reactome', 'R-ALL-351164'), ('sbo', 'SBO:0000247'), ('seed.compound', 'cpd00152')])
cpd02083_c0	CoproporphyrinogenIII_c0	c0	-4	C36H40N4O8	OrderedDict([('bigg.metabolite', 'cpppg3'), ('biocyc', 'META:COPROPORPHYRINOGEN_III'), ('chebi', ['57309', 'CHEBI:57309']), ('hmdb', 'HMDB01261'), ('inchikey', 'NIUVHXTXUXOFEB-UHFFFAOYSA-J'), ('kegg.compound', 'C03263'), ('metanetx.chemical', 'MNXM410'), ('pubchem.compound', '20849114'), ('reactome', 'R-ALL-189455'), ('sbo', 'SBO:0000247'), ('seed.compound', 'cpd02083')])
cpd00791_c0	ProtoporphyrinogenIX_c0	c0	-2	C34H38N4O4	OrderedDict([('bigg.metabolite', 'pppg9'), ('biocyc', 'META:PROTOPORPHYRINOGEN'), ('chebi', ['57307', 'CHEBI:8593']), ('hmdb', 'HMDB01097'), ('inchikey', 'UHSGPDMIQQYNAX-UHFFFAOYSA-L'), ('kegg.compound', 'C01079'), ('metanetx.chemical', 'MNXM351'), ('pubchem.compound', '20849104'), ('reactome', ['189478', 'R-ALL-189478']), ('sbo', 'SBO:0000247'), ('seed.compound', 'cpd00791')])
cpd00190_c0	beta_D_Glucose_c0	c0	0	C6H12O6	OrderedDict([('bigg.metabolite', 'glc__D'), ('biocyc', 'META:GLC'), ('chebi', '15903'), ('hmdb', 'HMDB00516'), ('inchikey', 'WQZGKKKJIJFFOK-VFUOTHLCSA-N'), ('kegg.compound', 'C00221'), ('metanetx.chemical', 'MNXM105'), ('pubchem.compound', '64689'), ('sbo', 'SBO:0000247'), ('seed.compound', 'cpd00190')])
cpd00210_c0	Taurine_c0	c0	0	C2H7NO3S	OrderedDict([('bigg.metabolite', 'taur'), ('biocyc', 'META:TAURINE'), ('chebi', 'CHEBI:9406'), ('hmdb', 'HMDB00251'), ('inchikey', 'XOAAWQZATWQOTB-UHFFFAOYSA-N'), ('kegg.compound', 'C00245'), ('metanetx.chemical', 'MNXM282'), ('reactome', 'R-ALL-194069'), ('sbo', 'SBO:0000247'), ('seed.compound', 'cpd00210')])
cpd01345_c0	Taurocyamine_c0	c0	0	C3H9N3O3S	OrderedDict([('biocyc', 'META:TAUROCYAMINE'), ('chebi', 'CHEBI:58064'), ('hmdb', 'HMDB03584'), ('inchikey', 'JKLRIMRKZBSSED-UHFFFAOYSA-N'), ('kegg.compound', 'C01959'), ('pubchem.compound', '7098628'), ('sbo', 'SBO:0000247'), ('seed.compound', 'cpd01345')])
cpd11525_c0	7_methyl_3_oxo_octanoyl_ACP_c0	c0	-1	C20H35N2O9PRS	OrderedDict([('inchikey', 'nan'), ('sbo', 'SBO:0000247'), ('seed.compound', 'cpd11525')])
cpd11526_c0	7_methyl_3_hydroxy_octanoyl_ACP_c0	c0	-1	C20H37N2O9PRS	OrderedDict([('inchikey', 'nan'), ('sbo', 'SBO:0000247'), ('seed.compound', 'cpd11526')])
cpd09802_c0	2_Naphthaldehyde_c0	c0	0	C11H8O	OrderedDict([('inchikey', 'PJKVFARRVXDXAD-UHFFFAOYSA-N'), ('sbo', 'SBO:0000247'), ('seed.compound', 'cpd09802')])
cpd09804_c0	2_Naphthoic_acid_c0	c0	-1	C11H7O2	OrderedDict([('biocyc', 'META:CPD-15898'), ('chebi', 'CHEBI:36107'), ('inchikey', 'UOBYKYZJUGYBDK-UHFFFAOYSA-M'), ('kegg.compound', 'C14101'), ('pubchem.compound', '4398214'), ('sbo', 'SBO:0000247'), ('seed.compound', 'cpd09804')])
cpd04122_c0	Aminoacetaldehyde_c0	c0	1	C2H6NO	OrderedDict([('bigg.metabolite', 'aacald'), ('biocyc', 'META:CPD-1772'), ('chebi', ['58213', 'CHEBI:58213']), ('inchikey', 'LYIIBVSRGJSHAV-UHFFFAOYSA-O'), ('kegg.compound', 'C06735'), ('metanetx.chemical', 'MNXM2212'), ('pubchem.compound', '18706033'), ('sbo', 'SBO:0000247'), ('seed.compound', 'cpd04122')])
cpd08279_c0	1_Hydroxy_2_naphthaldehyde_c0	c0	0	C11H8O2	OrderedDict([('inchikey', 'OITQDWKMIPXGFL-UHFFFAOYSA-N'), ('sbo', 'SBO:0000247'), ('seed.compound', 'cpd08279')])
cpd02045_c0	1_Hydroxy_2_naphthoate_c0	c0	-1	C11H7O3	OrderedDict([('biocyc', 'META:HYDROXYNAPHTHOATE'), ('chebi', 'CHEBI:15992'), ('inchikey', 'SJJCQDRGABAVBB-UHFFFAOYSA-M'), ('kegg.compound', 'C03203'), ('pubchem.compound', '54675865'), ('sbo', 'SBO:0000247'), ('seed.compound', 'cpd02045')])
cpd02775_c0	4_Amino_5_phosphomethyl_2_methylpyrimidine_c0	c0	-1	C6H9N3O4P	OrderedDict([('bigg.metabolite', '4ampm'), ('chebi', 'CHEBI:44219'), ('inchikey', 'PKYFHKIYHBRTPI-UHFFFAOYSA-M'), ('metanetx.chemical', 'MNXM31161'), ('sbo', 'SBO:0000247'), ('seed.compound', 'cpd02775')])
cpd00154_p0	Xylose_p0	p0	0	C5H10O5	OrderedDict([('bigg.metabolite', 'xyl__D'), ('biocyc', 'META:D-Xylopyranose'), ('chebi', ['53455', 'CHEBI:65327']), ('hmdb', 'HMDB03763'), ('inchikey', 'SRBFZHDQGSBBOR-IOVATXLUSA-N'), ('kegg.compound', 'C00181'), ('kegg.drug', 'D06346'), ('metanetx.chemical', 'MNXM348'), ('reactome', ['2090063', 'R-ALL-2090063']), ('sbo', 'SBO:0000247'), ('seed.compound', 'cpd00154')])
cpd02074_c0	2_Oxo_6_aminocaproate_c0	c0	0	C6H11NO3	OrderedDict([('bigg.metabolite', '6a2ohxnt'), ('biocyc', 'META:2-KETO-6-AMINO-CAPROATE'), ('chebi', 'CHEBI:58183'), ('hmdb', 'HMDB12151'), ('inchikey', 'GWENQMVPLJAMAE-UHFFFAOYSA-N'), ('kegg.compound', 'C03239'), ('metanetx.chemical', 'MNXM916'), ('sbo', 'SBO:0000247'), ('seed.compound', 'cpd02074')])
cpd00922_c0	delta1_Piperideine_2_carboxylate_c0	c0	0	C6H9NO2	OrderedDict([('bigg.metabolite', '1pipdn2c'), ('biocyc', 'META:DELTA1-PIPERIDEINE-2-CARBOXYLATE'), ('chebi', 'CHEBI:77631'), ('hmdb', 'HMDB62778'), ('inchikey', 'GEJXSVNGWOSZPC-UHFFFAOYSA-N'), ('kegg.compound', 'C04092'), ('metanetx.chemical', 'MNXM911'), ('reactome', 'R-ALL-5693311'), ('sbo', 'SBO:0000247'), ('seed.compound', 'cpd00922')])
cpd04105_c0	Mycothiol_c0	c0	0	C17H30N2O12S	OrderedDict([('biocyc', 'META:CPD1G-2'), ('chebi', 'CHEBI:16768'), ('inchikey', 'MQBCDKMPXVYCGO-FQBKTPCVSA-N'), ('kegg.compound', ['G11174', 'C06717']), ('pubchem.compound', '441148'), ('sbo', 'SBO:0000247'), ('seed.compound', 'cpd04105')])
cpd04106_c0	S_Formylmycothiol_c0	c0	0	C18H30N2O13S	OrderedDict([('biocyc', 'META:CPD1G-121'), ('chebi', 'CHEBI:15735'), ('inchikey', 'JFPVMCRFDBEEHF-QFVXKRNMSA-N'), ('kegg.compound', 'C06718'), ('pubchem.compound', '11953886'), ('sbo', 'SBO:0000247'), ('seed.compound', 'cpd04106')])
cpd11587_c0	Ala_Gln_c0	c0	0	C8H15N3O4	OrderedDict([('bigg.metabolite', 'ala_L_gln__L'), ('biocyc', 'META:CPD-13403'), ('chebi', ['74387', 'CHEBI:74387']), ('inchikey', 'HJCMDXDYPOUFDY-WHFBIAKZSA-N'), ('metanetx.chemical', 'MNXM40495'), ('pubchem.compound', '7014883'), ('sbo', 'SBO:0000247'), ('seed.compound', 'cpd11587')])
cpd02835_c0	UDP_2_3_bis3_hydroxytetradecanoylglucosamine_c0	c0	-2	C43H75N3O20P2	OrderedDict([('bigg.metabolite', 'u23ga'), ('biocyc', 'META:OH-MYRISTOYL'), ('chebi', ['78847', 'CHEBI:82845']), ('inchikey', 'KOJCFMYSTWNMQW-RUAJDYCTSA-L'), ('kegg.compound', 'C04652'), ('metanetx.chemical', 'MNXM1199'), ('pubchem.compound', '25246209'), ('sbo', 'SBO:0000247'), ('seed.compound', 'cpd02835')])
cpd02930_c0	Lipid_X_c0	c0	-2	C34H64NO12P	OrderedDict([('bigg.metabolite', ['lipidX', 'lipidX_HP']), ('biocyc', 'META:BISOHMYR-GLUCOSAMINYL-1P'), ('chebi', 'CHEBI:57957'), ('inchikey', 'HEHQDWUWJVPREQ-XQJZMFRCSA-L'), ('kegg.compound', 'C04824'), ('pubchem.compound', '25244842'), ('sbo', 'SBO:0000247'), ('seed.compound', 'cpd02930')])
cpd00143_c0	Phenylpyruvate_c0	c0	-1	C9H7O3	OrderedDict([('bigg.metabolite', 'phpyr'), ('biocyc', 'META:PHENYL-PYRUVATE'), ('chebi', 'CHEBI:26007'), ('hmdb', 'HMDB31629'), ('inchikey', 'BTNMPGBKDVTSJY-UHFFFAOYSA-M'), ('kegg.compound', 'C00166'), ('metanetx.chemical', 'MNXM162242'), ('sbo', 'SBO:0000247'), ('seed.compound', 'cpd00143')])
cpd03447_c0	2_Octaprenyl_6_methoxy_1_4_benzoquinone_c0	c0	0	C47H70O3	OrderedDict([('bigg.metabolite', '2ombz'), ('biocyc', 'META:CPD-15152'), ('chebi', ['28423', 'CHEBI:28423']), ('inchikey', 'AFTBILPWMUSGIN-MYCGWMCTSA-N'), ('kegg.compound', 'C05813'), ('metanetx.chemical', 'MNXM1903'), ('pubchem.compound', '5280835'), ('sbo', 'SBO:0000247'), ('seed.compound', 'cpd03447')])
cpd03448_c0	2_Octaprenyl_3_methyl_6_methoxy_1_4_benzoquinone_c0	c0	0	C48H72O3	OrderedDict([('bigg.metabolite', '2ommb'), ('biocyc', 'META:CPD-15153'), ('chebi', ['28636', 'CHEBI:28636']), ('inchikey', 'FLYBTLROCQBHMR-KFSSTAEESA-N'), ('kegg.compound', 'C05814'), ('metanetx.chemical', 'MNXM90440'), ('pubchem.compound', '5280836'), ('sbo', 'SBO:0000247'), ('seed.compound', 'cpd03448')])
cpd11583_c0	Ala_Leu_c0	c0	0	C9H18N2O3	OrderedDict([('bigg.metabolite', 'ala_L_leu__L'), ('biocyc', 'META:CPD-13398'), ('chebi', ['74389', 'CHEBI:74389']), ('hmdb', 'HMDB28691'), ('inchikey', 'RDIKFPRVLJLMER-BQBZGAKWSA-N'), ('metanetx.chemical', 'MNXM15786'), ('pubchem.compound', '6992128'), ('sbo', 'SBO:0000247'), ('seed.compound', 'cpd11583')])
cpd00809_c0	O_Phospho_L_homoserine_c0	c0	-2	C4H8NO6P	OrderedDict([('bigg.metabolite', 'phom'), ('biocyc', 'META:O-PHOSPHO-L-HOMOSERINE'), ('chebi', 'CHEBI:7691'), ('hmdb', 'HMDB62692'), ('inchikey', 'FXDNYOANAXWZHG-VKHMYHEASA-L'), ('kegg.compound', 'C01102'), ('metanetx.chemical', 'MNXM1334'), ('sbo', 'SBO:0000247'), ('seed.compound', 'cpd00809')])
cpd04015_c0	trans_3_Chloro_2_propene_1_ol_c0	c0	0	C3H5ClO	OrderedDict([('inchikey', 'HJGHXDNIPAWLLE-OWOJBTEDSA-N'), ('sbo', 'SBO:0000247'), ('seed.compound', 'cpd04015')])
cpd04017_c0	3_Chloroallyl_aldehyde_c0	c0	0	C3H3ClO	OrderedDict([('inchikey', 'ZSOPPQGHWJVKJB-OWOJBTEDSA-N'), ('sbo', 'SBO:0000247'), ('seed.compound', 'cpd04017')])
cpd02414_c0	L_2_Amino_6_oxopimelate_c0	c0	-1	C7H10NO5	OrderedDict([('biocyc', 'META:L-ALPHA-AMINO-EPSILON-KETO-PIMELATE'), ('chebi', 'CHEBI:58556'), ('inchikey', 'UKCSFKLWNHUBDY-BYPYZUCNSA-M'), ('kegg.compound', 'C03871'), ('pubchem.compound', '25202391'), ('sbo', 'SBO:0000247'), ('seed.compound', 'cpd02414')])
cpd02465_c0	tetrahydrodipicolinate_c0	c0	-2	C7H7NO4	OrderedDict([('bigg.metabolite', 'thdp'), ('biocyc', 'META:DELTA1-PIPERIDEINE-2-6-DICARBOXYLATE'), ('chebi', 'CHEBI:864'), ('hmdb', 'HMDB12289'), ('inchikey', 'CXMBCXQHOXUCEO-BYPYZUCNSA-L'), ('kegg.compound', 'C03972'), ('metanetx.chemical', 'MNXM480'), ('sbo', 'SBO:0000247'), ('seed.compound', 'cpd02465')])
cpd15662_c0	Prenol_45n_teichoic_acid_glucose_substituted_c0	c0	-47	C476H836N2O467P47	OrderedDict([('bigg.metabolite', 'prenoN_ated'), ('inchikey', 'nan'), ('metanetx.chemical', 'MNXM12742'), ('sbo', 'SBO:0000247'), ('seed.compound', 'cpd15662')])
cpd15666_c0	Peptidoglycan_polymer_n_1_subunits_c0	c0	-2	C40H63N8O21R	OrderedDict([('inchikey', 'nan'), ('sbo', 'SBO:0000247'), ('seed.compound', 'cpd15666')])
cpd15669_c0	glycerol_teichoic_acid_n45__linked__glucose_substituted_c0	c0	-48	C461H809N10O484P46R	OrderedDict([('inchikey', 'nan'), ('sbo', 'SBO:0000247'), ('seed.compound', 'cpd15669')])
cpd08287_c0	4__cytidine5_diphospho_2_C_methyl_D_erythritol_c0	c0	-2	C14H23N3O14P2	OrderedDict([('bigg.metabolite', '4c2me'), ('biocyc', 'META:4-CYTIDINE-5-DIPHOSPHO-2-C'), ('chebi', ['57823', 'CHEBI:57823']), ('inchikey', 'YFAUKWZNPVBCFF-XHIBXCGHSA-L'), ('kegg.compound', 'C11435'), ('metanetx.chemical', 'MNXM1642'), ('pubchem.compound', '24970669'), ('sbo', 'SBO:0000247'), ('seed.compound', 'cpd08287')])
cpd15552_c0	phosphatidylserine_didodecanoyl_c0	c0	-2	C30H56NO10P	OrderedDict([('bigg.metabolite', 'ps120'), ('inchikey', 'nan'), ('metanetx.chemical', 'MNXM7659'), ('sbo', 'SBO:0000247'), ('seed.compound', 'cpd15552')])
cpd15528_c0	phosphatidylethanolamine_didodecanoyl_c0	c0	0	C29H58NO8P	OrderedDict([('bigg.metabolite', 'pe120'), ('biocyc', 'META:CPD-17088'), ('inchikey', 'nan'), ('metanetx.chemical', 'MNXM2858'), ('sbo', 'SBO:0000247'), ('seed.compound', 'cpd15528')])
cpd00028_c0	Heme_c0	c0	-2	C34H30FeN4O4	OrderedDict([('bigg.metabolite', 'pheme'), ('biocyc', 'META:PROTOHEME'), ('chebi', 'CHEBI:60344'), ('inchikey', 'KABFMIBPWCXCRK-RGGAHWMASA-J'), ('kegg.compound', 'C00032'), ('metanetx.chemical', 'MNXM249'), ('reactome', 'R-ALL-917877'), ('sbo', 'SBO:0000247'), ('seed.compound', 'cpd00028')])
cpd11313_c0	hemeO_c0	c0	-2	C49H56FeN4O5	OrderedDict([('bigg.metabolite', 'hemeO'), ('biocyc', 'META:HEME_O'), ('chebi', 'CHEBI:61719'), ('hmdb', 'HMDB01162'), ('inchikey', 'FISPASSVCDRERW-KVGORYHISA-J'), ('kegg.compound', 'C15672'), ('metanetx.chemical', 'MNXM1278'), ('reactome', 'R-ALL-2995328'), ('sbo', 'SBO:0000247'), ('seed.compound', 'cpd11313')])
cpd02197_c0	5_Formyltetrahydrofolate_c0	c0	-2	C20H21N7O7	OrderedDict([('bigg.metabolite', '5fthf'), ('biocyc', 'META:5-FORMYL-THF'), ('chebi', ['57457', 'CHEBI:65340']), ('hmdb', ['HMDB01562', 'HMDB62757']), ('inchikey', 'VVIAGPKUTFNRDU-STQMWFEESA-L'), ('kegg.compound', 'C03479'), ('metanetx.chemical', 'MNXM1392'), ('pubchem.compound', '135398558'), ('sbo', 'SBO:0000247'), ('seed.compound', 'cpd02197')])
cpd00770_c0	N_Formyl_L_glutamate_c0	c0	-2	C6H7NO5	OrderedDict([('bigg.metabolite', 'Nforglu'), ('biocyc', 'META:CPD-600'), ('chebi', 'CHEBI:7278'), ('hmdb', 'HMDB03470'), ('inchikey', 'ADZLWSMFHHHOBV-BYPYZUCNSA-L'), ('kegg.compound', 'C01045'), ('metanetx.chemical', 'MNXM1287'), ('sbo', 'SBO:0000247'), ('seed.compound', 'cpd00770')])
cpd11532_c0	9_methyl_decanoyl_ACP_c0	c0	-1	C22H41N2O8PRS	OrderedDict([('inchikey', 'nan'), ('sbo', 'SBO:0000247'), ('seed.compound', 'cpd11532')])
cpd11533_c0	11_methyl_3_oxo_dodecanoyl_ACP_c0	c0	-1	C24H43N2O9PRS	OrderedDict([('inchikey', 'nan'), ('sbo', 'SBO:0000247'), ('seed.compound', 'cpd11533')])
cpd00241_c0	dGTP_c0	c0	-3	C10H13N5O13P3	OrderedDict([('bigg.metabolite', 'dgtp'), ('biocyc', 'META:DGTP'), ('chebi', ['61429', 'CHEBI:61429']), ('hmdb', 'HMDB01440'), ('inchikey', 'HAAZLUGHYHWQIW-KVQBGUIXSA-K'), ('kegg.compound', 'C00286'), ('metanetx.chemical', 'MNXM344'), ('pubchem.compound', '135398598'), ('sbo', 'SBO:0000247'), ('seed.compound', 'cpd00241')])
cpd00421_c0	Triphosphate_c0	c0	-4	HO10P3	OrderedDict([('bigg.metabolite', 'pppi'), ('biocyc', 'META:P3I'), ('chebi', 'CHEBI:9744'), ('hmdb', 'HMDB12282'), ('inchikey', 'UNXRWKVEANCORM-UHFFFAOYSA-J'), ('kegg.compound', 'C00536'), ('metanetx.chemical', 'MNXM332'), ('sbo', 'SBO:0000247'), ('seed.compound', 'cpd00421')])
cpd11592_c0	gly_glu_L_c0	c0	-1	C7H11N2O5	OrderedDict([('bigg.metabolite', 'gly_glu__L'), ('inchikey', 'nan'), ('metanetx.chemical', 'MNXM8667'), ('sbo', 'SBO:0000247'), ('seed.compound', 'cpd11592')])
cpd02484_c0	Inositol_3_phosphate_c0	c0	-2	C6H11O9P	OrderedDict([('bigg.metabolite', 'mi3p__D'), ('biocyc', 'META:1-L-MYO-INOSITOL-1-P'), ('chebi', ['58401', 'CHEBI:814']), ('hmdb', 'HMDB06814'), ('inchikey', 'INAPMGSXUVUWAF-PTQMNWPWSA-L'), ('kegg.compound', 'C04006'), ('metanetx.chemical', 'MNXM540'), ('pubchem.compound', '5288700'), ('reactome', ['1629731', 'R-ALL-1629731']), ('sbo', 'SBO:0000247'), ('seed.compound', 'cpd02484')])
cpd00932_c0	5_O__1_Carboxyvinyl_3_phosphoshikimate_c0	c0	-4	C10H9O10P	OrderedDict([('bigg.metabolite', '3psme'), ('biocyc', 'META:3-ENOLPYRUVYL-SHIKIMATE-5P'), ('chebi', ['57701', 'CHEBI:57701']), ('inchikey', 'QUTYKIXIUDQOLK-PRJMDXOYSA-J'), ('kegg.compound', 'C01269'), ('metanetx.chemical', 'MNXM1365'), ('pubchem.compound', '14506801'), ('reactome', ['964900', 'R-ALL-964900']), ('sbo', 'SBO:0000247'), ('seed.compound', 'cpd00932')])
cpd11679_c0	Secondary_alcohol_c0	c0	0	CH2OR2	OrderedDict([('inchikey', 'nan'), ('sbo', 'SBO:0000247'), ('seed.compound', 'cpd11679')])
cpd11733_c0	Ketone_c0	c0	0	COR2	OrderedDict([('inchikey', 'nan'), ('sbo', 'SBO:0000247'), ('seed.compound', 'cpd11733')])
cpd09793_c0	1_Naphthaldehyde_c0	c0	0	C11H8O	OrderedDict([('biocyc', 'META:CPD-7614'), ('chebi', 'CHEBI:52367'), ('hmdb', 'HMDB60325'), ('inchikey', 'SQAINHDHICKHLX-UHFFFAOYSA-N'), ('kegg.compound', 'C14090'), ('pubchem.compound', '6195'), ('sbo', 'SBO:0000247'), ('seed.compound', 'cpd09793')])
cpd09794_c0	1_Naphthoic_acid_c0	c0	-1	C11H7O2	OrderedDict([('biocyc', 'META:CPD-7615'), ('chebi', 'CHEBI:36298'), ('inchikey', 'LNETULKMXZVUST-UHFFFAOYSA-M'), ('kegg.compound', 'C14091'), ('pubchem.compound', '5049265'), ('sbo', 'SBO:0000247'), ('seed.compound', 'cpd09794')])
cpd00092_c0	Uracil_c0	c0	0	C4H4N2O2	OrderedDict([('bigg.metabolite', 'ura'), ('biocyc', 'META:URACIL'), ('chebi', ['17568', 'CHEBI:9882']), ('hmdb', 'HMDB00300'), ('inchikey', 'ISAKRJDGNUQOIC-UHFFFAOYSA-N'), ('kegg.compound', 'C00106'), ('metanetx.chemical', 'MNXM158'), ('pubchem.compound', '1174'), ('reactome', ['83962', 'R-ALL-83962']), ('sbo', 'SBO:0000247'), ('seed.compound', 'cpd00092')])
cpd00859_c0	Pseudouridine_5_phosphate_c0	c0	-2	C9H11N2O9P	OrderedDict([('bigg.metabolite', 'psd5p'), ('biocyc', 'META:PSEUDOURIDINE-5-P'), ('chebi', '58380'), ('hmdb', 'HMDB01271'), ('inchikey', 'MOBMOJGXNHLLIR-GBNDHIKLSA-L'), ('kegg.compound', 'C01168'), ('metanetx.chemical', ['MNXM148492', 'MNXM2276']), ('pubchem.compound', '25245232'), ('reactome', '6788291'), ('sbo', 'SBO:0000247'), ('seed.compound', 'cpd00859')])
cpd11433_c0	fa12_c0	c0	-1	C17H33O2	OrderedDict([('bigg.metabolite', 'fa12'), ('inchikey', 'nan'), ('metanetx.chemical', 'MNXM163381'), ('sbo', 'SBO:0000247'), ('seed.compound', 'cpd11433')])
cpd11434_c0	fa12coa_c0	c0	-3	C38H65N7O17P3S	OrderedDict([('inchikey', 'nan'), ('sbo', 'SBO:0000247'), ('seed.compound', 'cpd11434')])
cpd02935_c0	CoM_S_S_CoB_c0	c0	-4	C13H22NO10PS3	OrderedDict([('bigg.metabolite', 'hsfd'), ('biocyc', 'META:CPD-1282'), ('chebi', '58411'), ('inchikey', 'OBGQLHXSMIBYLN-PWSUYJOCSA-J'), ('kegg.compound', 'C04832'), ('metanetx.chemical', ['MNXM114363', 'MNXM1145']), ('pubchem.compound', '25246009'), ('sbo', 'SBO:0000247'), ('seed.compound', 'cpd02935')])
cpd08702_c0	Dihydromethanophenazine_c0	c0	0	C37H52N2O	OrderedDict([('biocyc', 'META:DIHYDROMETHANOPHENAZINE'), ('chebi', 'CHEBI:50375'), ('chemspider', '4445252'), ('inchikey', 'LNCNNIYZOUNGMU-QAAQOENVSA-N'), ('kegg.compound', 'C11904'), ('pubchem.compound', '5281993'), ('sbo', 'SBO:0000247'), ('seed.compound', 'cpd08702')])
cpd02246_c0	CoM_c0	c0	-1	C2H5O3S2	OrderedDict([('bigg.metabolite', 'com'), ('biocyc', 'META:CoM'), ('chebi', 'CHEBI:58319'), ('hmdb', 'HMDB03745'), ('inchikey', 'ZNEWHQLOPFWXOF-UHFFFAOYSA-M'), ('kegg.compound', 'C03576'), ('metanetx.chemical', 'MNXM399'), ('sbo', 'SBO:0000247'), ('seed.compound', 'cpd02246')])
cpd02817_c0	HTP_c0	c0	-3	C11H19NO7PS	OrderedDict([('RefMet', 'Coenzyme B'), ('bigg.metabolite', 'cob'), ('biocyc', 'META:CPD-1281'), ('chebi', ['58596', 'CHEBI:7093']), ('inchikey', 'JBJSVEVEEGOEBZ-SCZZXKLOSA-K'), ('kegg.compound', 'C04628'), ('metanetx.chemical', 'MNXM921'), ('pubchem.compound', '25245608'), ('sbo', 'SBO:0000247'), ('seed.compound', 'cpd02817')])
cpd08701_c0	Methanophenazine_c0	c0	0	C37H50N2O	OrderedDict([('biocyc', 'META:CPD-7323'), ('chebi', 'CHEBI:29118'), ('chemspider', '4445251'), ('inchikey', 'VRHMBACMYZITGD-QAAQOENVSA-N'), ('kegg.compound', 'C11903'), ('pubchem.compound', '5281992'), ('sbo', 'SBO:0000247'), ('seed.compound', 'cpd08701')])
cpd00122_p0	N_Acetyl_D_glucosamine_p0	p0	0	C8H15NO6	OrderedDict([('bigg.metabolite', 'acgam'), ('biocyc', 'META:N-acetyl-D-glucosamine'), ('chebi', 'CHEBI:7123'), ('hmdb', 'HMDB62641'), ('inchikey', 'OVRNDRQMDRJTHS-RTRLPJTCSA-N'), ('kegg.compound', 'C00140'), ('metanetx.chemical', 'MNXM143'), ('reactome', 'R-ALL-2162231'), ('sbo', 'SBO:0000247'), ('seed.compound', 'cpd00122')])
cpd00293_c0	N_Acetyl_D_glucosamine_6_phosphate_c0	c0	-2	C8H14NO9P	OrderedDict([('bigg.metabolite', 'acgam6p'), ('biocyc', 'META:N-ACETYL-D-GLUCOSAMINE-6-P'), ('chebi', 'CHEBI:7127'), ('hmdb', 'HMDB02817'), ('inchikey', 'BRGMHAYQAZFZDJ-RTRLPJTCSA-L'), ('kegg.compound', 'C00357'), ('metanetx.chemical', 'MNXM63556'), ('reactome', 'R-ALL-449703'), ('sbo', 'SBO:0000247'), ('seed.compound', 'cpd00293')])
cpd04016_c0	cis_3_Chloro_2_propene_1_ol_c0	c0	0	C3H5ClO	OrderedDict([('inchikey', 'HJGHXDNIPAWLLE-UPHRSURJSA-N'), ('sbo', 'SBO:0000247'), ('seed.compound', 'cpd04016')])
cpd15064_c0	cis_3_Chloroallyl_aldehyde_c0	c0	0	C3H3ClO	OrderedDict([('inchikey', 'ZSOPPQGHWJVKJB-UPHRSURJSA-N'), ('sbo', 'SBO:0000247'), ('seed.compound', 'cpd15064')])
cpd00924_c0	AppppA_c0	c0	-4	C20H24N10O19P4	OrderedDict([('bigg.metabolite', 'ap4a'), ('biocyc', 'META:ADENOSYL-P4'), ('chebi', 'CHEBI:7875'), ('hmdb', 'HMDB06502'), ('inchikey', 'YOAHKNVSNCMZGQ-XPWFQUROSA-J'), ('kegg.compound', 'C01260'), ('metanetx.chemical', 'MNXM1089'), ('sbo', 'SBO:0000247'), ('seed.compound', 'cpd00924')])
cpd03446_c0	2_Octaprenyl_6_methoxyphenol_c0	c0	0	C47H72O2	OrderedDict([('bigg.metabolite', '2omph'), ('biocyc', 'META:2-OCTAPRENYL-6-METHOXYPHENOL'), ('chebi', ['1235', 'CHEBI:1235']), ('inchikey', 'MARGKPIMNMASKJ-CMAXTTDKSA-N'), ('kegg.compound', 'C05812'), ('metanetx.chemical', 'MNXM1707'), ('pubchem.compound', '5280834'), ('sbo', 'SBO:0000247'), ('seed.compound', 'cpd03446')])
cpd11465_c0	But_2_enoyl_acyl_carrier_protein_c0	c0	-3	C15H25N2O8PRS	OrderedDict([('AlgaGEM', ['S_But_45_2_45_enoyl_45__91_acyl_45_carrier_32_protein_93__c', ' S_But_45_2_45_enoyl_45__91_acyl_45_carrier_32_protein_93__p']), ('AraGEM', ['S_But_45_2_45_enoyl_45__91_acyl_45_carrier_32_protein_93__c', ' S_But_45_2_45_enoyl_45__91_acyl_45_carrier_32_protein_93__p']), ('bigg.metabolite', 'but2eACP'), ('inchikey', 'nan'), ('kegg.compound', 'C04246'), ('metanetx.chemical'…
cpd03517_c0	Biotinyl_5_AMP_c0	c0	-1	C20H27N7O9PS	OrderedDict([('bigg.metabolite', 'btamp'), ('inchikey', 'UTQCSTJVMLODHM-RHCAYAJFSA-M'), ('metanetx.chemical', 'MNXM722791'), ('sbo', 'SBO:0000247'), ('seed.compound', 'cpd03517')])
cpd17041_c0	Protein_biosynthesis_c0	c0	0	X	OrderedDict([('inchikey', 'nan'), ('sbo', 'SBO:0000247'), ('seed.compound', 'cpd17041')])
cpd02708_c0	cis_2_Methyl_5_isopropylhexa_2_5_dienal_c0	c0	0	C10H16O	OrderedDict([('biocyc', 'META:Z-2-METHYL-5-ISOPROPYLHEXA-25-DIENAL'), ('chebi', 'CHEBI:17546'), ('inchikey', 'KDMDLRXLBMMBSU-UITAMQMPSA-N'), ('kegg.compound', 'C04435'), ('pubchem.compound', '5280680'), ('sbo', 'SBO:0000247'), ('seed.compound', 'cpd02708')])
cpd08741_c0	cis_2_Methyl_5_isopropylhexa_2_5_dienoic_acid_c0	c0	-1	C10H15O2	OrderedDict([('inchikey', 'HZNKOKJSWBRPRJ-TWGQIWQCSA-M'), ('sbo', 'SBO:0000247'), ('seed.compound', 'cpd08741')])
cpd11566_c0	14_methyl_3_oxo_pentadecanoyl_ACP_c0	c0	-1	C27H49N2O9PRS	OrderedDict([('inchikey', 'nan'), ('sbo', 'SBO:0000247'), ('seed.compound', 'cpd11566')])
cpd11567_c0	14_methyl_3_hydroxy_pentadecanoyl_ACP_c0	c0	-1	C27H51N2O9PRS	OrderedDict([('inchikey', 'nan'), ('sbo', 'SBO:0000247'), ('seed.compound', 'cpd11567')])
cpd16401_c0	4_Hydroxy_5_phenyltetrahydro_1_3_oxazin_2_one_c0	c0	0	C10H11NO3	OrderedDict([('inchikey', 'XZZMJRBYVRSAOS-UHFFFAOYSA-N'), ('sbo', 'SBO:0000247'), ('seed.compound', 'cpd16401')])
cpd16402_c0	5_Phenyl_1_3_oxazinane_2_4_dione_c0	c0	0	C10H9NO3	OrderedDict([('inchikey', 'YPIQXPKZXKWWSZ-UHFFFAOYSA-N'), ('sbo', 'SBO:0000247'), ('seed.compound', 'cpd16402')])
cpd02552_c0	n_acetylglutamyl_phosphate_c0	c0	-3	C7H9NO8P	OrderedDict([('bigg.metabolite', 'acg5p'), ('biocyc', 'META:N-ACETYL-GLUTAMYL-P'), ('chebi', ['57936', 'CHEBI:7151']), ('hmdb', 'HMDB06456'), ('inchikey', 'FCVIHFVSXHOPSW-YFKPBYRVSA-K'), ('kegg.compound', 'C04133'), ('metanetx.chemical', 'MNXM1384'), ('pubchem.compound', '49791951'), ('sbo', 'SBO:0000247'), ('seed.compound', 'cpd02552')])
cpd15699_c0	Dianteisopentadecanoylphosphatidylethanolamine_c0	c0	0	C35H70NO8P	OrderedDict([('inchikey', 'nan'), ('sbo', 'SBO:0000247'), ('seed.compound', 'cpd15699')])
cpd03696_p0	Ursin_p0	p0	0	C12H16O7	OrderedDict([('bigg.metabolite', 'arbt'), ('biocyc', 'META:HYDROQUINONE-O-BETA-D-GLUCOPYRANOSIDE'), ('chebi', 'CHEBI:2806'), ('hmdb', 'HMDB29943'), ('inchikey', 'BJRNKVDFDLYUGJ-RMPHRYRLSA-N'), ('kegg.compound', 'C06186'), ('metanetx.chemical', 'MNXM2683'), ('sbo', 'SBO:0000247'), ('seed.compound', 'cpd03696')])
cpd03697_c0	Arbutin_6P_c0	c0	-2	C12H15O10P	OrderedDict([('bigg.metabolite', 'arbt6p'), ('biocyc', 'META:CPD-1162'), ('chebi', ['60929', 'CHEBI:60929']), ('inchikey', 'FBHYCDOVYMVLEN-RMPHRYRLSA-L'), ('kegg.compound', 'C06187'), ('metanetx.chemical', 'MNXM2806'), ('pubchem.compound', '25245837'), ('sbo', 'SBO:0000247'), ('seed.compound', 'cpd03697')])
cpd00295_c0	dGDP_c0	c0	-2	C10H13N5O10P2	OrderedDict([('bigg.metabolite', 'dgdp'), ('biocyc', 'META:DGDP'), ('chebi', ['58595', 'CHEBI:58595']), ('hmdb', 'HMDB00960'), ('inchikey', 'CIKGWCTVFSRMJU-KVQBGUIXSA-L'), ('kegg.compound', 'C00361'), ('metanetx.chemical', 'MNXM436'), ('pubchem.compound', '135398594'), ('reactome', ['500077', 'R-ALL-500077']), ('sbo', 'SBO:0000247'), ('seed.compound', 'cpd00295')])
cpd02964_c0	UDP_N_acetylmuramoyl_L_alanyl_D_gamma_glutamyl_meso_2_6_diaminopimelate_c0	c0	-4	C35H51N7O26P2	OrderedDict([('bigg.metabolite', ['uggmd', 'ugmd']), ('biocyc', 'META:UDP-AAGM-DIAMINOHEPTANEDIOATE'), ('chebi', 'CHEBI:83905'), ('inchikey', 'QUHLBZKCGUXHGP-BHBBPGSKSA-J'), ('kegg.compound', 'C04877'), ('pubchem.compound', '25243985'), ('sbo', 'SBO:0000247'), ('seed.compound', 'cpd02964')])
cpd01047_c0	Apigenin_c0	c0	-1	C15H9O5	OrderedDict([('RefMet', 'Apigenin'), ('biocyc', 'META:CPD-431'), ('cas', 'CAS:520-36-5'), ('chebi', '58470'), ('hmdb', 'HMDB02124'), ('inchikey', 'nan'), ('kegg.compound', 'C01477'), ('lipid maps', 'LIPID MAPS:LMPK12110005'), ('metanetx.chemical', 'MNXM879'), ('pubchem.compound', '25200950'), ('sbo', 'SBO:0000247'), ('seed.compound', 'cpd01047')])
cpd01043_c0	Acacetin_c0	c0	-1	C16H11O5	OrderedDict([('biocyc', 'META:CPD-1095'), ('cas', '480-44-4'), ('chebi', 'CHEBI:57284'), ('hmdb', 'HMDB35023'), ('inchikey', 'DANYIYRPLHHOCZ-UHFFFAOYSA-M'), ('kegg.compound', 'C01470'), ('pubchem.compound', '25202697'), ('sbo', 'SBO:0000247'), ('seed.compound', 'cpd01043')])
cpd01161_c0	D_Fuconate_c0	c0	-1	C6H11O6	OrderedDict([('inchikey', 'NBFWIISVIFCMDK-MGCNEYSASA-M'), ('sbo', 'SBO:0000247'), ('seed.compound', 'cpd01161')])
cpd03674_c0	2_Dehydro_3_deoxy_D_fuconate_c0	c0	-1	C6H9O5	OrderedDict([('biocyc', 'META:2-DEHYDRO-3-DEOXY-D-FUCONATE'), ('cas', '35902-09-1'), ('chebi', 'CHEBI:18104'), ('inchikey', 'VIWKBGJQSKXILW-AVLQTNBFSA-M'), ('kegg.compound', 'C06159'), ('pubchem.compound', '90659082'), ('sbo', 'SBO:0000247'), ('seed.compound', 'cpd03674')])
cpd00118_p0	Putrescine_p0	p0	2	C4H14N2	OrderedDict([('bigg.metabolite', 'ptrc'), ('biocyc', 'META:PUTRESCINE'), ('chebi', 'CHEBI:8650'), ('hmdb', 'HMDB60243'), ('inchikey', 'KIDHWZJUCRJVML-UHFFFAOYSA-P'), ('kegg.compound', 'C00134'), ('metanetx.chemical', 'MNXM118'), ('reactome', 'R-ALL-29610'), ('sbo', 'SBO:0000247'), ('seed.compound', 'cpd00118')])
cpd11500_c0	6_methyl_3_oxo_octanoyl_ACP_c0	c0	-1	C20H35N2O9PRS	OrderedDict([('inchikey', 'nan'), ('sbo', 'SBO:0000247'), ('seed.compound', 'cpd11500')])
cpd11501_c0	6_methyl_3_hydroxy_octanoyl_ACP_c0	c0	-1	C20H37N2O9PRS	OrderedDict([('inchikey', 'nan'), ('sbo', 'SBO:0000247'), ('seed.compound', 'cpd11501')])
cpd15532_c0	phosphatidylethanolamine_dihexadec_9enoyl_c0	c0	0	C37H70NO8P	OrderedDict([('bigg.metabolite', 'pe161'), ('biocyc', 'META:CPD-17086'), ('hmdb', 'HMDB08957'), ('inchikey', 'nan'), ('metanetx.chemical', 'MNXM71458'), ('sbo', 'SBO:0000247'), ('seed.compound', 'cpd15532')])
cpd00361_c0	ACTN_c0	c0	0	C4H8O2	OrderedDict([('biocyc', ['ACETOIN', 'CPD-255']), ('inchikey', 'ROWKJAVDOGWPAT-VKHMYHEASA-N'), ('kegg.compound', ['C00466', 'C01769']), ('sbo', 'SBO:0000247'), ('seed.compound', 'cpd00361')])
cpd01221_c0	S_Acetoin_c0	c0	0	C4H8O2	OrderedDict([('biocyc', 'META:CPD-255'), ('chebi', '15687'), ('inchikey', 'nan'), ('kegg.compound', 'C01769'), ('metanetx.chemical', 'MNXM1967'), ('pubchem.compound', '447765'), ('sbo', 'SBO:0000247'), ('seed.compound', 'cpd01221')])
cpd00180_c0	Oxalate_c0	c0	-2	C2O4	OrderedDict([('bigg.metabolite', 'oxa'), ('biocyc', 'META:OXALATE'), ('chebi', 'CHEBI:7811'), ('hmdb', 'HMDB02329'), ('inchikey', 'MUBZPKHOEPUJKR-UHFFFAOYSA-L'), ('kegg.compound', 'C00209'), ('metanetx.chemical', 'MNXM291'), ('reactome', 'R-ALL-389819'), ('sbo', 'SBO:0000247'), ('seed.compound', 'cpd00180')])
cpd00706_c0	Mercaptopyruvate_c0	c0	-1	C3H3O3S	OrderedDict([('bigg.metabolite', 'mercppyr'), ('biocyc', 'META:3-MERCAPTO-PYRUVATE'), ('chebi', 'CHEBI:6767'), ('hmdb', 'HMDB01368'), ('inchikey', 'OJOLFAIGOXZBCI-UHFFFAOYSA-M'), ('kegg.compound', 'C00957'), ('metanetx.chemical', 'MNXM1214'), ('sbo', 'SBO:0000247'), ('seed.compound', 'cpd00706')])
cpd02102_c0	N_Adenylylanthranilate_c0	c0	-2	C17H17N6O8P	OrderedDict([('inchikey', 'VRPRDYILQKJWNN-XNIJJKJLSA-L'), ('sbo', 'SBO:0000247'), ('seed.compound', 'cpd02102')])
cpd11482_c0	R_3_Hydroxydecanoyl_acyl_carrier_protein_c0	c0	-2	C21H40N2O9PRS	OrderedDict([('bigg.metabolite', '3hdecACP'), ('biocyc', 'META:Beta-hydroxydecanoyl-ACPs'), ('inchikey', 'nan'), ('kegg.compound', 'C04619'), ('metanetx.chemical', 'MNXM7127'), ('sbo', 'SBO:0000247'), ('seed.compound', 'cpd11482')])
cpd11487_c0	3_oxodecanoyl_acp_c0	c0	-2	C21H38N2O9PRS	OrderedDict([('bigg.metabolite', '3odecACP'), ('biocyc', 'META:3-oxo-decanoyl-ACPs'), ('chebi', ['1634', 'CHEBI:1634']), ('inchikey', 'nan'), ('kegg.compound', 'C05753'), ('metanetx.chemical', 'MNXM26616'), ('sbo', 'SBO:0000247'), ('seed.compound', 'cpd11487')])
cpd00751_c0	L_Fucose_c0	c0	0	C6H12O5	OrderedDict([('bigg.metabolite', 'fuc__L'), ('biocyc', [' L-Fucopyranoses', 'L-FUCOSE', 'META:L-fucoses']), ('chebi', 'CHEBI:48204'), ('hmdb', 'HMDB62489'), ('inchikey', 'SHZGCJCMOBCMKK-DHVFOXMCSA-N'), ('metanetx.chemical', 'MNXM40586'), ('reactome', 'R-ALL-6784249'), ('sbo', 'SBO:0000247'), ('seed.compound', 'cpd00751')])
cpd01912_c0	L_Fucose_1_phosphate_c0	c0	-2	C6H11O8P	OrderedDict([('bigg.metabolite', 'fuc1p__L'), ('biocyc', 'META:CPD-488'), ('chebi', ['57268', 'CHEBI:6218']), ('hmdb', 'HMDB01265'), ('inchikey', 'PTVXQARCLQPGIR-SXUWKVJYSA-L'), ('kegg.compound', 'C02985'), ('metanetx.chemical', 'MNXM722751'), ('pubchem.compound', '45266535'), ('reactome', ['6787542', 'R-ALL-6787542']), ('sbo', 'SBO:0000247'), ('seed.compound', 'cpd01912')])
cpd02843_c0	D_erythro_imidazol_glycerol_phosphate_c0	c0	-2	C6H9N2O6P	OrderedDict([('bigg.metabolite', 'eig3p'), ('biocyc', 'META:D-ERYTHRO-IMIDAZOLE-GLYCEROL-P'), ('chebi', ['58278', 'CHEBI:58278']), ('hmdb', 'HMDB12208'), ('inchikey', 'HFYBTHCYPKEDQQ-RITPCOANSA-L'), ('kegg.compound', 'C04666'), ('metanetx.chemical', 'MNXM1422'), ('pubchem.compound', '5459954'), ('sbo', 'SBO:0000247'), ('seed.compound', 'cpd02843')])
cpd02851_c0	AICAR_c0	c0	-2	C9H13N4O8P	OrderedDict([('bigg.metabolite', 'aicar'), ('biocyc', 'META:AICAR'), ('chebi', 'CHEBI:58475'), ('hmdb', 'HMDB01517'), ('inchikey', 'NOTGFIUVDGNKRI-UUOKFMHZSA-L'), ('kegg.compound', 'C04677'), ('metanetx.chemical', 'MNXM365'), ('reactome', 'R-ALL-111409'), ('sbo', 'SBO:0000247'), ('seed.compound', 'cpd02851')])
cpd15294_c0	Tetradecenoyl_ACP_c0	c0	-3	C25H45N2O8PRS	OrderedDict([('bigg.metabolite', 'tdeACP'), ('inchikey', 'nan'), ('metanetx.chemical', 'MNXM162426'), ('sbo', 'SBO:0000247'), ('seed.compound', 'cpd15294')])
cpd15330_c0	1_tetradec_7_enoyl_sn_glycerol_3_phosphate_c0	c0	-1	C17H32O7P	OrderedDict([('bigg.metabolite', '1tdec7eg3p'), ('inchikey', 'nan'), ('metanetx.chemical', 'MNXM91053'), ('sbo', 'SBO:0000247'), ('seed.compound', 'cpd15330')])
cpd00238_c0	Sedoheptulose7_phosphate_c0	c0	-2	C7H13O10P	OrderedDict([('bigg.metabolite', 's7p'), ('biocyc', 'META:D-SEDOHEPTULOSE-7-P'), ('chebi', ['57483', 'CHEBI:9083']), ('hmdb', ['HMDB01068', 'HMDB62754']), ('inchikey', 'JDTUMPKOJBQPKX-GBNDHIKLSA-L'), ('kegg.compound', 'C05382'), ('metanetx.chemical', 'MNXM271'), ('pubchem.compound', '46878379'), ('reactome', ['29882', 'R-ALL-29882']), ('sbo', 'SBO:0000247'), ('seed.compound', 'cpd00238')])
cpd11565_c0	12_methyl_tridecanoyl_ACP_c0	c0	-3	C25H47N2O8PRS	OrderedDict([('inchikey', 'nan'), ('sbo', 'SBO:0000247'), ('seed.compound', 'cpd11565')])
cpd15525_c0	1_2_dihexadec_9_enoyl_sn_glycerol_3_phosphate_c0	c0	-1	C35H64O8P	OrderedDict([('bigg.metabolite', 'pa161'), ('inchikey', 'nan'), ('metanetx.chemical', 'MNXM90510'), ('sbo', 'SBO:0000247'), ('seed.compound', 'cpd15525')])
cpd00207_c0	Guanine_c0	c0	0	C5H5N5O	OrderedDict([('bigg.metabolite', 'gua'), ('biocyc', 'META:GUANINE'), ('chebi', 'CHEBI:5563'), ('hmdb', 'HMDB00132'), ('inchikey', 'UYTPUPDQBNUYGX-UHFFFAOYSA-N'), ('kegg.compound', 'C00242'), ('metanetx.chemical', 'MNXM259'), ('reactome', 'R-ALL-83956'), ('sbo', 'SBO:0000247'), ('seed.compound', 'cpd00207')])
cpd03052_c0	Imidazole_acetaldehyde_c0	c0	0	C5H6N2O	OrderedDict([('bigg.metabolite', 'im4act'), ('biocyc', 'META:IMIDAZOLE_ACETALDEHYDE'), ('chebi', 'CHEBI:5874'), ('hmdb', 'HMDB06237'), ('inchikey', 'MQSRGWNVEZRLDK-UHFFFAOYSA-N'), ('kegg.compound', 'C05130'), ('metanetx.chemical', 'MNXM1745'), ('reactome', 'R-ALL-5696128'), ('sbo', 'SBO:0000247'), ('seed.compound', 'cpd03052')])
cpd01831_c0	4_Imidazoleacetate_c0	c0	-1	C5H5N2O2	OrderedDict([('bigg.metabolite', 'im4ac'), ('biocyc', 'META:4-IMIDAZOLEACETATE'), ('chebi', 'CHEBI:70804'), ('hmdb', 'HMDB60261'), ('inchikey', 'PRJKNHOMHKJCEJ-UHFFFAOYSA-M'), ('kegg.compound', 'C02835'), ('metanetx.chemical', 'MNXM1330'), ('sbo', 'SBO:0000247'), ('seed.compound', 'cpd01831')])
cpd15681_c0	1_2_dianteisopentadecanoyl_sn_glycerol_3_phosphate_c0	c0	-1	C33H64O8P	OrderedDict([('inchikey', 'nan'), ('sbo', 'SBO:0000247'), ('seed.compound', 'cpd15681')])
cpd11479_c0	D_3_Hydroxyhexanoyl_acp_c0	c0	-3	C17H31N2O9PRS	OrderedDict([('bigg.metabolite', '3hhexACP'), ('chebi', 'CHEBI:326'), ('inchikey', 'nan'), ('kegg.compound', 'C05747'), ('metanetx.chemical', 'MNXM25370'), ('sbo', 'SBO:0000247'), ('seed.compound', 'cpd11479')])
cpd00328_c0	Streptomycin_c0	c0	3	C21H42N7O12	OrderedDict([('MediaDB', 'compounds/396/'), ('RefMet', 'Streptomycin'), ('bigg.metabolite', 'Stmyn'), ('biocyc', 'META:STREPTOMYCIN'), ('cas', 'CAS:57-92-1'), ('chebi', ['58007', 'CHEBI:9284']), ('hmdb', 'HMDB15214'), ('inchikey', 'UCSJYZPVAKXKNQ-HZYVHMACSA-Q'), ('kegg.compound', 'C00413'), ('kegg.drug', 'D08531'), ('metanetx.chemical', 'MNXM1091'), ('pubchem.compound', '25245365'), ('sbo', 'SBO:…
cpd00838_c0	Streptomycin_6_phosphate_c0	c0	1	C21H41N7O15P	OrderedDict([('biocyc', 'META:CPD-529'), ('chebi', 'CHEBI:57787'), ('inchikey', 'BWVNOTYEDMJNDA-TWBNDLJKSA-O'), ('kegg.compound', 'C01138'), ('pubchem.compound', '25245473'), ('sbo', 'SBO:0000247'), ('seed.compound', 'cpd00838')])
cpd02921_c0	SAICAR_c0	c0	-4	C13H15N4O12P	OrderedDict([('bigg.metabolite', '25aics'), ('biocyc', 'META:P-RIBOSYL-4-SUCCCARB-AMINOIMIDAZOLE'), ('chebi', 'CHEBI:78110'), ('hmdb', 'HMDB06274'), ('inchikey', 'NAQGHJTUZRHGAC-LBGUGVGYSA-J'), ('kegg.compound', 'C04823'), ('metanetx.chemical', 'MNXM607'), ('reactome', 'R-ALL-111399'), ('sbo', 'SBO:0000247'), ('seed.compound', 'cpd02921')])
cpd08211_c0	trans_trans_cis_Geranylgeranyl_diphosphate_c0	c0	-2	C20H34O7P2	OrderedDict([('bigg.metabolite', 'ttc_ggdp'), ('biocyc', 'META:CPD0-1028'), ('chebi', '62639'), ('hmdb', 'HMDB60108'), ('inchikey', 'OINNEUNVOZHBOX-KWBDAJKESA-L'), ('kegg.compound', 'C11356'), ('metanetx.chemical', ['MNXM163002', 'MNXM2473']), ('pubchem.compound', '25245826'), ('sbo', 'SBO:0000247'), ('seed.compound', 'cpd08211')])
cpd11512_c0	12_methyl_3_oxo_tetra_decanoyl_ACP_c0	c0	-1	C26H47N2O9PRS	OrderedDict([('inchikey', 'nan'), ('sbo', 'SBO:0000247'), ('seed.compound', 'cpd11512')])
cpd11513_c0	12_methyl_3_hydroxy_tetra_decanoyl_ACP_c0	c0	-1	C26H49N2O9PRS	OrderedDict([('inchikey', 'nan'), ('sbo', 'SBO:0000247'), ('seed.compound', 'cpd11513')])
cpd04806_c0	Aldophosphamide_c0	c0	0	C7H15Cl2N2O3P	OrderedDict([('inchikey', 'QMGUSPDJTPDFSF-UHFFFAOYSA-N'), ('sbo', 'SBO:0000247'), ('seed.compound', 'cpd04806')])
cpd16365_c0	Alcophosphamide_c0	c0	0	C7H17Cl2N2O3P	OrderedDict([('inchikey', 'BZGFIGVSVQRQBJ-UHFFFAOYSA-N'), ('sbo', 'SBO:0000247'), ('seed.compound', 'cpd16365')])
cpd00198_c0	D_Xylulose5_phosphate_c0	c0	-2	C5H9O8P	OrderedDict([('bigg.metabolite', 'xu5p__D'), ('biocyc', 'META:XYLULOSE-5-PHOSPHATE'), ('chebi', 'CHEBI:57737'), ('hmdb', 'HMDB06212'), ('inchikey', 'FNZLKVNUWIIPSJ-RFZPGFLSSA-L'), ('kegg.compound', 'C00231'), ('metanetx.chemical', 'MNXM186'), ('reactome', 'R-ALL-29790'), ('sbo', 'SBO:0000247'), ('seed.compound', 'cpd00198')])
cpd01560_c0	beta_Alanyl_CoA_c0	c0	-3	C24H38N8O17P3S	OrderedDict([('biocyc', 'META:BETA-ALANYL-COA'), ('chebi', 'CHEBI:15507'), ('hmdb', 'HMDB06805'), ('inchikey', 'OIKPXGRGSUBNRF-FBMOWMAESA-K'), ('kegg.compound', 'C02335'), ('pubchem.compound', '90658776'), ('sbo', 'SBO:0000247'), ('seed.compound', 'cpd01560')])
cpd00663_c0	Acrylyl_CoA_c0	c0	-4	C24H34N7O17P3S	OrderedDict([('bigg.metabolite', 'prpncoa'), ('biocyc', 'META:ACRYLYL-COA'), ('chebi', 'CHEBI:8488'), ('hmdb', 'HMDB06507'), ('inchikey', 'POODSGUMUCVRTR-IEXPHMLFSA-J'), ('kegg.compound', 'C00894'), ('metanetx.chemical', 'MNXM650'), ('sbo', 'SBO:0000247'), ('seed.compound', 'cpd00663')])
cpd02693_c0	3_Isopropylmalate_c0	c0	-2	C7H10O5	OrderedDict([('bigg.metabolite', '3c2hmp'), ('biocyc', 'META:2-D-THREO-HYDROXY-3-CARBOXY-ISOCAPROATE'), ('chebi', 'CHEBI:43468'), ('hmdb', 'HMDB12156'), ('inchikey', 'RNQHMTFBUSSBJQ-CRCLSJGQSA-L'), ('kegg.compound', 'C04411'), ('metanetx.chemical', 'MNXM891'), ('sbo', 'SBO:0000247'), ('seed.compound', 'cpd02693')])
cpd01710_c0	2_Isopropylmaleate_c0	c0	-2	C7H8O4	OrderedDict([('bigg.metabolite', '2ippm'), ('biocyc', 'META:CPD-9451'), ('chebi', ['58085', 'CHEBI:58085']), ('hmdb', 'HMDB12241'), ('inchikey', 'NJMGRJLQRLFQQX-HYXAFXHYSA-L'), ('kegg.compound', 'C02631'), ('metanetx.chemical', 'MNXM1706'), ('pubchem.compound', '21954611'), ('sbo', 'SBO:0000247'), ('seed.compound', 'cpd01710')])
cpd02605_c0	2_isopropyl_3_oxosuccinate_c0	c0	-2	C7H8O5	OrderedDict([('bigg.metabolite', '3c4mop'), ('biocyc', 'META:CPD-7100'), ('chebi', ['17214', 'CHEBI:19975']), ('hmdb', 'HMDB12149'), ('inchikey', 'HIIZAGQWABAMRR-BYPYZUCNSA-L'), ('kegg.compound', 'C04236'), ('metanetx.chemical', 'MNXM1602'), ('pubchem.compound', '6419705'), ('sbo', 'SBO:0000247'), ('seed.compound', 'cpd02605')])
cpd15706_c0	1_2_Diisohexadecanoyl_sn_glycerol_c0	c0	0	C35H68O5	OrderedDict([('inchikey', 'nan'), ('sbo', 'SBO:0000247'), ('seed.compound', 'cpd15706')])
cpd01844_c0	Propionyl_phosphate_c0	c0	-2	C3H5O5P	OrderedDict([('bigg.metabolite', 'ppap'), ('biocyc', 'META:PROPIONYL-P'), ('chebi', ['58933', 'CHEBI:8478']), ('inchikey', 'FMNMEQSRDWIBFO-UHFFFAOYSA-L'), ('kegg.compound', 'C02876'), ('metanetx.chemical', 'MNXM1499'), ('pubchem.compound', '22003434'), ('sbo', 'SBO:0000247'), ('seed.compound', 'cpd01844')])
cpd00309_c0	XAN_c0	c0	0	C5H4N4O2	OrderedDict([('bigg.metabolite', 'xan'), ('biocyc', 'META:XANTHINE'), ('chebi', 'CHEBI:48517'), ('hmdb', 'HMDB00292'), ('inchikey', 'LRFVTYWOQMYALW-UHFFFAOYSA-N'), ('kegg.compound', 'C00385'), ('metanetx.chemical', 'MNXM174'), ('reactome', 'R-ALL-30064'), ('sbo', 'SBO:0000247'), ('seed.compound', 'cpd00309')])
cpd00119_c0	L_Histidine_c0	c0	0	C6H9N3O2	OrderedDict([('bigg.metabolite', 'his__L'), ('biocyc', 'META:HIS'), ('chebi', 'CHEBI:6240'), ('hmdb', 'HMDB03412'), ('inchikey', 'HNDVDQJCIGZPNO-YFKPBYRVSA-N'), ('kegg.compound', 'C00768'), ('metanetx.chemical', 'MNXM134'), ('reactome', 'R-ALL-379695'), ('sbo', 'SBO:0000247'), ('seed.compound', 'cpd00119')])
cpd15547_c0	Phosphatidylglycerophosphate_dioctadecanoyl_c0	c0	-2	C42H82O13P2	OrderedDict([('bigg.metabolite', 'pgp180'), ('biocyc', 'META:CPD-12820'), ('hmdb', 'HMDB13504'), ('inchikey', 'nan'), ('metanetx.chemical', 'MNXM75104'), ('sbo', 'SBO:0000247'), ('seed.compound', 'cpd15547')])
cpd00588_p0	Sorbitol_p0	p0	0	C6H14O6	OrderedDict([('ChemSpider', '5576'), ('RefMet', 'Sorbitol'), ('bigg.metabolite', 'sbt__D'), ('biocyc', 'META:SORBITOL'), ('cas', 'CAS:50-70-4'), ('chebi', ['17924', 'CHEBI:9201']), ('hmdb', 'HMDB00247'), ('inchikey', 'FBPFZTCFMRRESA-JGWLITMVSA-N'), ('kegg.compound', 'C00794'), ('kegg.drug', 'D00096'), ('metabolights', 'MTBLC17924'), ('metanetx.chemical', 'MNXM469'), ('pubchem.compound', '5780'), …
cpd00804_c0	Sorbitol_6_phosphate_c0	c0	-2	C6H13O9P	OrderedDict([('bigg.metabolite', 'sbt6p'), ('biocyc', 'META:D-SORBITOL-6-P'), ('chebi', ['60084', 'CHEBI:9202']), ('inchikey', 'GACTWZZMVMUKNG-SLPGGIOYSA-L'), ('kegg.compound', 'C01096'), ('metanetx.chemical', 'MNXM393'), ('pubchem.compound', '21123134'), ('sbo', 'SBO:0000247'), ('seed.compound', 'cpd00804')])
cpd00616_c0	Pretyrosine_c0	c0	-1	C10H12NO5	OrderedDict([('bigg.metabolite', 'Largn'), ('biocyc', 'META:CPD-659'), ('chebi', ['58180', 'CHEBI:6190']), ('inchikey', 'MIEILDYWGANZNH-DSQUFTABSA-M'), ('kegg.compound', 'C00826'), ('metanetx.chemical', 'MNXM696'), ('pubchem.compound', '25244469'), ('sbo', 'SBO:0000247'), ('seed.compound', 'cpd00616')])
cpd15311_c0	1_2_Diacyl_sn_glycerol_dioctadecanoyl_c0	c0	0	C39H76O5	OrderedDict([('bigg.metabolite', '12dgr180'), ('inchikey', 'nan'), ('metanetx.chemical', 'MNXM4217'), ('sbo', 'SBO:0000247'), ('seed.compound', 'cpd15311')])
cpd15484_c0	heptosyl_heptosyl_kdo2_lipidA_c0	c0	-6	C124H220N2O51P2	OrderedDict([('bigg.metabolite', 'hhlipa'), ('biocyc', 'META:CPD0-930'), ('chebi', ['61507', 'CHEBI:61523']), ('inchikey', 'HHPCMWTVGVTYIC-VEFKZDEZSA-H'), ('metanetx.chemical', 'MNXM2582'), ('pubchem.compound', '134820481'), ('sbo', 'SBO:0000247'), ('seed.compound', 'cpd15484')])
cpd00141_c0	Propionate_c0	c0	-1	C3H5O2	OrderedDict([('bigg.metabolite', 'ppa'), ('inchikey', 'XBDQKXXYIPTUBI-UHFFFAOYSA-M'), ('metanetx.chemical', 'MNXM162260'), ('sbo', 'SBO:0000247'), ('seed.compound', 'cpd00141')])
cpd03560_c0	Propionyladenylate_c0	c0	-1	C13H17N5O8P	OrderedDict([('inchikey', 'ZGNGGJLVZZHLQM-ZRFIDHNTSA-M'), ('sbo', 'SBO:0000247'), ('seed.compound', 'cpd03560')])
cpd15672_c0	1_anteisoheptadecanoyl_sn_glycerol_3_phosphate_c0	c0	-1	C20H40O7P	OrderedDict([('inchikey', 'nan'), ('sbo', 'SBO:0000247'), ('seed.compound', 'cpd15672')])
cpd18007_c0	Leachianone_G_c0	c0	0	C20H20O6	OrderedDict([('biocyc', 'META:CPD-9442'), ('chebi', 'CHEBI:58813'), ('inchikey', 'VBOYLFNGTSLAAZ-SFHVURJKSA-N'), ('kegg.compound', 'C18024'), ('pubchem.compound', '25201713'), ('sbo', 'SBO:0000247'), ('seed.compound', 'cpd18007')])
cpd18036_c0	Sophoraflavanone_G_c0	c0	0	C25H28O6	OrderedDict([('biocyc', 'META:CPD-9441'), ('chebi', 'CHEBI:581707'), ('inchikey', 'XRYVAQQLDYTHCL-GMTBNIFVSA-N'), ('kegg.compound', 'C18053'), ('pubchem.compound', '9910234'), ('sbo', 'SBO:0000247'), ('seed.compound', 'cpd18036')])
cpd00873_c0	Nicotinate_ribonucleotide_c0	c0	-2	C11H12NO9P	OrderedDict([('bigg.metabolite', 'nicrnt'), ('biocyc', 'META:NICOTINATE_NUCLEOTIDE'), ('chebi', 'CHEBI:7561'), ('hmdb', 'HMDB59646'), ('inchikey', 'JOUIQRNQJGXQDC-ZYUZMQFOSA-L'), ('kegg.compound', 'C01185'), ('metanetx.chemical', 'MNXM194'), ('reactome', 'R-ALL-8938083'), ('sbo', 'SBO:0000247'), ('seed.compound', 'cpd00873')])
cpd00117_c0	D_Alanine_c0	c0	0	C3H7NO2	OrderedDict([('bigg.metabolite', 'ala__D'), ('biocyc', 'META:D-ALANINE'), ('chebi', 'CHEBI:57416'), ('hmdb', 'HMDB01310'), ('inchikey', 'QNAYBMKLOCPYGJ-UWTATZPHSA-N'), ('kegg.compound', 'C00133'), ('metanetx.chemical', 'MNXM156'), ('sbo', 'SBO:0000247'), ('seed.compound', 'cpd00117')])
cpd11519_c0	14_methyl_hexa_decanoyl_ACP_c0	c0	-3	C28H53N2O8PRS	OrderedDict([('inchikey', 'nan'), ('sbo', 'SBO:0000247'), ('seed.compound', 'cpd11519')])
cpd00332_c0	Mevalonic_acid_c0	c0	-1	C6H11O4	OrderedDict([('bigg.metabolite', 'mev__R'), ('biocyc', 'META:MEVALONATE'), ('chebi', 'CHEBI:43870'), ('hmdb', 'HMDB59629'), ('inchikey', 'KJTLQQUUPVSXIM-ZCFIWIBFSA-M'), ('kegg.compound', 'C00418'), ('lipidmaps', 'LMFA01050352'), ('metanetx.chemical', 'MNXM333'), ('reactome', 'R-ALL-191424'), ('sbo', 'SBO:0000247'), ('seed.compound', 'cpd00332')])
cpd00812_c0	5_phosphomevalonate_c0	c0	-3	C6H10O7P	OrderedDict([('RefMet', '5-phosphomevalonic acid'), ('bigg.metabolite', '5pmev'), ('biocyc', 'META:CPD-499'), ('cas', 'CAS:73566-35-5'), ('chebi', ['58146', 'CHEBI:58146']), ('hmdb', 'HMDB01343'), ('inchikey', 'OKZYCXHTTZZYSK-ZCFIWIBFSA-K'), ('kegg.compound', 'C01107'), ('lipidmaps', 'LMFA01050415'), ('metabolights', 'MTBLC58146'), ('metanetx.chemical', 'MNXM567'), ('pubchem.compound', '25244548'…
cpd15604_c0	Gly_Leu_c0	c0	0	C8H16N2O3	OrderedDict([('bigg.metabolite', 'glyleu'), ('biocyc', 'META:CPD-12312'), ('chebi', 'CHEBI:73514'), ('hmdb', 'HMDB00759'), ('inchikey', 'nan'), ('kegg.compound', 'C02155'), ('metanetx.chemical', 'MNXM126241'), ('sbo', 'SBO:0000247'), ('seed.compound', 'cpd15604')])
cpd11516_c0	14_methyl_3_oxo_hexa_decanoyl_ACP_c0	c0	-1	C28H51N2O9PRS	OrderedDict([('inchikey', 'nan'), ('sbo', 'SBO:0000247'), ('seed.compound', 'cpd11516')])
cpd11517_c0	14_methyl_3_hydroxy_hexa_decanoyl_ACP_c0	c0	-1	C28H53N2O9PRS	OrderedDict([('inchikey', 'nan'), ('sbo', 'SBO:0000247'), ('seed.compound', 'cpd11517')])
cpd11494_c0	Acetyl_ACP_c0	c0	-2	C13H24N2O8PRS	OrderedDict([('bigg.metabolite', 'acACP'), ('biocyc', 'META:ACETYL-ACP'), ('chebi', 'CHEBI:2409'), ('inchikey', 'nan'), ('kegg.compound', 'C03939'), ('metanetx.chemical', 'MNXM1269'), ('sbo', 'SBO:0000247'), ('seed.compound', 'cpd11494')])
cpd11488_c0	Acetoacetyl_ACP_c0	c0	-2	C15H26N2O9PRS	OrderedDict([('bigg.metabolite', 'actACP'), ('biocyc', ['Acetoacetyl-ACPs', 'Acetoacetyl-ACP', 'META:Acetoacetyl-ACPs']), ('chebi', 'CHEBI:2393'), ('inchikey', 'nan'), ('kegg.compound', 'C05744'), ('metanetx.chemical', 'MNXM1223'), ('sbo', 'SBO:0000247'), ('seed.compound', 'cpd11488')])
cpd01914_c0	L_Methionine_S_oxide_c0	c0	0	C5H11NO3S	OrderedDict([('bigg.metabolite', 'metsox_S__L'), ('biocyc', ['L-Methionine-sulfoxides', 'CPD0-1959', 'META:L-Methionine-sulfoxides']), ('chebi', 'CHEBI:6272'), ('inchikey', 'QEFRNWWLZKMPFJ-YGVKFDHGSA-N'), ('kegg.compound', 'C02989'), ('metanetx.chemical', 'MNXM2246'), ('reactome', 'R-ALL-5676943'), ('sbo', 'SBO:0000247'), ('seed.compound', 'cpd01914')])
cpd00451_c0	Glycocyamine_c0	c0	0	C3H7N3O2	OrderedDict([('bigg.metabolite', 'gudac'), ('biocyc', 'META:GUANIDOACETIC_ACID'), ('chebi', '57742'), ('hmdb', 'HMDB00128'), ('inchikey', 'BPMFZUMJYQTVII-UHFFFAOYSA-N'), ('kegg.compound', 'C00581'), ('metanetx.chemical', ['MNXM163818', 'MNXM587']), ('pubchem.compound', '3946848'), ('sbo', 'SBO:0000247'), ('seed.compound', 'cpd00451')])
cpd03491_c0	Undecaprenyl_diphospho_N_acetylmuramoyl_N_acetylglucosamine_L_alanyl_gamma_D_glutamyl_L_lysyl_D_alanyl_D_alanine_c0	c0	-3	C94H153N8O26P2	OrderedDict([('bigg.metabolite', 'uaaGgla'), ('biocyc', 'META:Peptidoglycan-with-L-lysine-pentapeptide'), ('chebi', 'CHEBI:9873'), ('inchikey', 'ULXTYUPMJXVUHQ-OVTFQNCVSA-K'), ('kegg.compound', 'C05893'), ('metanetx.chemical', 'MNXM1344'), ('sbo', 'SBO:0000247'), ('seed.compound', 'cpd03491')])
cpd03492_c0	Undecaprenyl_diphospho_N_acetylmuramoyl_N_acetylglucosamine_L_alanyl_D_isoglutaminyl_L_lysyl_D_alanyl_D_alanine_c0	c0	-2	C94H155N9O25P2	OrderedDict([('bigg.metabolite', 'uaaGgtla'), ('biocyc', 'META:CPD-12298'), ('chebi', ['62233', 'CHEBI:9872']), ('inchikey', 'CALJPWOWZPDIQK-PRHZHQPTSA-L'), ('kegg.compound', 'C05894'), ('metanetx.chemical', 'MNXM3113'), ('pubchem.compound', '52921619'), ('sbo', 'SBO:0000247'), ('seed.compound', 'cpd03492')])
cpd11524_c0	5_methyl_hexanoyl_ACP_c0	c0	-1	C18H33N2O8PRS	OrderedDict([('inchikey', 'nan'), ('sbo', 'SBO:0000247'), ('seed.compound', 'cpd11524')])
cpd00146_c0	Carbamoylphosphate_c0	c0	-2	CH2NO5P	OrderedDict([('bigg.metabolite', 'cbp'), ('biocyc', 'META:CARBAMOYL-P'), ('chebi', ['58228', 'CHEBI:58228']), ('hmdb', 'HMDB01096'), ('inchikey', 'FFQKYPRQEYGKAF-UHFFFAOYSA-L'), ('kegg.compound', 'C00169'), ('metanetx.chemical', 'MNXM138'), ('pubchem.compound', '3423467'), ('reactome', 'R-ALL-29676'), ('sbo', 'SBO:0000247'), ('seed.compound', 'cpd00146')])
cpd01859_c0	2_Naphthylmethanol_c0	c0	0	C11H10O	OrderedDict([('inchikey', 'MFGWMAAZYZSWMY-UHFFFAOYSA-N'), ('sbo', 'SBO:0000247'), ('seed.compound', 'cpd01859')])
cpd03161_c0	Phenethylamine_c0	c0	1	C8H12N	OrderedDict([('bigg.metabolite', 'peamn'), ('biocyc', 'META:PHENYLETHYLAMINE'), ('chebi', 'CHEBI:8063'), ('hmdb', 'HMDB60276'), ('inchikey', 'BHHGXPLMPWCGHP-UHFFFAOYSA-O'), ('kegg.compound', 'C05332'), ('metanetx.chemical', 'MNXM660'), ('reactome', 'R-ALL-500605'), ('sbo', 'SBO:0000247'), ('seed.compound', 'cpd03161')])
cpd14940_c0	2E_Octadecenoyl_acp_c0	c0	-2	C18H33OS	OrderedDict([('bigg.metabolite', 'toctd2eACP'), ('biocyc', 'META:Octadec-2-enoyl-ACPs'), ('chebi', 'CHEBI:80388'), ('inchikey', 'nan'), ('kegg.compound', 'C16221'), ('metanetx.chemical', 'MNXM2573'), ('sbo', 'SBO:0000247'), ('seed.compound', 'cpd14940')])
cpd12458_c0	Stearoyl_acyl_carrier_protein_c0	c0	-2	C18H35OS	OrderedDict([('bigg.metabolite', 'ocdcaACP'), ('biocyc', 'META:Stearoyl-ACPs'), ('inchikey', 'nan'), ('kegg.compound', 'C04088'), ('metanetx.chemical', ['MNXM3075', 'MNXM6439']), ('sbo', 'SBO:0000247'), ('seed.compound', 'cpd12458')])
cpd00622_c0	Sepiapterin_c0	c0	0	C9H11N5O3	OrderedDict([('RefMet', 'Sepiapterin'), ('bigg.metabolite', '6pthp'), ('biocyc', 'META:CPD-374'), ('cas', 'CAS:17094-01-8'), ('chebi', ['16095', 'CHEBI:2235']), ('hmdb', ['HMDB00238', 'HMDB01195']), ('inchikey', 'VPVOXUSPXFPWBN-VKHMYHEASA-N'), ('kegg.compound', ['C00835', 'C03684']), ('metanetx.chemical', ['MNXM1002', 'MNXM722720']), ('pubchem.compound', '135398579'), ('reactome', ['1497811', 'R-…
cpd01558_c0	Xanthopterin_B2_c0	c0	0	C9H10N4O4	OrderedDict([('biocyc', 'META:CPD-1127'), ('cas', '119-44-8'), ('chebi', 'CHEBI:17953'), ('inchikey', 'PBOYABLKUPLHMP-UHFFFAOYSA-N'), ('kegg.compound', 'C02333'), ('metabolights', 'MTBLC17953'), ('pubchem.compound', '25200994'), ('sbo', 'SBO:0000247'), ('seed.compound', 'cpd01558')])
cpd00157_c0	Glycerone_c0	c0	0	C3H6O3	OrderedDict([('bigg.metabolite', 'dha'), ('biocyc', 'META:DIHYDROXYACETONE'), ('chebi', 'CHEBI:5453'), ('hmdb', 'HMDB01882'), ('inchikey', 'RXKJFZQQPQGTFL-UHFFFAOYSA-N'), ('kegg.compound', 'C00184'), ('metanetx.chemical', 'MNXM460'), ('sbo', 'SBO:0000247'), ('seed.compound', 'cpd00157')])
cpd12370_c0	apo_ACP_c0	c0	-2	HOR	OrderedDict([('bigg.metabolite', 'apoACP'), ('inchikey', 'nan'), ('metanetx.chemical', 'MNXM2214'), ('sbo', 'SBO:0000247'), ('seed.compound', 'cpd12370')])
cpd00045_c0	Adenosine_3_5_bisphosphate_c0	c0	-4	C10H11N5O10P2	OrderedDict([('bigg.metabolite', 'pap'), ('biocyc', 'META:3-5-ADP'), ('chebi', ['58343', 'CHEBI:58343']), ('hmdb', ['HMDB00061', 'HMDB01468']), ('inchikey', 'WHTCPDAXWFLDIH-KQYNXXCUSA-J'), ('kegg.compound', 'C00054'), ('metanetx.chemical', 'MNXM45'), ('pubchem.compound', '23615194'), ('reactome', 'R-ALL-8942170'), ('sbo', 'SBO:0000247'), ('seed.compound', 'cpd00045')])
cpd00108_p0	Galactose_p0	p0	0	C6H12O6	OrderedDict([('bigg.metabolite', 'gal'), ('biocyc', [' D-galactopyranose', 'CPD-15590', 'META:D-galactopyranose']), ('chebi', 'CHEBI:42741'), ('hmdb', 'HMDB05762'), ('inchikey', 'WQZGKKKJIJFFOK-SVZMEOIVSA-N'), ('kegg.compound', 'C00984'), ('kegg.drug', 'D04291'), ('metanetx.chemical', 'MNXM390'), ('sbo', 'SBO:0000247'), ('seed.compound', 'cpd00108')])
cpd00108_c0	Galactose_c0	c0	0	C6H12O6	OrderedDict([('bigg.metabolite', 'gal'), ('biocyc', ['D-galactopyranose', 'CPD-15590', 'META:D-galactopyranose']), ('chebi', 'CHEBI:42741'), ('hmdb', 'HMDB05762'), ('inchikey', 'WQZGKKKJIJFFOK-SVZMEOIVSA-N'), ('kegg.compound', 'C00984'), ('metanetx.chemical', 'MNXM390'), ('sbo', 'SBO:0000247'), ('seed.compound', 'cpd00108')])
cpd00978_c0	dUDP_c0	c0	-2	C9H12N2O11P2	OrderedDict([('bigg.metabolite', 'dudp'), ('biocyc', 'META:DUDP'), ('chebi', ['60471', 'CHEBI:60471']), ('hmdb', 'HMDB01000'), ('inchikey', 'QHWZTVCCBMIIKE-SHYZEUOFSA-L'), ('kegg.compound', 'C01346'), ('metanetx.chemical', 'MNXM572'), ('pubchem.compound', '25246037'), ('sbo', 'SBO:0000247'), ('seed.compound', 'cpd00978')])
cpd00358_c0	dUTP_c0	c0	-3	C9H12N2O14P3	OrderedDict([('bigg.metabolite', 'dutp'), ('biocyc', 'META:DUTP'), ('chebi', ['61555', 'CHEBI:61555']), ('hmdb', 'HMDB01191'), ('inchikey', 'AHCYMLUZIRLXAA-SHYZEUOFSA-K'), ('kegg.compound', 'C00460'), ('metanetx.chemical', 'MNXM452'), ('pubchem.compound', '25244408'), ('reactome', ['500739', 'R-ALL-500739']), ('sbo', 'SBO:0000247'), ('seed.compound', 'cpd00358')])
cpd00773_c0	UDP_MurNAc_c0	c0	-3	C20H28N3O19P2	OrderedDict([('bigg.metabolite', 'uamr'), ('biocyc', 'META:UDP-N-ACETYLMURAMATE'), ('chebi', 'CHEBI:9827'), ('inchikey', 'NQBRVZNDBBMBLJ-MQTLHLSBSA-K'), ('kegg.compound', 'C01050'), ('metanetx.chemical', 'MNXM722733'), ('sbo', 'SBO:0000247'), ('seed.compound', 'cpd00773')])
cpd00890_c0	UDP_N_acetylmuramoyl_L_alanine_c0	c0	-3	C23H33N4O20P2	OrderedDict([('bigg.metabolite', 'uama'), ('biocyc', 'META:CPD0-1456'), ('chebi', 'CHEBI:9830'), ('inchikey', 'NTMMCWJNQNKACG-KBKUWGQMSA-K'), ('kegg.compound', 'C01212'), ('metanetx.chemical', 'MNXM1953'), ('sbo', 'SBO:0000247'), ('seed.compound', 'cpd00890')])
cpd02884_c0	FAICAR_c0	c0	-2	C10H13N4O9P	OrderedDict([('bigg.metabolite', 'fprica'), ('biocyc', 'META:PHOSPHORIBOSYL-FORMAMIDO-CARBOXAMIDE'), ('chebi', 'CHEBI:58467'), ('hmdb', 'HMDB62708'), ('inchikey', 'ABCOOORLYAOBOZ-KQYNXXCUSA-L'), ('kegg.compound', 'C04734'), ('metanetx.chemical', 'MNXM456'), ('reactome', 'R-ALL-111427'), ('sbo', 'SBO:0000247'), ('seed.compound', 'cpd02884')])
cpd00195_c0	1_Alcohol_c0	c0	0	CH3OR	OrderedDict([('biocyc', 'META:Primary-Alcohols'), ('chebi', '15734'), ('inchikey', 'nan'), ('kegg.compound', 'C00226'), ('metanetx.chemical', 'MNXM832'), ('sbo', 'SBO:0000247'), ('seed.compound', 'cpd00195')])
cpd11616_c0	RCHO_c0	c0	0	CHOR	OrderedDict([('inchikey', 'nan'), ('sbo', 'SBO:0000247'), ('seed.compound', 'cpd11616')])
cpd00482_c0	2_Phospho_D_glycerate_c0	c0	-3	C3H4O7P	OrderedDict([('bigg.metabolite', '2pg'), ('biocyc', 'META:2-PG'), ('chebi', ['58289', 'CHEBI:88350']), ('hmdb', ['HMDB03391', 'HMDB62707']), ('inchikey', 'GXIURPTVHJPJLF-UWTATZPHSA-K'), ('kegg.compound', 'C00631'), ('metanetx.chemical', 'MNXM275'), ('pubchem.compound', '40467846'), ('reactome', ['30485', 'R-ALL-30485']), ('sbo', 'SBO:0000247'), ('seed.compound', 'cpd00482')])
cpd11586_c0	ala_L_glu_L_c0	c0	-1	C8H13N2O5	OrderedDict([('bigg.metabolite', 'ala_L_glu__L'), ('inchikey', 'nan'), ('metanetx.chemical', 'MNXM8263'), ('sbo', 'SBO:0000247'), ('seed.compound', 'cpd11586')])
cpd00885_c0	Phytate_c0	c0	-12	C6H6O24P6	OrderedDict([('bigg.metabolite', 'minohp'), ('biocyc', 'META:MI-HEXAKISPHOSPHATE'), ('chebi', 'CHEBI:58130'), ('hmdb', 'HMDB60271'), ('inchikey', 'IMQLKJBTEOYOSI-GPIVLXJGSA-B'), ('kegg.compound', 'C01204'), ('metanetx.chemical', 'MNXM491'), ('reactome', 'R-ALL-2024018'), ('sbo', 'SBO:0000247'), ('seed.compound', 'cpd00885')])
cpd02788_c0	Inositol_1_2_3_5_6_pentakisphosphate_c0	c0	-10	C6H7O21P5	OrderedDict([('bigg.metabolite', 'mi12356p'), ('biocyc', 'META:CPD-6741'), ('chebi', 'CHEBI:58747'), ('inchikey', 'CTPQAXVNYGZUAJ-PTQMNWPWSA-D'), ('kegg.compound', 'C04579'), ('metanetx.chemical', 'MNXM3146'), ('sbo', 'SBO:0000247'), ('seed.compound', 'cpd02788')])
cpd15237_c0	hexadecenoate_c0	c0	-1	C16H29O2	OrderedDict([('bigg.metabolite', 'hdcea'), ('inchikey', 'nan'), ('metanetx.chemical', 'MNXM950'), ('sbo', 'SBO:0000247'), ('seed.compound', 'cpd15237')])
cpd15238_c0	Hexadecenoyl_CoA_c0	c0	-3	C37H61N7O17P3S	OrderedDict([('bigg.metabolite', 'hdcoa'), ('inchikey', 'nan'), ('metanetx.chemical', 'MNXM90167'), ('sbo', 'SBO:0000247'), ('seed.compound', 'cpd15238')])
cpd01974_c0	4_Hydroxy_L_glutamate_c0	c0	-1	C5H8NO5	OrderedDict([('bigg.metabolite', '4hglu'), ('chebi', 'CHEBI:32812'), ('hmdb', 'HMDB02273'), ('inchikey', 'HBDWQSHEVMSFGY-SCQFTWEKSA-M'), ('kegg.compound', 'C03079'), ('metanetx.chemical', 'MNXM2489'), ('sbo', 'SBO:0000247'), ('seed.compound', 'cpd01974')])
cpd00830_c0	4_Hydroxy_2_oxoglutarate_c0	c0	-2	C5H4O6	OrderedDict([('bigg.metabolite', '4h2oglt'), ('biocyc', ['D-4-HYDROXY-2-KETO-GLUTARATE', 'CPD-15015', 'META:CPD-15015']), ('chebi', 'CHEBI:36148'), ('hmdb', 'HMDB02070'), ('inchikey', 'WXSKVKPSMAHCSG-UHFFFAOYSA-L'), ('kegg.compound', 'C01127'), ('metanetx.chemical', 'MNXM894'), ('sbo', 'SBO:0000247'), ('seed.compound', 'cpd00830')])
cpd01017_c0	Cys_Gly_c0	c0	0	C5H10N2O3S	OrderedDict([('bigg.metabolite', 'cgly'), ('biocyc', 'META:CYS-GLY'), ('chebi', ['61694', 'CHEBI:61694']), ('hmdb', ['HMDB00078', 'HMDB28775']), ('inchikey', 'ZUKPVRWZDMRIEO-VKHMYHEASA-N'), ('kegg.compound', 'C01419'), ('metanetx.chemical', 'MNXM683'), ('pubchem.compound', '7098621'), ('reactome', 'R-ALL-1247934'), ('sbo', 'SBO:0000247'), ('seed.compound', 'cpd01017')])
cpd01482_c0	UDP_glucosamine_c0	c0	-1	C15H24N3O16P2	OrderedDict([('bigg.metabolite', 'ugam'), ('biocyc', 'META:UDP-D-GLUCOSAMINE'), ('chebi', 'CHEBI:78718'), ('inchikey', 'CYKLRRKFBPBYEI-LLIPPXGMSA-M'), ('kegg.compound', 'C02200'), ('metanetx.chemical', 'MNXM7861'), ('sbo', 'SBO:0000247'), ('seed.compound', 'cpd01482')])
cpd01623_c0	UDP_galactosamine_c0	c0	-1	C15H24N3O16P2	OrderedDict([('biocyc', 'META:UDP-D-GALACTOSAMINE'), ('chebi', 'CHEBI:78717'), ('inchikey', 'CYKLRRKFBPBYEI-KXIKUQEESA-M'), ('kegg.compound', 'C02467'), ('pubchem.compound', '86289637'), ('sbo', 'SBO:0000247'), ('seed.compound', 'cpd01623')])
cpd00231_c0	Dihydrobiopterin_c0	c0	0	C9H13N5O3	OrderedDict([('bigg.metabolite', 'dhbpt'), ('biocyc', 'META:CPD-15159'), ('chebi', 'CHEBI:20680'), ('inchikey', 'ZHQJVZLJDXWFFX-RPDRRWSUSA-N'), ('metanetx.chemical', 'MNXM162257'), ('reactome', 'R-ALL-71129'), ('sbo', 'SBO:0000247'), ('seed.compound', 'cpd00231')])
cpd00233_c0	Tetrahydrobiopterin_c0	c0	0	C9H15N5O3	OrderedDict([('bigg.metabolite', 'thbpt'), ('biocyc', 'META:TETRA-H-BIOPTERIN'), ('chebi', 'CHEBI:9480'), ('hmdb', 'HMDB59658'), ('inchikey', 'FNKQXYHWGSIFBK-RPDRRWSUSA-N'), ('kegg.compound', 'C00272'), ('metanetx.chemical', 'MNXM722714'), ('reactome', 'R-ALL-29870'), ('sbo', 'SBO:0000247'), ('seed.compound', 'cpd00233')])
cpd11534_c0	11_methyl_3_hydroxy_dodecanoyl_ACP_c0	c0	-1	C24H45N2O9PRS	OrderedDict([('inchikey', 'nan'), ('sbo', 'SBO:0000247'), ('seed.compound', 'cpd11534')])
cpd02678_c0	N_Formyl_GAR_c0	c0	-2	C8H13N2O9P	OrderedDict([('bigg.metabolite', 'fgam'), ('biocyc', 'META:5-P-RIBOSYL-N-FORMYLGLYCINEAMIDE'), ('chebi', 'CHEBI:58426'), ('hmdb', 'HMDB06476'), ('inchikey', 'VDXLUNDMVKSKHO-XVFCMESISA-L'), ('kegg.compound', 'C04376'), ('metanetx.chemical', 'MNXM453'), ('reactome', 'R-ALL-111354'), ('sbo', 'SBO:0000247'), ('seed.compound', 'cpd02678')])
cpd02394_c0	GAR_c0	c0	-1	C7H14N2O8P	OrderedDict([('bigg.metabolite', 'gar'), ('biocyc', 'META:5-PHOSPHO-RIBOSYL-GLYCINEAMIDE'), ('chebi', 'CHEBI:58457'), ('hmdb', 'HMDB02022'), ('inchikey', 'OBQMLSFOUZUIOB-SHUUEZRQSA-M'), ('kegg.compound', 'C03838'), ('metanetx.chemical', 'MNXM463'), ('sbo', 'SBO:0000247'), ('seed.compound', 'cpd02394')])
cpd11209_c0	N_Acetyl_L_citrulline_c0	c0	-1	C8H14N3O4	OrderedDict([('biocyc', 'META:CPD-7224'), ('chebi', 'CHEBI:58765'), ('hmdb', 'HMDB00856'), ('inchikey', 'WMQMIOYQXNRROC-LURJTMIESA-M'), ('kegg.compound', 'C15532'), ('pubchem.compound', '45266759'), ('sbo', 'SBO:0000247'), ('seed.compound', 'cpd11209')])
cpd15692_c0	Diisopentadecanoylphosphatidylserine_c0	c0	-2	C36H68NO10P	OrderedDict([('inchikey', 'nan'), ('sbo', 'SBO:0000247'), ('seed.compound', 'cpd15692')])
cpd15698_c0	Diisopentadecanoylphosphatidylethanolamine_c0	c0	0	C35H70NO8P	OrderedDict([('inchikey', 'nan'), ('sbo', 'SBO:0000247'), ('seed.compound', 'cpd15698')])
cpd11593_c0	ala_L_asp_L_c0	c0	-1	C7H11N2O5	OrderedDict([('bigg.metabolite', 'ala_L_asp__L'), ('biocyc', 'META:CPD-13404'), ('chebi', ['74363', 'CHEBI:74363']), ('inchikey', 'XAEWTDMGFGHWFK-IMJSIDKUSA-M'), ('metanetx.chemical', 'MNXM40494'), ('pubchem.compound', '6995001'), ('sbo', 'SBO:0000247'), ('seed.compound', 'cpd11593')])
cpd02230_c0	Inositol_4_phosphate_c0	c0	-2	C6H11O9P	OrderedDict([('bigg.metabolite', 'mi4p__D'), ('biocyc', 'META:D-MYO-INOSITOL-4-PHOSPHATE'), ('chebi', 'CHEBI:58469'), ('hmdb', 'HMDB01313'), ('inchikey', 'INAPMGSXUVUWAF-CNWJWELYSA-L'), ('kegg.compound', 'C03546'), ('metanetx.chemical', 'MNXM2063'), ('reactome', 'R-ALL-1629753'), ('sbo', 'SBO:0000247'), ('seed.compound', 'cpd02230')])
cpd03449_c0	2_Octaprenyl_3_methyl_5_hydroxy_6_methoxy_1_4_benzoquinone_c0	c0	2	C48H74O4	OrderedDict([('bigg.metabolite', '2omhmbl'), ('biocyc', 'META:OCTAPRENYL-METHYL-OH-METHOXY-BENZQ'), ('chebi', 'CHEBI:61705'), ('inchikey', 'QURLIMHPCRKMJP-WDXILIIOSA-N'), ('metanetx.chemical', 'MNXM2187'), ('sbo', 'SBO:0000247'), ('seed.compound', 'cpd03449')])
cpd00344_c0	N_Formimino_L_glutamate_c0	c0	-1	C6H9N2O4	OrderedDict([('bigg.metabolite', 'forglu'), ('biocyc', 'META:N-FORMIMINO-L-GLUTAMATE'), ('chebi', 'CHEBI:7274'), ('hmdb', 'HMDB00854'), ('inchikey', 'NRXIKWMTVXPVEF-BYPYZUCNSA-M'), ('kegg.compound', 'C00439'), ('metanetx.chemical', 'MNXM496'), ('reactome', 'R-ALL-30158'), ('sbo', 'SBO:0000247'), ('seed.compound', 'cpd00344')])
cpd00378_c0	Formamide_c0	c0	0	CH3NO	OrderedDict([('bigg.metabolite', 'frmd'), ('biocyc', 'META:FORMAMIDE'), ('chebi', 'CHEBI:5143'), ('hmdb', 'HMDB01536'), ('inchikey', 'ZHNUHDYFZUAESO-UHFFFAOYSA-N'), ('kegg.compound', 'C00488'), ('metanetx.chemical', 'MNXM1231'), ('sbo', 'SBO:0000247'), ('seed.compound', 'cpd00378')])
cpd03584_c0	UDP_3_O_beta_hydroxymyristoyl_D_glucosamine_c0	c0	-1	C29H50N3O18P2	OrderedDict([('bigg.metabolite', 'u3hga'), ('biocyc', 'META:UDP-OHMYR-GLUCOSAMINE'), ('chebi', 'CHEBI:9807'), ('inchikey', 'ZFPNNOXCEDQJQS-SSVOXRMNSA-M'), ('kegg.compound', 'C06022'), ('metanetx.chemical', 'MNXM2036'), ('sbo', 'SBO:0000247'), ('seed.compound', 'cpd03584')])
cpd11484_c0	HMA_c0	c0	-3	C25H47N2O9PRS	OrderedDict([('bigg.metabolite', '3hmrsACP'), ('biocyc', 'META:R-3-hydroxymyristoyl-ACPs'), ('inchikey', 'nan'), ('kegg.compound', 'C04688'), ('metanetx.chemical', 'MNXM7733'), ('sbo', 'SBO:0000247'), ('seed.compound', 'cpd11484')])
cpd03593_c0	D_erythro_3_Methylmalate_c0	c0	-2	C5H6O5	OrderedDict([('bigg.metabolite', 'r3mmal'), ('biocyc', 'META:CPD-7066'), ('chebi', 'CHEBI:58511'), ('inchikey', 'NPYQJIHHTGFBLN-STHAYSLISA-L'), ('kegg.compound', 'C06032'), ('metanetx.chemical', 'MNXM2512'), ('sbo', 'SBO:0000247'), ('seed.compound', 'cpd03593')])
cpd11542_c0	15_methyl_3_hydroxy_hexa_decanoyl_ACP_c0	c0	-1	C28H53N2O9PRS	OrderedDict([('inchikey', 'nan'), ('sbo', 'SBO:0000247'), ('seed.compound', 'cpd11542')])
cpd00254_p0	Mg_p0	p0	2	Mg	OrderedDict([('bigg.metabolite', 'mg2'), ('biocyc', 'META:MG+2'), ('chebi', 'CHEBI:6635'), ('hmdb', 'HMDB00547'), ('inchikey', 'JLVVSXFLKOJNIY-UHFFFAOYSA-N'), ('kegg.compound', 'C00305'), ('metanetx.chemical', 'MNXM653'), ('reactome', 'R-ALL-5336432'), ('sbo', 'SBO:0000247'), ('seed.compound', 'cpd00254')])
cpd00254_c0	Mg_c0	c0	2	Mg	OrderedDict([('bigg.metabolite', 'mg2'), ('biocyc', 'META:MG+2'), ('chebi', 'CHEBI:6635'), ('hmdb', 'HMDB00547'), ('inchikey', 'JLVVSXFLKOJNIY-UHFFFAOYSA-N'), ('kegg.compound', 'C00305'), ('metanetx.chemical', 'MNXM653'), ('reactome', 'R-ALL-5336432'), ('sbo', 'SBO:0000247'), ('seed.compound', 'cpd00254')])
cpd11499_c0	4_methyl_hexanoyl_ACP_c0	c0	-1	C18H33N2O8PRS	OrderedDict([('inchikey', 'nan'), ('sbo', 'SBO:0000247'), ('seed.compound', 'cpd11499')])
cpd00082_c0	D_Fructose_c0	c0	0	C6H12O6	OrderedDict([('bigg.metabolite', 'fru'), ('biocyc', 'META:Fructofuranose'), ('chebi', 'CHEBI:5172'), ('hmdb', 'HMDB62538'), ('inchikey', 'RFSUNEUAIZKAJO-VRPWFDPXSA-N'), ('kegg.compound', 'C10906'), ('metanetx.chemical', 'MNXM175'), ('reactome', 'R-ALL-29532'), ('sbo', 'SBO:0000247'), ('seed.compound', 'cpd00082')])
cpd11470_c0	Octanoyl_ACP_c0	c0	-2	C19H36N2O8PRS	OrderedDict([('bigg.metabolite', 'ocACP'), ('inchikey', 'nan'), ('metanetx.chemical', 'MNXM90185'), ('sbo', 'SBO:0000247'), ('seed.compound', 'cpd11470')])
cpd11471_c0	2E_Octenoyl_acp_c0	c0	-2	C19H34N2O8PRS	OrderedDict([('bigg.metabolite', 'toct2eACP'), ('biocyc', 'META:2-Octenoyl-ACPs'), ('inchikey', 'nan'), ('kegg.compound', 'C05751'), ('lipidmaps', 'LMFA07060009'), ('metanetx.chemical', 'MNXM23766'), ('sbo', 'SBO:0000247'), ('seed.compound', 'cpd11471')])
cpd00284_c0	6_Phospho_D_gluconate_c0	c0	-3	C6H10O10P	OrderedDict([('bigg.metabolite', '6pgc'), ('biocyc', 'META:CPD-2961'), ('chebi', ['58759', 'CHEBI:58759']), ('hmdb', ['HMDB01316', 'HMDB62800']), ('inchikey', 'BIRSGZKFKXLSJQ-SQOUGZDYSA-K'), ('kegg.compound', 'C00345'), ('metanetx.chemical', 'MNXM325'), ('pubchem.compound', '36688186'), ('reactome', ['29996', 'R-ALL-29996']), ('sbo', 'SBO:0000247'), ('seed.compound', 'cpd00284')])
cpd01419_c0	Ureidoglycine_c0	c0	0	C3H7N3O3	OrderedDict([('bigg.metabolite', 'udg'), ('biocyc', 'META:CPD0-2298'), ('chebi', ['59947', 'CHEBI:9890']), ('inchikey', 'VTFWFHCECSOPSX-SFOWXEAESA-N'), ('kegg.compound', 'C02091'), ('metanetx.chemical', ['MNXM1598', 'MNXM97019']), ('pubchem.compound', '46173475'), ('sbo', 'SBO:0000247'), ('seed.compound', 'cpd01419')])
cpd00465_c0	Ureidoglycolate_c0	c0	-1	C3H5N2O4	OrderedDict([('bigg.metabolite', 'urdglyc'), ('biocyc', 'META:CPD-1091'), ('chebi', 'CHEBI:9891'), ('hmdb', 'HMDB01005'), ('inchikey', 'NWZYYCVIOKVTII-SFOWXEAESA-M'), ('kegg.compound', ['C05241', 'C00603', 'C02766']), ('metanetx.chemical', 'MNXM490'), ('sbo', 'SBO:0000247'), ('seed.compound', 'cpd00465')])
cpd00138_p0	D_Mannose_p0	p0	0	C6H12O6	OrderedDict([('bigg.metabolite', 'man'), ('biocyc', ['D-mannopyranose', 'CPD-15373', 'META:D-mannopyranose']), ('chebi', 'CHEBI:4208'), ('hmdb', 'HMDB00169'), ('inchikey', 'WQZGKKKJIJFFOK-QTVWNMPRSA-N'), ('kegg.compound', 'C00159'), ('metanetx.chemical', 'MNXM182'), ('reactome', 'R-ALL-964752'), ('sbo', 'SBO:0000247'), ('seed.compound', 'cpd00138')])
cpd00235_c0	D_mannose_6_phosphate_c0	c0	-2	C6H11O9P	OrderedDict([('bigg.metabolite', 'man6p'), ('biocyc', ['MANNOSE-6P', 'CPD-15979', 'META:Mannose-6-phosphate']), ('chebi', 'CHEBI:58735'), ('inchikey', 'NBSCHQHZLSJFNQ-QTVWNMPRSA-L'), ('kegg.compound', 'C00275'), ('metanetx.chemical', 'MNXM427'), ('reactome', 'R-ALL-532562'), ('sbo', 'SBO:0000247'), ('seed.compound', 'cpd00235')])
cpd03365_c0	5_2_Formylethyl_4_6_dihydroxypicolinate_c0	c0	-1	C9H8NO5	OrderedDict([('inchikey', 'KJVDAGWOPCLJNY-UHFFFAOYSA-M'), ('sbo', 'SBO:0000247'), ('seed.compound', 'cpd03365')])
cpd03366_c0	5_2_Carboxyethyl_4_6_dihydroxypicolinate_c0	c0	-2	C9H7NO6	OrderedDict([('inchikey', 'MEACACCQPBWCOO-UHFFFAOYSA-L'), ('sbo', 'SBO:0000247'), ('seed.compound', 'cpd03366')])
cpd00888_c0	N_Methylethanolamine_phosphate_c0	c0	-1	C3H9NO4P	OrderedDict([('bigg.metabolite', 'HC00718'), ('biocyc', 'META:CPD-406'), ('chebi', ['57781', 'CHEBI:7314']), ('hmdb', 'HMDB60173'), ('inchikey', 'HZDCAHRLLXEQFY-UHFFFAOYSA-M'), ('kegg.compound', 'C01210'), ('metanetx.chemical', 'MNXM1491'), ('pubchem.compound', '25201132'), ('sbo', 'SBO:0000247'), ('seed.compound', 'cpd00888')])
cpd02200_c0	CDP_N_methylethanolamine_c0	c0	-1	C12H21N4O11P2	OrderedDict([('biocyc', 'META:CDP-N-METHYLETHANOLAMIN'), ('chebi', 'CHEBI:57547'), ('inchikey', 'RSPRLQAZJOAGFP-QCNRFFRDSA-M'), ('kegg.compound', 'C03486'), ('pubchem.compound', '46878396'), ('sbo', 'SBO:0000247'), ('seed.compound', 'cpd02200')])
cpd00800_c0	8_Amino_7_oxononanoate_c0	c0	0	C9H17NO3	OrderedDict([('bigg.metabolite', '8aonn'), ('biocyc', 'META:8-AMINO-7-OXONONANOATE'), ('chebi', 'CHEBI:57532'), ('hmdb', 'HMDB37790'), ('inchikey', 'GUAHPAJOXVYFON-UHFFFAOYSA-N'), ('kegg.compound', 'C01092'), ('metanetx.chemical', 'MNXM1141'), ('sbo', 'SBO:0000247'), ('seed.compound', 'cpd00800')])
cpd00764_c0	7_8_Diaminononanoate_c0	c0	1	C9H21N2O2	OrderedDict([('bigg.metabolite', 'dann'), ('biocyc', 'META:DIAMINONONANOATE'), ('chebi', 'CHEBI:58500'), ('inchikey', 'KCEGBPIYGIWCDH-UHFFFAOYSA-O'), ('kegg.compound', 'C01037'), ('metanetx.chemical', 'MNXM1140'), ('sbo', 'SBO:0000247'), ('seed.compound', 'cpd00764')])
cpd02701_c0	S_Adenosyl_4_methylthio_2_oxobutanoate_c0	c0	0	C15H19N5O6S	OrderedDict([('bigg.metabolite', 'amob'), ('biocyc', 'META:S-ADENOSYL-4-METHYLTHIO-2-OXOBUTANOATE'), ('chebi', 'CHEBI:8944'), ('inchikey', 'UOKVQQMBGVMXPU-CJPDYEHRSA-N'), ('kegg.compound', 'C04425'), ('metanetx.chemical', 'MNXM3090'), ('sbo', 'SBO:0000247'), ('seed.compound', 'cpd02701')])
cpd02701_b	S_Adenosyl_4_methylthio_2_oxobutanoate_c0_b	p0	0	C15H19N5O6S	OrderedDict([('bigg.metabolite', 'amob'), ('biocyc', 'META:S-ADENOSYL-4-METHYLTHIO-2-OXOBUTANOATE'), ('chebi', 'CHEBI:8944'), ('inchikey', 'UOKVQQMBGVMXPU-CJPDYEHRSA-N'), ('kegg.compound', 'C04425'), ('metanetx.chemical', 'MNXM3090'), ('sbo', 'SBO:0000247'), ('seed.compound', 'cpd02701')])
cpd14545_c0	Iminoglycine_c0	c0	-2	C2H3NO2	OrderedDict([('ChemSpider', '15272272'), ('RefMet', 'Dehydroglycine'), ('bigg.metabolite', 'dhgly'), ('biocyc', 'META:CPD-12279'), ('chebi', ['53664', 'CHEBI:77846']), ('inchikey', 'TVMUHOAONWHJBV-UHFFFAOYSA-N'), ('kegg.compound', 'C15809'), ('metanetx.chemical', 'MNXM1984'), ('pubchem.compound', '23347814'), ('sbo', 'SBO:0000247'), ('seed.compound', 'cpd14545')])
cpd11825_c0	Octadecenoyl_ACP_c0	c0	-3	C29H53N2O8PRS	OrderedDict([('bigg.metabolite', 'octeACP'), ('biocyc', 'META:Oleoyl-ACPs'), ('inchikey', 'nan'), ('kegg.compound', 'C01203'), ('metanetx.chemical', ['MNXM8962', 'MNXM89950']), ('sbo', 'SBO:0000247'), ('seed.compound', 'cpd11825')])
cpd15328_c0	1_octadec_11_enoyl_sn_glycerol_3_phosphate_c0	c0	-1	C21H40O7P	OrderedDict([('bigg.metabolite', '1odec11eg3p'), ('inchikey', 'nan'), ('metanetx.chemical', 'MNXM91049'), ('sbo', 'SBO:0000247'), ('seed.compound', 'cpd15328')])
cpd00438_c0	Deoxyadenosine_c0	c0	0	C10H13N5O3	OrderedDict([('bigg.metabolite', 'dad_2'), ('biocyc', 'META:DEOXYADENOSINE'), ('chebi', 'CHEBI:4405'), ('hmdb', 'HMDB11722'), ('inchikey', 'OLXZPDWKRNYJJZ-RRKCRQDMSA-N'), ('kegg.compound', 'C00559'), ('metanetx.chemical', 'MNXM625'), ('sbo', 'SBO:0000247'), ('seed.compound', 'cpd00438')])
cpd00294_c0	dAMP_c0	c0	-2	C10H12N5O6P	OrderedDict([('bigg.metabolite', 'damp'), ('biocyc', 'META:DAMP'), ('chebi', ['58245', 'CHEBI:58245']), ('hmdb', 'HMDB00905'), ('inchikey', 'KHWCHTKSEGGWEX-RRKCRQDMSA-L'), ('kegg.compound', 'C00360'), ('metanetx.chemical', 'MNXM432'), ('pubchem.compound', '22848660'), ('reactome', 'R-ALL-500088'), ('sbo', 'SBO:0000247'), ('seed.compound', 'cpd00294')])
cpd02642_c0	N_5_phosphoribosyl_anthranilate_c0	c0	-3	C12H13NO9P	OrderedDict([('bigg.metabolite', 'pran'), ('biocyc', 'META:N-5-PHOSPHORIBOSYL-ANTHRANILATE'), ('chebi', 'CHEBI:7091'), ('inchikey', 'PMFMJXPRNJUYMB-GWOFURMSSA-K'), ('kegg.compound', 'C04302'), ('metanetx.chemical', 'MNXM1489'), ('sbo', 'SBO:0000247'), ('seed.compound', 'cpd02642')])
cpd00956_c0	1_2_carboxyphenylamino_1_deoxyribulose_5_phosphate_c0	c0	-3	C12H13NO9P	OrderedDict([('bigg.metabolite', '2cpr5p'), ('biocyc', 'META:CARBOXYPHENYLAMINO-DEOXYRIBULOSE-P'), ('chebi', ['58613', 'CHEBI:58613']), ('inchikey', 'QKMBYNRMPRKVTO-MNOVXSKESA-K'), ('kegg.compound', 'C01302'), ('metanetx.chemical', 'MNXM1455'), ('pubchem.compound', '45266701'), ('sbo', 'SBO:0000247'), ('seed.compound', 'cpd00956')])
cpd11535_c0	11_methyl_trans_dodec_2_enoyl_ACP_c0	c0	-1	C24H43N2O8PRS	OrderedDict([('inchikey', 'nan'), ('sbo', 'SBO:0000247'), ('seed.compound', 'cpd11535')])
cpd00363_c0	Ethanol_c0	c0	0	C2H6O	OrderedDict([('bigg.metabolite', 'etoh'), ('biocyc', 'META:ETOH'), ('chebi', 'CHEBI:52092'), ('hmdb', 'HMDB00108'), ('inchikey', 'LFQSCWFLJHTTHZ-UHFFFAOYSA-N'), ('kegg.compound', 'C00469'), ('metanetx.chemical', 'MNXM303'), ('reactome', 'R-ALL-30203'), ('sbo', 'SBO:0000247'), ('seed.compound', 'cpd00363')])
cpd01530_c0	Dichloromethane_c0	c0	0	CH2Cl2	OrderedDict([('biocyc', 'META:CPD-681'), ('chebi', 'CHEBI:15767'), ('hmdb', 'HMDB31548'), ('inchikey', 'YMWUJEATGCHHMB-UHFFFAOYSA-N'), ('kegg.compound', 'C02271'), ('pubchem.compound', '6344'), ('sbo', 'SBO:0000247'), ('seed.compound', 'cpd01530')])
cpd00099_c0	Cl__c0	c0	-1	Cl	OrderedDict([('bigg.metabolite', 'cl'), ('biocyc', ['HCL', 'CL-', 'META:HCL']), ('chebi', 'CHEBI:5590'), ('hmdb', 'HMDB02306'), ('inchikey', 'VEXZGXHMUGYJMC-UHFFFAOYSA-M'), ('kegg.compound', ['C01327', 'C00698']), ('metanetx.chemical', 'MNXM43'), ('reactome', 'R-ALL-352022'), ('sbo', 'SBO:0000247'), ('seed.compound', 'cpd00099')])
cpd15725_c0	Diisopentadecanoylphosphatidylglycerol_c0	c0	-1	C36H70O10P	OrderedDict([('inchikey', 'nan'), ('sbo', 'SBO:0000247'), ('seed.compound', 'cpd15725')])
cpd15797_c0	Isopentadecanoylcardiolipin_B_subtilis_c0	c0	-2	C69H132O17P2	OrderedDict([('inchikey', 'nan'), ('sbo', 'SBO:0000247'), ('seed.compound', 'cpd15797')])
cpd00738_c0	phosphoserine_c0	c0	-2	C3H6NO6P	OrderedDict([('bigg.metabolite', 'pser__L'), ('biocyc', 'META:3-P-SERINE'), ('chebi', 'CHEBI:7692'), ('hmdb', 'HMDB00272'), ('inchikey', 'BZQFBWGGLXLEPQ-REOHCLBHSA-L'), ('kegg.compound', 'C01005'), ('metanetx.chemical', 'MNXM379'), ('reactome', 'R-ALL-936706'), ('sbo', 'SBO:0000247'), ('seed.compound', 'cpd00738')])
cpd00149_c0	Co2_plus__c0	c0	2	Co	OrderedDict([('bigg.metabolite', 'cobalt2'), ('biocyc', 'META:CO+2'), ('chebi', ['48828', 'CHEBI:48828']), ('hmdb', 'HMDB00608'), ('inchikey', 'XLJKHNWPARRRJB-UHFFFAOYSA-N'), ('kegg.compound', 'C00175'), ('metanetx.chemical', 'MNXM90960'), ('pubchem.compound', '104729'), ('sbo', 'SBO:0000247'), ('seed.compound', 'cpd00149')])
cpd03426_c0	Sirohydrochlorin_c0	c0	-8	C42H38N4O16	OrderedDict([('bigg.metabolite', 'scl'), ('biocyc', 'META:SIROHYDROCHLORIN'), ('chebi', ['58351', 'CHEBI:9167']), ('inchikey', 'KWIZRXMMFRBUML-AHGFGAHVSA-F'), ('kegg.compound', 'C05778'), ('metanetx.chemical', 'MNXM863'), ('pubchem.compound', '25245154'), ('sbo', 'SBO:0000247'), ('seed.compound', 'cpd03426')])
cpd08368_c0	Cobalt_precorrin_2_c0	c0	-10	C42H36CoN4O16	OrderedDict([('bigg.metabolite', 'copre2'), ('biocyc', 'META:CPD-9039'), ('chebi', ['3790', 'CHEBI:60053']), ('inchikey', 'XZMXJYDTAININL-QIISWYHFSA-D'), ('metanetx.chemical', 'MNXM1420'), ('pubchem.compound', '91820486'), ('sbo', 'SBO:0000247'), ('seed.compound', 'cpd08368')])
cpd15701_c0	1_2_Diisoheptadecanoyl_sn_glycerol_c0	c0	0	C37H72O5	OrderedDict([('inchikey', 'nan'), ('sbo', 'SBO:0000247'), ('seed.compound', 'cpd15701')])
cpd11206_c0	Precorrin_1_c0	c0	-8	C41H38N4O16	OrderedDict([('biocyc', 'META:CPD-9038'), ('chebi', 'CHEBI:58893'), ('inchikey', 'CJLVUWULFKHGFB-NZCAJUPMSA-F'), ('kegg.compound', 'C15527'), ('pubchem.compound', '25245954'), ('sbo', 'SBO:0000247'), ('seed.compound', 'cpd11206')])
cpd06739_c0	R__plus__Citronellal_c0	c0	0	C10H18O	OrderedDict([('inchikey', 'NEHNMFOYXAPHSD-SNVBAGLBSA-N'), ('sbo', 'SBO:0000247'), ('seed.compound', 'cpd06739')])
cpd15166_c0	Citronellate_c0	c0	-1	C10H17O2	OrderedDict([('inchikey', 'GJWSUKYXUMVMGX-UHFFFAOYSA-M'), ('sbo', 'SBO:0000247'), ('seed.compound', 'cpd15166')])
cpd00341_c0	N_Carbamoylputrescine_c0	c0	1	C5H14N3O	OrderedDict([('bigg.metabolite', 'Ncbmpts'), ('biocyc', 'META:CPD-597'), ('chebi', ['58318', 'CHEBI:7258']), ('hmdb', 'HMDB33458'), ('inchikey', 'YANFYYGANIYHGI-UHFFFAOYSA-O'), ('kegg.compound', 'C00436'), ('metanetx.chemical', 'MNXM1243'), ('pubchem.compound', '25244388'), ('sbo', 'SBO:0000247'), ('seed.compound', 'cpd00341')])
cpd00098_c0	Choline_c0	c0	1	C5H14NO	OrderedDict([('bigg.metabolite', 'chol'), ('biocyc', 'META:CHOLINE'), ('chebi', 'CHEBI:72322'), ('hmdb', 'HMDB00097'), ('inchikey', 'OEYIOHPDSNJKLS-UHFFFAOYSA-N'), ('kegg.compound', 'C00114'), ('metanetx.chemical', 'MNXM90'), ('reactome', 'R-ALL-6798162'), ('sbo', 'SBO:0000247'), ('seed.compound', 'cpd00098')])
cpd00447_c0	Betaine_aldehyde_c0	c0	1	C5H12NO	OrderedDict([('bigg.metabolite', 'betald'), ('biocyc', 'META:BETAINE_ALDEHYDE'), ('chebi', 'CHEBI:41256'), ('hmdb', 'HMDB01252'), ('inchikey', 'SXKNCCSPZDCRFD-UHFFFAOYSA-N'), ('kegg.compound', 'C00576'), ('metanetx.chemical', 'MNXM457'), ('reactome', 'R-ALL-6798194'), ('sbo', 'SBO:0000247'), ('seed.compound', 'cpd00447')])
cpd15555_c0	phosphatidylserine_dihexadecanoyl_c0	c0	-2	C38H72NO10P	OrderedDict([('bigg.metabolite', 'ps160'), ('biocyc', 'META:CPD-12817'), ('chebi', 'CHEBI:84523'), ('hmdb', 'HMDB00614'), ('inchikey', 'nan'), ('metanetx.chemical', 'MNXM32181'), ('sbo', 'SBO:0000247'), ('seed.compound', 'cpd15555')])
cpd15531_c0	phosphatidylethanolamine_dihexadecanoyl_c0	c0	0	C37H74NO8P	OrderedDict([('bigg.metabolite', 'pe160'), ('biocyc', 'META:CPD-12819'), ('chebi', 'CHEBI:73127'), ('hmdb', 'HMDB08923'), ('inchikey', 'nan'), ('metanetx.chemical', 'MNXM32178'), ('sbo', 'SBO:0000247'), ('seed.compound', 'cpd15531')])
cpd00048_c0	Sulfate_c0	c0	-2	O4S	OrderedDict([('bigg.metabolite', 'so4'), ('biocyc', ['SULFATE', 'HSO4', 'META:SULFATE']), ('chebi', 'CHEBI:9335'), ('hmdb', 'HMDB01448'), ('inchikey', 'QAOWNCQODCNURD-UHFFFAOYSA-L'), ('kegg.compound', 'C00059'), ('metanetx.chemical', 'MNXM58'), ('reactome', 'R-ALL-427648'), ('sbo', 'SBO:0000247'), ('seed.compound', 'cpd00048')])
cpd01242_p0	Thyminose_p0	p0	0	C5H10O4	OrderedDict([('bigg.metabolite', 'drib'), ('chebi', 'CHEBI:90761'), ('hmdb', 'HMDB03224'), ('inchikey', 'ASJSAQIRZKANQN-CRCLSJGQSA-N'), ('kegg.compound', 'C01801'), ('metanetx.chemical', 'MNXM90412'), ('sbo', 'SBO:0000247'), ('seed.compound', 'cpd01242')])
cpd01242_c0	Thyminose_c0	c0	0	C5H10O4	OrderedDict([('bigg.metabolite', 'drib'), ('chebi', 'CHEBI:90761'), ('hmdb', 'HMDB03224'), ('inchikey', 'ASJSAQIRZKANQN-CRCLSJGQSA-N'), ('kegg.compound', 'C01801'), ('metanetx.chemical', 'MNXM90412'), ('sbo', 'SBO:0000247'), ('seed.compound', 'cpd01242')])
cpd00668_c0	ALCTT_c0	c0	-1	C5H7O4	OrderedDict([('bigg.metabolite', 'alac__S'), ('biocyc', 'META:2-ACETO-LACTATE'), ('chebi', 'CHEBI:58476'), ('hmdb', 'HMDB06855'), ('inchikey', 'NMDWGEGFJUBKLB-UHFFFAOYSA-M'), ('kegg.compound', 'C06010'), ('metanetx.chemical', 'MNXM114079'), ('sbo', 'SBO:0000247'), ('seed.compound', 'cpd00668')])
cpd02569_c0	2_Oxo_3_hydroxyisovalerate_c0	c0	-1	C5H7O4	OrderedDict([('bigg.metabolite', '3hmoa'), ('biocyc', 'META:CPD-231'), ('chebi', ['11812', 'CHEBI:17667']), ('inchikey', 'DNOPJXBPONYBLB-UHFFFAOYSA-M'), ('kegg.compound', 'C04181'), ('metanetx.chemical', 'MNXM1638'), ('pubchem.compound', '6419735'), ('sbo', 'SBO:0000247'), ('seed.compound', 'cpd02569')])
cpd00392_c0	Phycite_c0	c0	0	C4H10O4	OrderedDict([('biocyc', 'META:ERYTHRITOL'), ('chebi', 'CHEBI:17113'), ('hmdb', 'HMDB02994'), ('inchikey', 'UNXHWFMMPAWVPI-ZXZARUISSA-N'), ('kegg.compound', 'C00503'), ('pubchem.compound', '222285'), ('sbo', 'SBO:0000247'), ('seed.compound', 'cpd00392')])
cpd02203_c0	D_Erythritol_4_phosphate_c0	c0	-2	C4H9O7P	OrderedDict([('biocyc', 'META:D-ERYTHRITOL-4P'), ('chebi', 'CHEBI:57508'), ('inchikey', 'QRDCEYBRRFPBMZ-IUYQGCFVSA-L'), ('kegg.compound', 'C03494'), ('pubchem.compound', '21125992'), ('sbo', 'SBO:0000247'), ('seed.compound', 'cpd02203')])
cpd00931_c0	5_Amino_6__5_phosphoribosylaminouracil_c0	c0	-2	C9H13N4O9P	OrderedDict([('bigg.metabolite', '5apru'), ('biocyc', 'META:CPD-602'), ('chebi', ['58453', 'CHEBI:59551']), ('inchikey', 'LZEXYCAGPMYXLX-UMMCILCDSA-L'), ('kegg.compound', 'C01268'), ('metanetx.chemical', 'MNXM1532'), ('pubchem.compound', '25245199'), ('sbo', 'SBO:0000247'), ('seed.compound', 'cpd00931')])
cpd11478_c0	R_3_Hydroxybutanoyl_acyl_carrier_protein_c0	c0	-3	C15H27N2O9PRS	OrderedDict([('bigg.metabolite', '3hbutACP'), ('biocyc', 'META:Beta-3-hydroxybutyryl-ACPs'), ('inchikey', 'nan'), ('kegg.compound', 'C04618'), ('metanetx.chemical', 'MNXM91793'), ('sbo', 'SBO:0000247'), ('seed.compound', 'cpd11478')])
cpd14790_c0	3_Sulfolactate_c0	c0	-2	C3H4O6S	OrderedDict([('biocyc', 'META:RS-3-Sulfolactate'), ('chebi', '58683'), ('inchikey', 'CQQGIWJSICOUON-UHFFFAOYSA-L'), ('kegg.compound', 'C16069'), ('metanetx.chemical', 'MNXM4995'), ('pubchem.compound', '25203561'), ('sbo', 'SBO:0000247'), ('seed.compound', 'cpd14790')])
cpd08625_c0	5_Hydroxyisourate_c0	c0	0	C5H4N4O4	OrderedDict([('bigg.metabolite', '5hiu'), ('biocyc', 'META:5-HYDROXYISOURATE'), ('chebi', 'CHEBI:59562'), ('hmdb', 'HMDB30097'), ('inchikey', 'LTQYPAVLAYVKTK-YFKPBYRVSA-N'), ('kegg.compound', 'C11821'), ('metanetx.chemical', 'MNXM1137'), ('sbo', 'SBO:0000247'), ('seed.compound', 'cpd08625')])
cpd01048_c0	Arsenate_c0	c0	-2	HAsO4	OrderedDict([('bigg.metabolite', 'aso4'), ('biocyc', 'META:ARSENATE'), ('chebi', 'CHEBI:48600'), ('hmdb', 'HMDB12190'), ('inchikey', 'DJHGAFSJWGLOIV-UHFFFAOYSA-L'), ('kegg.compound', ['C11215', 'C01478']), ('metanetx.chemical', 'MNXM970'), ('sbo', 'SBO:0000247'), ('seed.compound', 'cpd01048')])
cpd01048_p0	Arsenate_p0	p0	-2	HAsO4	OrderedDict([('bigg.metabolite', 'aso4'), ('biocyc', 'META:ARSENATE'), ('chebi', 'CHEBI:48600'), ('hmdb', 'HMDB12190'), ('inchikey', 'DJHGAFSJWGLOIV-UHFFFAOYSA-L'), ('kegg.compound', ['C11215', 'C01478']), ('metanetx.chemical', 'MNXM970'), ('sbo', 'SBO:0000247'), ('seed.compound', 'cpd01048')])
cpd00215_c0	Pyridoxal_c0	c0	0	C8H9NO3	OrderedDict([('bigg.metabolite', 'pydx'), ('biocyc', 'META:PYRIDOXAL'), ('chebi', ['17310', 'CHEBI:8667']), ('hmdb', 'HMDB01545'), ('inchikey', 'RADKZDMFGJYCBB-UHFFFAOYSA-N'), ('kegg.compound', 'C00250'), ('metanetx.chemical', 'MNXM311'), ('pubchem.compound', '1050'), ('reactome', ['965131', 'R-ALL-965131']), ('sbo', 'SBO:0000247'), ('seed.compound', 'cpd00215')])
cpd15676_c0	1_isohexadecanoyl_sn_glycerol_3_phosphate_c0	c0	-1	C19H38O7P	OrderedDict([('inchikey', 'nan'), ('sbo', 'SBO:0000247'), ('seed.compound', 'cpd15676')])
cpd00418_c0	NO_c0	c0	0	NO	OrderedDict([('bigg.metabolite', 'no'), ('biocyc', 'META:NITRIC-OXIDE'), ('chebi', 'CHEBI:7583'), ('hmdb', 'HMDB03378'), ('inchikey', 'MWUXSHHQAYIFBG-UHFFFAOYSA-N'), ('kegg.compound', 'C00533'), ('kegg.drug', 'D00074'), ('metanetx.chemical', 'MNXM228'), ('sbo', 'SBO:0000247'), ('seed.compound', 'cpd00418')])
cpd00209_c0	Nitrate_c0	c0	-1	NO3	OrderedDict([('bigg.metabolite', 'no3'), ('biocyc', [' NITRATE', 'CPD-15028', 'META:NITRATE']), ('chebi', 'CHEBI:7580'), ('hmdb', 'HMDB02878'), ('inchikey', 'NHNBFGGVMKEFGY-UHFFFAOYSA-N'), ('kegg.compound', 'C00244'), ('kegg.drug', 'D02313'), ('metanetx.chemical', 'MNXM207'), ('sbo', 'SBO:0000247'), ('seed.compound', 'cpd00209')])
cpd00911_c0	6_phospho_D_glucono_1_5_lactone_c0	c0	-2	C6H9O9P	OrderedDict([('bigg.metabolite', '6pgl'), ('biocyc', 'META:D-6-P-GLUCONO-DELTA-LACTONE'), ('chebi', 'CHEBI:57955'), ('hmdb', 'HMDB62628'), ('inchikey', 'IJOJIVNDFQSGAB-SQOUGZDYSA-L'), ('kegg.compound', 'C01236'), ('metanetx.chemical', 'MNXM429'), ('reactome', 'R-ALL-31467'), ('sbo', 'SBO:0000247'), ('seed.compound', 'cpd00911')])
cpd01085_c0	Viomycin_c0	c0	3	C25H46N13O10	OrderedDict([('biocyc', 'META:VIOMYCIN'), ('chebi', 'CHEBI:60081'), ('inchikey', 'GXFAIFRPOKBQRV-IKZNKTFNSA-Q'), ('kegg.compound', 'C01540'), ('pubchem.compound', '90658955'), ('sbo', 'SBO:0000247'), ('seed.compound', 'cpd01085')])
cpd01684_c0	O_Phosphoviomycin_c0	c0	2	C25H46N13O13P	OrderedDict([('biocyc', 'META:VIOMYCIN-P'), ('chebi', 'CHEBI:17800'), ('inchikey', 'NDMCBDIUXRXGDM-QPEQYQDCSA-P'), ('kegg.compound', 'C02574'), ('pubchem.compound', '154586118'), ('sbo', 'SBO:0000247'), ('seed.compound', 'cpd01684')])
cpd02886_c0	UDP_3_O_beta_hydroxymyristoyl_N_acetylglucosamine_c0	c0	-2	C31H51N3O19P2	OrderedDict([('bigg.metabolite', 'u3aga'), ('biocyc', 'META:UDP-OHMYR-ACETYLGLUCOSAMINE'), ('chebi', 'CHEBI:61537'), ('inchikey', 'TZSJGZGYQDNRRX-MPLCHSTDSA-L'), ('kegg.compound', 'C04738'), ('metanetx.chemical', 'MNXM2157'), ('sbo', 'SBO:0000247'), ('seed.compound', 'cpd02886')])
cpd03443_c0	3_Octaprenyl_4_hydroxybenzoate_c0	c0	-1	C47H69O3	OrderedDict([('bigg.metabolite', '3ophb'), ('biocyc', 'META:3-OCTAPRENYL-4-HYDROXYBENZOATE'), ('chebi', 'CHEBI:50116'), ('inchikey', 'UTIBHEBNILDQKX-LQOKPSQISA-M'), ('kegg.compound', 'C05809'), ('metanetx.chemical', 'MNXM2195'), ('sbo', 'SBO:0000247'), ('seed.compound', 'cpd03443')])
cpd00142_c0	Acetoacetate_c0	c0	-1	C4H5O3	OrderedDict([('bigg.metabolite', 'acac'), ('biocyc', 'META:3-KETOBUTYRATE'), ('chebi', 'CHEBI:40507'), ('hmdb', 'HMDB00060'), ('inchikey', 'WDJHALXBUFZDSR-UHFFFAOYSA-M'), ('kegg.compound', 'C00164'), ('metanetx.chemical', 'MNXM154'), ('reactome', 'R-ALL-73909'), ('sbo', 'SBO:0000247'), ('seed.compound', 'cpd00142')])
cpd00279_c0	Acetoacetyl_CoA_c0	c0	-4	C25H36N7O18P3S	OrderedDict([('bigg.metabolite', 'aacoa'), ('biocyc', 'META:ACETOACETYL-COA'), ('chebi', 'CHEBI:57286'), ('hmdb', 'HMDB11665'), ('inchikey', 'OJFDKHTZOUZBOS-CITAKDKDSA-J'), ('kegg.compound', 'C00332'), ('metanetx.chemical', 'MNXM133'), ('reactome', 'R-ALL-73871'), ('sbo', 'SBO:0000247'), ('seed.compound', 'cpd00279')])
cpd00445_c0	Cyclohexanamine_c0	c0	1	C6H14N	OrderedDict([('biocyc', 'META:CPD-303'), ('chebi', 'CHEBI:42939'), ('hmdb', 'HMDB31404'), ('inchikey', 'PAFZNILMFXTMIY-UHFFFAOYSA-O'), ('kegg.compound', 'C00571'), ('pubchem.compound', '1549093'), ('sbo', 'SBO:0000247'), ('seed.compound', 'cpd00445')])
cpd00329_c0	Cyclohexanone_c0	c0	0	C6H10O	OrderedDict([('biocyc', 'META:CYCLOHEXANONE'), ('chebi', 'CHEBI:17854'), ('hmdb', 'HMDB03315'), ('inchikey', 'JHIVVAPYMSGYDF-UHFFFAOYSA-N'), ('kegg.compound', 'C00414'), ('pubchem.compound', '7967'), ('sbo', 'SBO:0000247'), ('seed.compound', 'cpd00329')])
cpd00287_c0	3_Oxo_2_methylpropanoate_c0	c0	-1	C4H5O3	OrderedDict([('bigg.metabolite', ['2mop', 'mmtsa']), ('biocyc', 'META:CPD-12179'), ('chebi', 'CHEBI:57700'), ('hmdb', 'HMDB01172'), ('inchikey', 'VOKUMXABRRXHAR-UHFFFAOYSA-M'), ('kegg.compound', 'C00349'), ('pubchem.compound', '21917715'), ('sbo', 'SBO:0000247'), ('seed.compound', 'cpd00287')])
cpd02096_c0	L_3_Amino_isobutyrate_c0	c0	0	C4H9NO2	OrderedDict([('bigg.metabolite', '3aib'), ('biocyc', 'META:CPD-466'), ('chebi', ['58655', 'CHEBI:57731']), ('hmdb', ['HMDB02166', 'HMDB02299']), ('inchikey', 'QCHPKSFMDHPSNR-VKHMYHEASA-N'), ('kegg.compound', ['C01205', 'C03284']), ('metanetx.chemical', ['MNXM2053', 'MNXM786']), ('pubchem.compound', '6971062'), ('reactome', 'R-ALL-909779'), ('sbo', 'SBO:0000247'), ('seed.compound', 'cpd02096')])
cpd15705_c0	1_2_Dianteisopentadecanoyl_sn_glycerol_c0	c0	0	C33H64O5	OrderedDict([('inchikey', 'nan'), ('sbo', 'SBO:0000247'), ('seed.compound', 'cpd15705')])
cpd00644_c0	PAN_c0	c0	-1	C9H16NO5	OrderedDict([('bigg.metabolite', 'pnto__R'), ('biocyc', 'META:PANTOTHENATE'), ('chebi', 'CHEBI:7916'), ('hmdb', 'HMDB62717'), ('inchikey', 'GHOKWGTUZJEAQD-ZETCQYMHSA-M'), ('kegg.compound', 'C00864'), ('metanetx.chemical', 'MNXM364'), ('reactome', 'R-ALL-199192'), ('sbo', 'SBO:0000247'), ('seed.compound', 'cpd00644')])
cpd00139_c0	Glycolate_c0	c0	-1	C2H3O3	OrderedDict([('bigg.metabolite', 'glyclt'), ('biocyc', 'META:GLYCOLLATE'), ('chebi', 'CHEBI:5475'), ('hmdb', 'HMDB03035'), ('inchikey', 'AEMRFAOFKBGASW-UHFFFAOYSA-M'), ('kegg.compound', 'C00160'), ('metanetx.chemical', 'MNXM222'), ('reactome', 'R-ALL-389822'), ('sbo', 'SBO:0000247'), ('seed.compound', 'cpd00139')])
cpd15544_c0	Phosphatidylglycerophosphate_ditetradec_7_enoyl_c0	c0	-2	C34H62O13P2	OrderedDict([('bigg.metabolite', 'pgp141'), ('inchikey', 'nan'), ('metanetx.chemical', 'MNXM5271'), ('sbo', 'SBO:0000247'), ('seed.compound', 'cpd15544')])
cpd00374_c0	Tyramine_c0	c0	1	C8H12NO	OrderedDict([('bigg.metabolite', 'tym'), ('biocyc', 'META:TYRAMINE'), ('chebi', 'CHEBI:9799'), ('hmdb', 'HMDB62629'), ('inchikey', 'DZGWFCGJZKJUFP-UHFFFAOYSA-O'), ('kegg.compound', 'C00483'), ('metanetx.chemical', 'MNXM603'), ('reactome', 'R-ALL-5696181'), ('sbo', 'SBO:0000247'), ('seed.compound', 'cpd00374')])
cpd01733_c0	Ferulaldehyde_c0	c0	0	C10H10O3	OrderedDict([('bigg.metabolite', 'conialdh'), ('biocyc', 'META:CONIFERYL-ALDEHYDE'), ('chebi', 'CHEBI:3859'), ('inchikey', 'DKZBBWMURDFHNE-NSCUHMNNSA-N'), ('kegg.compound', 'C02666'), ('metanetx.chemical', 'MNXM858'), ('sbo', 'SBO:0000247'), ('seed.compound', 'cpd01733')])
cpd01059_c0	Ferulate_c0	c0	-1	C10H9O4	OrderedDict([('bigg.metabolite', 'fer'), ('biocyc', 'META:FERULIC-ACID'), ('chebi', ['29749', 'CHEBI:5046']), ('hmdb', 'HMDB00954'), ('inchikey', 'KSEBMYQBYZTDHS-HWKANZROSA-M'), ('kegg.compound', 'C01494'), ('metanetx.chemical', 'MNXM573'), ('pubchem.compound', '54691413'), ('sbo', 'SBO:0000247'), ('seed.compound', 'cpd01059')])
cpd02740_c0	Guanosine_5_triphosphate_3_diphosphate_c0	c0	-6	C10H12N5O20P5	OrderedDict([('bigg.metabolite', 'gdptp'), ('biocyc', 'META:GDP-TP'), ('chebi', ['71477', 'CHEBI:71477']), ('hmdb', 'HMDB60480'), ('inchikey', 'KCPMACXZAITQAX-UUOKFMHZSA-H'), ('kegg.compound', 'C04494'), ('metanetx.chemical', 'MNXM1561'), ('pubchem.compound', '135696843'), ('sbo', 'SBO:0000247'), ('seed.compound', 'cpd02740')])
cpd00130_c0	L_Malate_c0	c0	-2	C4H4O5	OrderedDict([('bigg.metabolite', 'mal__L'), ('biocyc', 'META:MAL'), ('chebi', 'CHEBI:423'), ('hmdb', 'HMDB00156'), ('inchikey', 'BJEPYKJPYRNKOW-REOHCLBHSA-L'), ('kegg.compound', 'C00149'), ('metanetx.chemical', 'MNXM98'), ('reactome', 'R-ALL-198498'), ('sbo', 'SBO:0000247'), ('seed.compound', 'cpd00130')])
cpd00079_c0	D_glucose_6_phosphate_c0	c0	-2	C6H11O9P	OrderedDict([('bigg.metabolite', 'g6p'), ('biocyc', ['D-glucose-6-phosphate', 'Glucose-6-phosphate', 'D-glucopyranose-6-phosphate', 'META:D-glucopyranose-6-phosphate']), ('chebi', 'CHEBI:61548'), ('hmdb', 'HMDB06793'), ('inchikey', 'NBSCHQHZLSJFNQ-GASJEMHNSA-L'), ('kegg.compound', 'C00092'), ('metanetx.chemical', 'MNXM160'), ('reactome', 'R-ALL-1629756'), ('sbo', 'SBO:0000247'), ('seed.compound',…
cpd02546_c0	CMP_KDO_c0	c0	-2	C17H24N3O15P	OrderedDict([('bigg.metabolite', 'ckdo'), ('biocyc', 'META:CMP-KDO'), ('chebi', ['59825', 'CHEBI:86284']), ('inchikey', 'YWWJKULNWGRYAS-XKKDATLGSA-L'), ('kegg.compound', 'C04121'), ('metanetx.chemical', 'MNXM535'), ('pubchem.compound', '46878557'), ('sbo', 'SBO:0000247'), ('seed.compound', 'cpd02546')])
cpd00446_c0	cAMP_c0	c0	-1	C10H11N5O6P	OrderedDict([('bigg.metabolite', 'camp'), ('biocyc', 'META:CAMP'), ('chebi', ['58165', 'CHEBI:58165']), ('hmdb', 'HMDB00058'), ('inchikey', 'IVOMOUWHDPKRLL-KQYNXXCUSA-M'), ('kegg.compound', 'C00575'), ('metanetx.chemical', 'MNXM243'), ('pubchem.compound', '7059571'), ('reactome', ['30389', 'R-ALL-30389']), ('sbo', 'SBO:0000247'), ('seed.compound', 'cpd00446')])
cpd02338_c0	UDP_D_galacto_1_4_furanose_c0	c0	-2	C15H22N2O17P2	OrderedDict([('bigg.metabolite', 'udpgalfur'), ('biocyc', 'META:UDP-D-GALACTO-14-FURANOSE'), ('chebi', 'CHEBI:67118'), ('inchikey', 'ZQLQOXLUCGXKHS-SIAUPFDVSA-L'), ('kegg.compound', 'C03733'), ('metanetx.chemical', 'MNXM2158'), ('sbo', 'SBO:0000247'), ('seed.compound', 'cpd02338')])
cpd03393_c0	Se_Adenosylselenohomocysteine_c0	c0	0	C14H20N6O5Se	OrderedDict([('bigg.metabolite', 'seahcys'), ('inchikey', 'UVSMMLABJBJNGH-WFMPWKQPSA-N'), ('metanetx.chemical', 'MNXM163574'), ('sbo', 'SBO:0000247'), ('seed.compound', 'cpd03393')])
cpd03397_c0	Selenohomocysteine_c0	c0	0	C4H9NO2Se	OrderedDict([('bigg.metabolite', 'selhcys'), ('biocyc', 'META:SELENOHOMOCYSTEINE'), ('chebi', 'CHEBI:9096'), ('hmdb', 'HMDB04119'), ('inchikey', 'RCWCGLALNCIQNM-VKHMYHEASA-N'), ('kegg.compound', 'C05698'), ('metanetx.chemical', 'MNXM2562'), ('reactome', 'R-ALL-5357702'), ('sbo', 'SBO:0000247'), ('seed.compound', 'cpd03397')])
cpd00355_c0	Nicotinamide_ribonucleotide_c0	c0	-1	C11H14N2O8P	OrderedDict([('bigg.metabolite', 'nmn'), ('biocyc', 'META:NICOTINAMIDE_NUCLEOTIDE'), ('chebi', 'CHEBI:7557'), ('hmdb', 'HMDB59645'), ('inchikey', 'DAYLJWODMCOQEW-TURQNECASA-M'), ('kegg.compound', 'C00455'), ('metanetx.chemical', 'MNXM355'), ('reactome', 'R-ALL-8940067'), ('sbo', 'SBO:0000247'), ('seed.compound', 'cpd00355')])
cpd03608_c0	4_Hydroxy_L_threonine_c0	c0	0	C4H9NO4	OrderedDict([('bigg.metabolite', '4hthr'), ('biocyc', 'META:CPD0-2189'), ('chebi', ['60904', 'CHEBI:60904']), ('inchikey', 'JBNUARFQOCGDRK-GBXIJSLDSA-N'), ('kegg.compound', 'C06056'), ('metanetx.chemical', 'MNXM1802'), ('pubchem.compound', '49852420'), ('sbo', 'SBO:0000247'), ('seed.compound', 'cpd03608')])
cpd00027_c0	D_Glucose_c0	c0	0	C6H12O6	OrderedDict([('bigg.metabolite', 'glc__D'), ('biocyc', 'META:Glucopyranose'), ('chebi', 'CHEBI:4167'), ('hmdb', 'HMDB06564'), ('inchikey', 'WQZGKKKJIJFFOK-GASJEMHNSA-N'), ('kegg.compound', ['C00293', 'C00031']), ('metanetx.chemical', 'MNXM41'), ('sbo', 'SBO:0000247'), ('seed.compound', 'cpd00027')])
cpd11530_c0	9_methyl_3_hydroxy_decanoyl_ACP_c0	c0	-1	C22H41N2O9PRS	OrderedDict([('inchikey', 'nan'), ('sbo', 'SBO:0000247'), ('seed.compound', 'cpd11530')])
cpd00269_c0	2_Oxoadipate_c0	c0	-2	C6H6O5	OrderedDict([('bigg.metabolite', '2oxoadp'), ('biocyc', 'META:2K-ADIPATE'), ('chebi', 'CHEBI:57499'), ('hmdb', 'HMDB00225'), ('inchikey', 'FGSBNBBHOZHUBO-UHFFFAOYSA-L'), ('kegg.compound', 'C00322'), ('lipidmaps', 'LMFA01170121'), ('metanetx.chemical', 'MNXM263'), ('reactome', 'R-ALL-70951'), ('sbo', 'SBO:0000247'), ('seed.compound', 'cpd00269')])
cpd00413_c0	Glutaryl_CoA_c0	c0	-5	C26H37N7O19P3S	OrderedDict([('bigg.metabolite', 'glutcoa'), ('biocyc', 'META:GLUTARYL-COA'), ('chebi', 'CHEBI:57378'), ('hmdb', 'HMDB01339'), ('inchikey', 'SYKWLIJQEHRDNH-CKRMAKSASA-I'), ('kegg.compound', 'C00527'), ('lipidmaps', 'LMFA07050324'), ('metanetx.chemical', 'MNXM382'), ('reactome', 'R-ALL-70955'), ('sbo', 'SBO:0000247'), ('seed.compound', 'cpd00413')])
cpd02820_c0	UDP_N_acetylglucosamine_enolpyruvate_c0	c0	-3	C20H26N3O19P2	OrderedDict([('bigg.metabolite', 'uaccg'), ('biocyc', 'META:UDP-ACETYL-CARBOXYVINYL-GLUCOSAMINE'), ('chebi', 'CHEBI:9818'), ('inchikey', 'BEGZZYPUNCJHKP-DBYWSUQTSA-K'), ('kegg.compound', 'C04631'), ('metanetx.chemical', 'MNXM1688'), ('sbo', 'SBO:0000247'), ('seed.compound', 'cpd02820')])
cpd02698_c0	N_Succinyl_L_2_6_diaminopimelate_c0	c0	-2	C11H16N2O7	OrderedDict([('bigg.metabolite', 'sl26da'), ('biocyc', 'META:N-SUCCINYLLL-2-6-DIAMINOPIMELATE'), ('chebi', 'CHEBI:7342'), ('hmdb', 'HMDB12267'), ('inchikey', 'GLXUWZBUPATPBR-BQBZGAKWSA-L'), ('kegg.compound', 'C04421'), ('metanetx.chemical', 'MNXM1488'), ('sbo', 'SBO:0000247'), ('seed.compound', 'cpd02698')])
cpd02724_c0	N_Succinyl_L_2_amino_6_oxopimelate_c0	c0	-3	C11H12NO8	OrderedDict([('bigg.metabolite', 'sl2a6o'), ('biocyc', 'META:N-SUCCINYL-2-AMINO-6-KETOPIMELATE'), ('chebi', 'CHEBI:7340'), ('hmdb', 'HMDB12266'), ('inchikey', 'SDVXSCSNVVZWDD-LURJTMIESA-K'), ('kegg.compound', 'C04462'), ('metanetx.chemical', 'MNXM1563'), ('sbo', 'SBO:0000247'), ('seed.compound', 'cpd02724')])
cpd00205_p0	K_plus__p0	p0	1	K	OrderedDict([('bigg.metabolite', 'k'), ('biocyc', 'META:K+'), ('chebi', ['29103', 'CHEBI:8345']), ('hmdb', 'HMDB00586'), ('inchikey', 'NPYPAHLBTDXSSS-UHFFFAOYSA-N'), ('kegg.compound', 'C00238'), ('metanetx.chemical', 'MNXM95'), ('pubchem.compound', '813'), ('reactome', 'R-ALL-74126'), ('sbo', 'SBO:0000247'), ('seed.compound', 'cpd00205')])
cpd00205_c0	K_plus__c0	c0	1	K	OrderedDict([('bigg.metabolite', 'k'), ('biocyc', 'META:K+'), ('chebi', ['29103', 'CHEBI:8345']), ('hmdb', 'HMDB00586'), ('inchikey', 'NPYPAHLBTDXSSS-UHFFFAOYSA-N'), ('kegg.compound', 'C00238'), ('metanetx.chemical', 'MNXM95'), ('pubchem.compound', '813'), ('reactome', 'R-ALL-74126'), ('sbo', 'SBO:0000247'), ('seed.compound', 'cpd00205')])
cpd15661_c0	Prenol_45n_teichoic_acid_c0	c0	-47	C206H386N2O242P47	OrderedDict([('bigg.metabolite', 'prenoN_acid'), ('inchikey', 'nan'), ('metanetx.chemical', 'MNXM7696'), ('sbo', 'SBO:0000247'), ('seed.compound', 'cpd15661')])
cpd15667_c0	glycerol_teichoic_acid_n45__linked__unsubstituted_c0	c0	-48	C191H359N10O259P46R	OrderedDict([('inchikey', 'nan'), ('sbo', 'SBO:0000247'), ('seed.compound', 'cpd15667')])
cpd00510_c0	deoxyribose_5_phosphate_c0	c0	-2	C5H9O7P	OrderedDict([('bigg.metabolite', '2dr5p'), ('biocyc', 'META:DEOXY-RIBOSE-5P'), ('chebi', 'CHEBI:62877'), ('hmdb', 'HMDB01031'), ('inchikey', 'KKZFLSZAWCYPOC-PYHARJCCSA-L'), ('kegg.compound', 'C00673'), ('metanetx.chemical', 'MNXM2179'), ('reactome', 'R-ALL-6787328'), ('sbo', 'SBO:0000247'), ('seed.compound', 'cpd00510')])
cpd15378_c0	4_Hydroxy_benzylalcohol_c0	c0	0	C7H8O2	OrderedDict([('bigg.metabolite', '4hba'), ('biocyc', 'META:4-HYDROXY-BENZYL-ALCOHOL'), ('chebi', 'CHEBI:67410'), ('hmdb', 'HMDB11724'), ('inchikey', 'BVJSUAQZOZWCKN-UHFFFAOYSA-N'), ('kegg.compound', 'C17467'), ('metanetx.chemical', 'MNXM107505'), ('sbo', 'SBO:0000247'), ('seed.compound', 'cpd15378')])
cpd00283_c0	Geranyldiphosphate_c0	c0	-2	C10H18O7P2	OrderedDict([('bigg.metabolite', 'grdp'), ('biocyc', 'META:GERANYL-PP'), ('chebi', 'CHEBI:58057'), ('hmdb', 'HMDB06506'), ('inchikey', 'GVVPGTZRZFNKDS-JXMROGBWSA-L'), ('kegg.compound', 'C00341'), ('metanetx.chemical', 'MNXM100'), ('reactome', 'R-ALL-191409'), ('sbo', 'SBO:0000247'), ('seed.compound', 'cpd00283')])
cpd12172_c0	Protein_L_cysteine_c0	c0	0	C4H6N2O2R2S	OrderedDict([('biocyc', 'META:PROT-CYS'), ('chebi', '25917'), ('inchikey', 'nan'), ('kegg.compound', 'C02743'), ('metanetx.chemical', 'MNXM73306'), ('sbo', 'SBO:0000247'), ('seed.compound', 'cpd12172')])
cpd12502_c0	DNA_containing_6_O_methylguanine_c0	c0	-4	C21H28N5O17P3R2	OrderedDict([('biocyc', 'META:DNA-6-O-Methyl-Guanines'), ('chebi', '4299'), ('inchikey', 'nan'), ('kegg.compound', 'C04250'), ('metanetx.chemical', 'MNXM17355'), ('sbo', 'SBO:0000247'), ('seed.compound', 'cpd12502')])
cpd12392_c0	Protein_S_methyl_L_cysteine_c0	c0	0	C5H8N2O2R2S	OrderedDict([('inchikey', 'nan'), ('sbo', 'SBO:0000247'), ('seed.compound', 'cpd12392')])
cpd13370_c0	DNA_containing_guanine_c0	c0	-4	C20H26N5O17P3R2	OrderedDict([('inchikey', 'nan'), ('sbo', 'SBO:0000247'), ('seed.compound', 'cpd13370')])
cpd11255_c0	1_2_dihydroxy_3_keto_5_methylthiopentene_c0	c0	0	C6H10O3S	OrderedDict([('RefMet', '1,2-Dihydroxy-3-keto-5-methylthiopentene'), ('bigg.metabolite', 'dhmtp'), ('biocyc', 'META:CPD-85'), ('chebi', ['58795', 'CHEBI:58795']), ('hmdb', 'HMDB12134'), ('inchikey', 'CILXJJLQPTUUSS-XQRVVYSFSA-N'), ('kegg.compound', 'C15606'), ('metanetx.chemical', 'MNXM494'), ('pubchem.compound', '44229177'), ('reactome', ['1237155', 'R-ALL-1237155']), ('sbo', 'SBO:0000247'), ('s…
cpd00869_c0	4_methylthio_2_oxobutyrate_c0	c0	-1	C5H7O3S	OrderedDict([('ChemSpider', '3776616'), ('RefMet', '2-Oxo-4-methylthiobutanoic acid'), ('bigg.metabolite', '2kmb'), ('biocyc', 'META:CPD-479'), ('chebi', ['16723', 'CHEBI:63388']), ('hmdb', ['HMDB01553', 'HMDB13210']), ('inchikey', 'SXFSQZDSUWACKX-UHFFFAOYSA-M'), ('kegg.compound', 'C01180'), ('lipidmaps', 'LMFA01060170'), ('metabolights', 'MTBLC16723'), ('metanetx.chemical', 'MNXM276'), ('pubchem…
cpd01476_c0	Protoporphyrin_c0	c0	-2	C34H32N4O4	OrderedDict([('bigg.metabolite', 'ppp9'), ('biocyc', 'META:PROTOPORPHYRIN_IX'), ('chebi', ['57306', 'CHEBI:8592']), ('hmdb', 'HMDB00241'), ('inchikey', 'KSFOVUSSGSKXFI-UJJXFSCMSA-L'), ('kegg.compound', 'C02191'), ('metanetx.chemical', 'MNXM346'), ('pubchem.compound', '3794562'), ('reactome', 'R-ALL-189487'), ('sbo', 'SBO:0000247'), ('seed.compound', 'cpd01476')])
cpd15538_c0	Phosphatidylglycerol_dihexadecanoyl_c0	c0	-1	C38H74O10P	OrderedDict([('bigg.metabolite', 'pg160'), ('biocyc', 'META:CPD-8260'), ('chebi', 'CHEBI:75159'), ('hmdb', 'HMDB10570'), ('inchikey', 'nan'), ('metanetx.chemical', 'MNXM32179'), ('sbo', 'SBO:0000247'), ('seed.compound', 'cpd15538')])
cpd15791_c0	Palmitoylcardiolipin_B_subtilis_c0	c0	-2	C73H140O17P2	OrderedDict([('inchikey', 'nan'), ('sbo', 'SBO:0000247'), ('seed.compound', 'cpd15791')])
cpd00129_p0	L_Proline_p0	p0	0	C5H9NO2	OrderedDict([('bigg.metabolite', 'pro__L'), ('biocyc', 'META:PRO'), ('chebi', 'CHEBI:6286'), ('hmdb', 'HMDB00162'), ('inchikey', 'ONIBWKKTOPOVIA-BYPYZUCNSA-N'), ('kegg.compound', 'C16435'), ('metanetx.chemical', 'MNXM114'), ('reactome', 'R-ALL-379717'), ('sbo', 'SBO:0000247'), ('seed.compound', 'cpd00129')])
cpd11510_c0	10_methyl_trans_dodec_2_enoyl_ACP_c0	c0	-1	C24H43N2O8PRS	OrderedDict([('inchikey', 'nan'), ('sbo', 'SBO:0000247'), ('seed.compound', 'cpd11510')])
cpd11511_c0	10_methyl_dodecanoyl_ACP_c0	c0	-1	C24H45N2O8PRS	OrderedDict([('inchikey', 'nan'), ('sbo', 'SBO:0000247'), ('seed.compound', 'cpd11511')])
cpd10516_p0	fe3_p0	p0	3	Fe	OrderedDict([('bigg.metabolite', 'fe3'), ('biocyc', 'META:FE+3'), ('chebi', ['29034', 'CHEBI:49595']), ('hmdb', 'HMDB12943'), ('inchikey', 'VTLYFUHAOXGGBS-UHFFFAOYSA-N'), ('kegg.compound', 'C14819'), ('metanetx.chemical', 'MNXM196'), ('pubchem.compound', '29936'), ('reactome', 'R-ALL-917966'), ('sbo', 'SBO:0000247'), ('seed.compound', 'cpd10516')])
cpd10516_c0	fe3_c0	c0	3	Fe	OrderedDict([('bigg.metabolite', 'fe3'), ('biocyc', 'META:FE+3'), ('chebi', ['29034', 'CHEBI:49595']), ('hmdb', 'HMDB12943'), ('inchikey', 'VTLYFUHAOXGGBS-UHFFFAOYSA-N'), ('kegg.compound', 'C14819'), ('metanetx.chemical', 'MNXM196'), ('pubchem.compound', '29936'), ('reactome', 'R-ALL-917966'), ('sbo', 'SBO:0000247'), ('seed.compound', 'cpd10516')])
cpd00971_p0	Na_plus__p0	p0	1	Na	OrderedDict([('bigg.metabolite', 'na1'), ('biocyc', 'META:NA+'), ('chebi', ['29101', 'CHEBI:9175']), ('hmdb', 'HMDB00588'), ('inchikey', 'FKNQFGJONOIPTF-UHFFFAOYSA-N'), ('kegg.compound', 'C01330'), ('metanetx.chemical', 'MNXM27'), ('pubchem.compound', '923'), ('reactome', 'R-ALL-83910'), ('sbo', 'SBO:0000247'), ('seed.compound', 'cpd00971')])
cpd00971_c0	Na_plus__c0	c0	1	Na	OrderedDict([('bigg.metabolite', 'na1'), ('biocyc', 'META:NA+'), ('chebi', ['29101', 'CHEBI:9175']), ('hmdb', 'HMDB00588'), ('inchikey', 'FKNQFGJONOIPTF-UHFFFAOYSA-N'), ('kegg.compound', 'C01330'), ('metanetx.chemical', 'MNXM27'), ('pubchem.compound', '923'), ('reactome', 'R-ALL-83910'), ('sbo', 'SBO:0000247'), ('seed.compound', 'cpd00971')])
cpd11830_c0	S_Aminomethyldihydrolipoylprotein_c0	c0	1	C9H20N2ORS2	OrderedDict([('bigg.metabolite', 'alpro'), ('chebi', 'CHEBI:8951'), ('inchikey', 'nan'), ('kegg.compound', 'C01242'), ('metanetx.chemical', 'MNXM81221'), ('sbo', 'SBO:0000247'), ('seed.compound', 'cpd11830')])
cpd00851_c0	trans_4_Hydroxy_L_proline_c0	c0	0	C5H9NO3	OrderedDict([('bigg.metabolite', '4hpro_LT'), ('biocyc', 'META:CPD-17742'), ('chebi', 'CHEBI:63137'), ('hmdb', 'HMDB36576'), ('inchikey', 'PMMYEEVYMWASQN-DMTCNVIQSA-N'), ('kegg.compound', 'C03651'), ('metanetx.chemical', 'MNXM87584'), ('sbo', 'SBO:0000247'), ('seed.compound', 'cpd00851')])
cpd02625_c0	3_Hydroxy_L_1_pyrroline_5_carboxylate_c0	c0	-1	C5H6NO3	OrderedDict([('bigg.metabolite', '1p3h5c'), ('biocyc', 'META:PYRROLINE-HYDROXY-CARBOXYLATE'), ('chebi', 'CHEBI:62612'), ('hmdb', 'HMDB62585'), ('inchikey', 'WFOFKRKDDKGRIK-DMTCNVIQSA-M'), ('kegg.compound', 'C04281'), ('metanetx.chemical', 'MNXM114091'), ('sbo', 'SBO:0000247'), ('seed.compound', 'cpd02625')])
cpd15697_c0	Diisotetradecanoylphosphatidylethanolamine_c0	c0	0	C33H66NO8P	OrderedDict([('inchikey', 'nan'), ('sbo', 'SBO:0000247'), ('seed.compound', 'cpd15697')])
cpd00729_c0	5_Aminopentanamide_c0	c0	1	C5H13N2O	OrderedDict([('bigg.metabolite', '5apentam'), ('biocyc', 'META:5-AMINOPENTANAMIDE'), ('chebi', 'CHEBI:58382'), ('hmdb', 'HMDB12176'), ('inchikey', 'OTIAVLWNTIXJDO-UHFFFAOYSA-O'), ('kegg.compound', 'C00990'), ('metanetx.chemical', 'MNXM2090'), ('sbo', 'SBO:0000247'), ('seed.compound', 'cpd00729')])
cpd11712_c0	Protein_histidine_c0	c0	0	C7H8N4O2R2	OrderedDict([('biocyc', 'META:Protein-Histidines'), ('inchikey', 'nan'), ('kegg.compound', ['C20663', 'C00615']), ('metanetx.chemical', 'MNXM3704'), ('sbo', 'SBO:0000247'), ('seed.compound', 'cpd11712')])
cpd12508_c0	Protein_N_pros_phosphohistidine_c0	c0	-2	C7H7N4O5PR2	OrderedDict([('inchikey', 'nan'), ('sbo', 'SBO:0000247'), ('seed.compound', 'cpd12508')])
cpd00200_c0	4MOP_c0	c0	-1	C6H9O3	OrderedDict([('bigg.metabolite', '4mop'), ('biocyc', 'META:2K-4CH3-PENTANOATE'), ('chebi', 'CHEBI:48430'), ('hmdb', 'HMDB00762'), ('inchikey', 'BKAJNAXTPSGJCU-UHFFFAOYSA-M'), ('kegg.compound', 'C00233'), ('metanetx.chemical', 'MNXM404'), ('sbo', 'SBO:0000247'), ('seed.compound', 'cpd00200')])
cpd03847_p0	Myristic_acid_p0	p0	-1	C14H27O2	OrderedDict([('bigg.metabolite', 'ttdca'), ('biocyc', 'META:CPD-7836'), ('chebi', '30807'), ('hmdb', 'HMDB00806'), ('inchikey', 'TUNFSRHWOTWDNC-UHFFFAOYSA-M'), ('kegg.compound', 'C06424'), ('metanetx.chemical', ['MNXM162239', 'MNXM314']), ('pubchem.compound', '4075158'), ('sbo', 'SBO:0000247'), ('seed.compound', 'cpd03847')])
cpd03847_c0	Myristic_acid_c0	c0	-1	C14H27O2	OrderedDict([('bigg.metabolite', 'ttdca'), ('biocyc', 'META:CPD-7836'), ('chebi', '30807'), ('hmdb', 'HMDB00806'), ('inchikey', 'TUNFSRHWOTWDNC-UHFFFAOYSA-M'), ('kegg.compound', 'C06424'), ('metanetx.chemical', ['MNXM162239', 'MNXM314']), ('pubchem.compound', '4075158'), ('sbo', 'SBO:0000247'), ('seed.compound', 'cpd03847')])
cpd00030_p0	Mn2_plus__p0	p0	2	Mn	OrderedDict([('bigg.metabolite', 'mn2'), ('biocyc', 'META:MN+2'), ('chebi', 'CHEBI:49749'), ('hmdb', 'HMDB01333'), ('inchikey', 'WAEMQWOKJMHJLA-UHFFFAOYSA-N'), ('kegg.compound', 'C19610'), ('metanetx.chemical', 'MNXM2255'), ('reactome', 'R-ALL-29418'), ('sbo', 'SBO:0000247'), ('seed.compound', 'cpd00030')])
cpd00030_c0	Mn2_plus__c0	c0	2	Mn	OrderedDict([('bigg.metabolite', 'mn2'), ('biocyc', 'META:MN+2'), ('chebi', 'CHEBI:49749'), ('hmdb', 'HMDB01333'), ('inchikey', 'WAEMQWOKJMHJLA-UHFFFAOYSA-N'), ('kegg.compound', 'C19610'), ('metanetx.chemical', 'MNXM2255'), ('reactome', 'R-ALL-29418'), ('sbo', 'SBO:0000247'), ('seed.compound', 'cpd00030')])
cpd00149_p0	Co2_plus__p0	p0	2	Co	OrderedDict([('bigg.metabolite', 'cobalt2'), ('biocyc', 'META:CO+2'), ('chebi', ['48828', 'CHEBI:48828']), ('hmdb', 'HMDB00608'), ('inchikey', 'XLJKHNWPARRRJB-UHFFFAOYSA-N'), ('kegg.compound', 'C00175'), ('metanetx.chemical', 'MNXM90960'), ('pubchem.compound', '104729'), ('sbo', 'SBO:0000247'), ('seed.compound', 'cpd00149')])
cpd00167_c0	Ceramide_c0	c0	0	C19H36NO3R	OrderedDict([('bigg.metabolite', 'crm_cho'), ('biocyc', 'META:Ceramides'), ('chebi', ['17761', 'CHEBI:7242']), ('inchikey', 'nan'), ('kegg.compound', 'C00195'), ('metanetx.chemical', 'MNXM96425'), ('reactome', 'R-ALL-429807'), ('sbo', 'SBO:0000247'), ('seed.compound', 'cpd00167')])
cpd00878_c0	Glucocerebroside_c0	c0	0	C25H46NO8R	OrderedDict([('bigg.metabolite', 'gluside_cho'), ('biocyc', 'META:Glucosyl-ceramides'), ('chebi', ['36500', 'CHEBI:5422']), ('hmdb', 'HMDB00140'), ('inchikey', 'nan'), ('kegg.compound', [' G10238', 'C01190']), ('kegg.glycan', 'G10238'), ('lipidmaps', 'LMSP0501AA00'), ('metanetx.chemical', 'MNXM146539'), ('reactome', 'R-ALL-1861782'), ('sbo', 'SBO:0000247'), ('seed.compound', 'cpd00878')])
cpd14796_c0	Z_Phenylacetaldehyde_oxime_c0	c0	0	C8H9NO	OrderedDict([('biocyc', 'META:PHENYLACETALDOXIME'), ('chebi', 'CHEBI:50723'), ('inchikey', 'CXISHLWVCSLKOJ-CLFYSBASSA-N'), ('kegg.compound', 'C16075'), ('pubchem.compound', '5939523'), ('sbo', 'SBO:0000247'), ('seed.compound', 'cpd14796')])
cpd14795_c0	Benzyl_cyanide_c0	c0	0	C8H7N	OrderedDict([('biocyc', 'META:PHENYLACETONITRILE'), ('chebi', 'CHEBI:25979'), ('hmdb', 'HMDB34171'), ('inchikey', 'SUSQOBVLVYHIEX-UHFFFAOYSA-N'), ('kegg.compound', 'C16074'), ('pubchem.compound', '8794'), ('sbo', 'SBO:0000247'), ('seed.compound', 'cpd14795')])
cpd00099_p0	Cl__p0	p0	-1	Cl	OrderedDict([('bigg.metabolite', 'cl'), ('biocyc', ['HCL', 'CL-', 'META:HCL']), ('chebi', 'CHEBI:5590'), ('hmdb', 'HMDB02306'), ('inchikey', 'VEXZGXHMUGYJMC-UHFFFAOYSA-M'), ('kegg.compound', ['C01327', 'C00698']), ('metanetx.chemical', 'MNXM43'), ('reactome', 'R-ALL-352022'), ('sbo', 'SBO:0000247'), ('seed.compound', 'cpd00099')])
cpd03413_c0	L_Glutamyl_1_phosphate_c0	c0	-2	C5H8NO7P	OrderedDict([('biocyc', 'META:ALPHA-L-GLUTAMYL-PHOSPHATE'), ('chebi', 'CHEBI:58560'), ('inchikey', 'YHMNHCAJNORJNE-VKHMYHEASA-L'), ('kegg.compound', 'C05765'), ('pubchem.compound', '25202933'), ('sbo', 'SBO:0000247'), ('seed.compound', 'cpd03413')])
cpd11430_c0	fa1_c0	c0	-1	C14H27O2	OrderedDict([('bigg.metabolite', 'fa1'), ('inchikey', 'nan'), ('metanetx.chemical', 'MNXM163808'), ('sbo', 'SBO:0000247'), ('seed.compound', 'cpd11430')])
cpd00916_c0	Ins1_4_5P3_c0	c0	-6	C6H9O15P3	OrderedDict([('bigg.metabolite', 'mi145p'), ('inchikey', 'MMWCIQZXVOZEGG-XJTPDSDZSA-H'), ('metanetx.chemical', 'MNXM145560'), ('sbo', 'SBO:0000247'), ('seed.compound', 'cpd00916')])
cpd00934_c0	Inositol_1_3_4_5_tetrakisphosphate_c0	c0	-8	C6H8O18P4	OrderedDict([('bigg.metabolite', 'mi1345p'), ('biocyc', 'META:CPD-506'), ('chebi', '57895'), ('hmdb', 'HMDB01059'), ('inchikey', 'CIPFCGZLFXVXBG-CNWJWELYSA-F'), ('kegg.compound', 'C01272'), ('metanetx.chemical', ['MNXM146054', 'MNXM624']), ('pubchem.compound', '24742076'), ('sbo', 'SBO:0000247'), ('seed.compound', 'cpd00934')])
cpd08021_c0	DMSO_c0	c0	0	C2H6OS	OrderedDict([('ChemSpider', '659'), ('RefMet', 'Dimethyl sulfoxide'), ('bigg.metabolite', 'dmso'), ('biocyc', 'META:DMSO'), ('chebi', ['28262', 'CHEBI:4612']), ('hmdb', 'HMDB02151'), ('inchikey', 'IAZDPXIOMUYVGZ-UHFFFAOYSA-N'), ('kegg.compound', 'C11143'), ('kegg.drug', 'D01043'), ('metanetx.chemical', 'MNXM745'), ('pubchem.compound', '679'), ('sbo', 'SBO:0000247'), ('seed.compound', 'cpd08021')])
cpd00450_c0	Methyl_sulfide_c0	c0	0	C2H6S	OrderedDict([('ChemSpider', '1039'), ('bigg.metabolite', 'dms'), ('biocyc', 'META:CPD-7670'), ('cas', 'CAS:75-18-3'), ('chebi', ['17437', 'CHEBI:4611']), ('hmdb', 'HMDB02303'), ('inchikey', 'QMMFVYPAHWMCMS-UHFFFAOYSA-N'), ('kegg.compound', 'C00580'), ('metanetx.chemical', 'MNXM444'), ('pubchem.compound', '1068'), ('sbo', 'SBO:0000247'), ('seed.compound', 'cpd00450')])
cpd02591_c0	pendp_c0	c0	-2	C25H42O7P2	OrderedDict([('bigg.metabolite', 'pendp'), ('biocyc', 'META:ALL-TRANS-PENTAPRENYL-DIPHOSPHATE'), ('chebi', 'CHEBI:57907'), ('hmdb', 'HMDB12231'), ('inchikey', 'JMVSBFJBMXQNJW-GIXZANJISA-L'), ('kegg.compound', 'C04217'), ('metanetx.chemical', 'MNXM2210'), ('sbo', 'SBO:0000247'), ('seed.compound', 'cpd02591')])
cpd01371_c0	Aspulvinone_E_c0	c0	-1	C17H11O5	OrderedDict([('biocyc', 'META:ASPULVINONE-E'), ('chebi', 'CHEBI:58240'), ('inchikey', 'BNNVVTQUWNGKPH-ZROIWOOFSA-M'), ('kegg.compound', 'C02006'), ('pubchem.compound', '25245112'), ('sbo', 'SBO:0000247'), ('seed.compound', 'cpd01371')])
cpd01373_c0	Aspulvinone_H_c0	c0	-1	C27H27O5	OrderedDict([('biocyc', 'META:ASPULVINONE-H'), ('chebi', 'CHEBI:58013'), ('hmdb', 'HMDB34472'), ('inchikey', 'LFDYHAWYVIBCDT-OYKKKHCWSA-M'), ('kegg.compound', 'C02008'), ('pubchem.compound', '25245780'), ('sbo', 'SBO:0000247'), ('seed.compound', 'cpd01373')])
cpd02826_c0	5_Phosphoribosylformylglycinamidine_c0	c0	-1	C8H15N3O8P	OrderedDict([('bigg.metabolite', 'fpram'), ('chebi', 'CHEBI:971'), ('hmdb', 'HMDB06211'), ('inchikey', 'PMCOGCVKOAOZQM-XVFCMESISA-M'), ('metanetx.chemical', 'MNXM479745'), ('reactome', 'R-ALL-111369'), ('sbo', 'SBO:0000247'), ('seed.compound', 'cpd02826')])
cpd00531_c0	Hg2_plus__c0	c0	2	Hg	OrderedDict([('bigg.metabolite', 'hg2'), ('biocyc', 'META:HG+2'), ('chebi', ['16793', 'CHEBI:5714']), ('hmdb', 'HMDB03625'), ('inchikey', 'BQPIGGFYSBELGY-UHFFFAOYSA-N'), ('kegg.compound', 'C00703'), ('metanetx.chemical', 'MNXM1562'), ('pubchem.compound', '26623'), ('sbo', 'SBO:0000247'), ('seed.compound', 'cpd00531')])
cpd00531_p0	Hg2_plus__p0	p0	2	Hg	OrderedDict([('bigg.metabolite', 'hg2'), ('biocyc', 'META:HG+2'), ('chebi', ['16793', 'CHEBI:5714']), ('hmdb', 'HMDB03625'), ('inchikey', 'BQPIGGFYSBELGY-UHFFFAOYSA-N'), ('kegg.compound', 'C00703'), ('metanetx.chemical', 'MNXM1562'), ('pubchem.compound', '26623'), ('sbo', 'SBO:0000247'), ('seed.compound', 'cpd00531')])
cpd15239_c0	Hexadecenoyl_ACP_c0	c0	-3	C27H49N2O8PRS	OrderedDict([('bigg.metabolite', 'hdeACP'), ('inchikey', 'nan'), ('metanetx.chemical', 'MNXM89949'), ('sbo', 'SBO:0000247'), ('seed.compound', 'cpd15239')])
cpd15326_c0	1_hexadec_9_enoyl_sn_glycerol_3_phosphate_c0	c0	-1	C19H36O7P	OrderedDict([('bigg.metabolite', '1hdec9eg3p'), ('inchikey', 'nan'), ('metanetx.chemical', 'MNXM91047'), ('sbo', 'SBO:0000247'), ('seed.compound', 'cpd15326')])
cpd00263_c0	Pyridoxol_c0	c0	0	C8H11NO3	OrderedDict([('bigg.metabolite', 'pydxn'), ('biocyc', 'META:PYRIDOXINE'), ('chebi', 'CHEBI:8671'), ('hmdb', 'HMDB02075'), ('inchikey', 'LXNHXLLTXMVWPM-UHFFFAOYSA-N'), ('kegg.compound', 'C00314'), ('metanetx.chemical', 'MNXM419'), ('reactome', 'R-ALL-965053'), ('sbo', 'SBO:0000247'), ('seed.compound', 'cpd00263')])
cpd00299_c0	dUMP_c0	c0	-2	C9H11N2O8P	OrderedDict([('bigg.metabolite', 'dump'), ('biocyc', 'META:DUMP'), ('chebi', ['246422', 'CHEBI:47722']), ('hmdb', 'HMDB01409'), ('inchikey', 'JSRLJPSBLDHEIO-SHYZEUOFSA-L'), ('kegg.compound', 'C00365'), ('metanetx.chemical', 'MNXM234'), ('pubchem.compound', '18601100'), ('reactome', 'R-ALL-500742'), ('sbo', 'SBO:0000247'), ('seed.compound', 'cpd00299')])
cpd02996_c0	GM2_c0	c0	-1	C50H85N3O26R	OrderedDict([('inchikey', 'nan'), ('kegg.compound', ['C01808', 'C04884', 'G00109', 'G02955', 'G02956']), ('sbo', 'SBO:0000247'), ('seed.compound', 'cpd02996')])
cpd03655_c0	GD2_c0	c0	-2	C61H101N4O34R	OrderedDict([('bigg.metabolite', 'gd2_cho'), ('biocyc', 'META:Ganglioside-GD2'), ('chebi', ['89637', 'CHEBI:78542']), ('inchikey', 'nan'), ('kegg.compound', ['G00114', 'C06134']), ('metanetx.chemical', 'MNXM44103'), ('sbo', 'SBO:0000247'), ('seed.compound', 'cpd03655')])
cpd15683_c0	CDP_1_2_diisoheptadecanoylglycerol_c0	c0	-2	C46H83N3O15P2	OrderedDict([('inchikey', 'nan'), ('sbo', 'SBO:0000247'), ('seed.compound', 'cpd15683')])
cpd15689_c0	Diisoheptadecanoylphosphatidylserine_c0	c0	-2	C40H76NO10P	OrderedDict([('inchikey', 'nan'), ('sbo', 'SBO:0000247'), ('seed.compound', 'cpd15689')])
cpd15558_c0	phosphatidylserine_dioctadec_11_enoyl_c0	c0	-2	C42H76NO10P	OrderedDict([('bigg.metabolite', 'ps181'), ('inchikey', 'nan'), ('metanetx.chemical', 'MNXM7662'), ('sbo', 'SBO:0000247'), ('seed.compound', 'cpd15558')])
cpd00419_c0	PM_c0	c0	1	C8H13N2O2	OrderedDict([('bigg.metabolite', 'pydam'), ('biocyc', 'META:PYRIDOXAMINE'), ('chebi', 'CHEBI:8669'), ('hmdb', 'HMDB62696'), ('inchikey', 'NHZMQXZHNVQTQA-UHFFFAOYSA-O'), ('kegg.compound', 'C00534'), ('metanetx.chemical', 'MNXM548'), ('reactome', 'R-ALL-964945'), ('sbo', 'SBO:0000247'), ('seed.compound', 'cpd00419')])
cpd01620_c0	Precorrin_2_c0	c0	-7	C42H41N4O16	OrderedDict([('bigg.metabolite', 'dscl'), ('biocyc', 'META:DIHYDROSIROHYDROCHLORIN'), ('chebi', ['58827', 'CHEBI:8370']), ('inchikey', 'OQIIYZQTTMKFAU-ZNLOQLQNSA-G'), ('kegg.compound', 'C02463'), ('metanetx.chemical', 'MNXM672'), ('pubchem.compound', '25245987'), ('sbo', 'SBO:0000247'), ('seed.compound', 'cpd01620')])
cpd00654_c0	Deoxycytidine_c0	c0	0	C9H13N3O4	OrderedDict([('bigg.metabolite', 'dcyt'), ('biocyc', 'META:DEOXYCYTIDINE'), ('chebi', 'CHEBI:4407'), ('hmdb', 'HMDB00014'), ('inchikey', 'CKTSBUTUHBMZGZ-SHYZEUOFSA-N'), ('kegg.compound', 'C00881'), ('metanetx.chemical', 'MNXM704'), ('reactome', 'R-ALL-500829'), ('sbo', 'SBO:0000247'), ('seed.compound', 'cpd00654')])
cpd00412_c0	Deoxyuridine_c0	c0	0	C9H12N2O5	OrderedDict([('bigg.metabolite', 'duri'), ('biocyc', 'META:DEOXYURIDINE'), ('chebi', 'CHEBI:46293'), ('hmdb', 'HMDB00012'), ('inchikey', 'MXHRCPNRJAMMIM-SHYZEUOFSA-N'), ('kegg.compound', 'C00526'), ('metanetx.chemical', 'MNXM492'), ('reactome', 'R-ALL-500430'), ('sbo', 'SBO:0000247'), ('seed.compound', 'cpd00412')])
cpd03709_c0	Salicylaldehyde_c0	c0	0	C7H6O2	OrderedDict([('biocyc', 'META:SALICYLALDEHYDE'), ('chebi', 'CHEBI:16008'), ('hmdb', 'HMDB34170'), ('inchikey', 'SMQUZDBALVYZAC-UHFFFAOYSA-N'), ('kegg.compound', 'C06202'), ('pubchem.compound', '6998'), ('sbo', 'SBO:0000247'), ('seed.compound', 'cpd03709')])
cpd00599_c0	SALC_c0	c0	-1	C7H5O3	OrderedDict([('bigg.metabolite', 'salc'), ('biocyc', 'META:CPD-110'), ('chebi', ['30762', 'CHEBI:9006']), ('hmdb', 'HMDB01895'), ('inchikey', 'YGSDEFSMJLZEOE-UHFFFAOYSA-M'), ('kegg.compound', 'C00805'), ('metanetx.chemical', 'MNXM378'), ('pubchem.compound', '54675850'), ('reactome', ['159559', 'R-ALL-159559']), ('sbo', 'SBO:0000247'), ('seed.compound', 'cpd00599')])
cpd08210_c0	ADC_c0	c0	-1	C10H10NO5	OrderedDict([('bigg.metabolite', '4adcho'), ('biocyc', 'META:4-AMINO-4-DEOXYCHORISMATE'), ('chebi', 'CHEBI:58406'), ('inchikey', 'OIUJHGOLFKDBSU-HTQZYQBOSA-M'), ('kegg.compound', 'C11355'), ('metanetx.chemical', 'MNXM1458'), ('sbo', 'SBO:0000247'), ('seed.compound', 'cpd08210')])
cpd00312_c0	Histamine_c0	c0	1	C5H10N3	OrderedDict([('bigg.metabolite', 'hista'), ('biocyc', 'META:HISTAMINE'), ('chebi', 'CHEBI:817'), ('hmdb', 'HMDB60263'), ('inchikey', 'NTYJJOPFIAHURM-UHFFFAOYSA-O'), ('kegg.compound', 'C00388'), ('metanetx.chemical', 'MNXM635'), ('reactome', 'R-ALL-390899'), ('sbo', 'SBO:0000247'), ('seed.compound', 'cpd00312')])
cpd03736_c0	Lauroyl_KDO2_lipid_IVA_c0	c0	-6	C96H170N2O38P2	OrderedDict([('bigg.metabolite', 'kdo2lipid4L'), ('chebi', 'CHEBI:6393'), ('inchikey', 'JVUUYJGQIVCMIU-ZODGSCPMSA-H'), ('kegg.compound', 'C06251'), ('metanetx.chemical', 'MNXM1870'), ('sbo', 'SBO:0000247'), ('seed.compound', 'cpd03736')])
cpd03586_c0	kdo2_lipid_iva_c0	c0	-6	C84H148N2O37P2	OrderedDict([('bigg.metabolite', 'kdo2lipid4'), ('biocyc', 'META:KDO2-LIPID-IVA'), ('chebi', 'CHEBI:60365'), ('inchikey', 'XAOLJGCZESYRFT-VHSKNIDJSA-H'), ('kegg.compound', ['G11160', 'C06025']), ('metanetx.chemical', 'MNXM824'), ('sbo', 'SBO:0000247'), ('seed.compound', 'cpd03586')])
cpd00156_c0	L_Valine_c0	c0	0	C5H11NO2	OrderedDict([('bigg.metabolite', 'val__L'), ('biocyc', 'META:VAL'), ('chebi', 'CHEBI:87977'), ('hmdb', 'HMDB34366'), ('inchikey', 'KZSNJWFQEVHDMF-BYPYZUCNSA-N'), ('kegg.compound', 'C16436'), ('metanetx.chemical', 'MNXM199'), ('reactome', 'R-ALL-29702'), ('sbo', 'SBO:0000247'), ('seed.compound', 'cpd00156')])
cpd00727_c0	2_Phosphoglycolate_c0	c0	-3	C2H2O6P	OrderedDict([('bigg.metabolite', '2pglyc'), ('biocyc', 'META:CPD-67'), ('chebi', ['58033', 'CHEBI:58033']), ('hmdb', ['HMDB00816', 'HMDB60148']), ('inchikey', 'ASCFNMCAHFUBCO-UHFFFAOYSA-K'), ('kegg.compound', 'C00988'), ('metanetx.chemical', 'MNXM2074'), ('pubchem.compound', '24916760'), ('sbo', 'SBO:0000247'), ('seed.compound', 'cpd00727')])
cpd00853_c0	DPG_c0	c0	-5	C3H3O10P2	OrderedDict([('bigg.metabolite', '23dpg'), ('biocyc', 'META:23-DIPHOSPHOGLYCERATE'), ('chebi', 'CHEBI:873'), ('hmdb', 'HMDB01294'), ('inchikey', 'XOHUEYCVLUUEJJ-UWTATZPHSA-I'), ('kegg.compound', 'C03339'), ('metanetx.chemical', 'MNXM892'), ('reactome', 'R-ALL-6798337'), ('sbo', 'SBO:0000247'), ('seed.compound', 'cpd00853')])
cpd11531_c0	9_methyl_trans_dec_2_enoyl_ACP_c0	c0	-1	C22H39N2O8PRS	OrderedDict([('inchikey', 'nan'), ('sbo', 'SBO:0000247'), ('seed.compound', 'cpd11531')])
cpd00111_c0	Oxidized_glutathione_c0	c0	-2	C20H30N6O12S2	OrderedDict([('bigg.metabolite', 'gthox'), ('biocyc', 'META:OXIDIZED-GLUTATHIONE'), ('chebi', 'CHEBI:7840'), ('hmdb', 'HMDB03337'), ('inchikey', 'YPZRWBKMTBYPTK-BJDJZHNGSA-L'), ('kegg.compound', 'C00127'), ('metanetx.chemical', 'MNXM151'), ('reactome', 'R-ALL-3341331'), ('sbo', 'SBO:0000247'), ('seed.compound', 'cpd00111')])
cpd00281_c0	GABA_c0	c0	0	C4H9NO2	OrderedDict([('bigg.metabolite', '4abut'), ('biocyc', 'META:4-AMINO-BUTYRATE'), ('chebi', 'CHEBI:59888'), ('hmdb', 'HMDB00112'), ('inchikey', 'BTCSSZJGUNDROE-UHFFFAOYSA-N'), ('kegg.compound', 'C00334'), ('metanetx.chemical', 'MNXM192'), ('reactome', 'R-ALL-916850'), ('sbo', 'SBO:0000247'), ('seed.compound', 'cpd00281')])
cpd00762_c0	4_Guanidinobutanoate_c0	c0	0	C5H11N3O2	OrderedDict([('bigg.metabolite', '4gudbutn'), ('biocyc', 'META:CPD-592'), ('chebi', ['57486', 'CHEBI:86564']), ('hmdb', ['HMDB03464', 'HMDB05991']), ('inchikey', 'TUHVEAJXIMEOSA-UHFFFAOYSA-N'), ('kegg.compound', 'C01035'), ('metanetx.chemical', 'MNXM1312'), ('pubchem.compound', '25200642'), ('sbo', 'SBO:0000247'), ('seed.compound', 'cpd00762')])
cpd04248_c0	Chloral_hydrate_c0	c0	0	C2H3Cl3O2	OrderedDict([('inchikey', 'RNFNDJAIBTYOQL-UHFFFAOYSA-N'), ('sbo', 'SBO:0000247'), ('seed.compound', 'cpd04248')])
cpd04661_c0	Trichloroethanol_c0	c0	0	C2H3Cl3O	OrderedDict([('biocyc', 'META:CPD-9673'), ('chebi', 'CHEBI:28094'), ('hmdb', 'HMDB41796'), ('inchikey', 'KPWDGTGXUYRARH-UHFFFAOYSA-N'), ('kegg.compound', 'C07490'), ('pubchem.compound', '8259'), ('sbo', 'SBO:0000247'), ('seed.compound', 'cpd04661')])
cpd00027_p0	D_Glucose_p0	p0	0	C6H12O6	OrderedDict([('AlgaGEM', ['S_D_45_Glucose_c', ' S_Glucose_c', ' S_Glucose_ext_b', ' S_Glucose_p']), ('bigg.metabolite', 'glc__D'), ('biocyc', 'META:Glucopyranose'), ('chebi', 'CHEBI:4167'), ('hmdb', 'HMDB06564'), ('inchikey', 'WQZGKKKJIJFFOK-GASJEMHNSA-N'), ('kegg.compound', [' C00293', 'C00031']), ('kegg.drug', 'D00009'), ('metanetx.chemical', 'MNXM41'), ('sbo', 'SBO:0000247'), ('seed.compound',…
cpd11611_c0	Acyl_CoA_c0	c0	-4	C22H31N7O17P3RS	OrderedDict([('bigg.metabolite', 'acoa'), ('biocyc', ['Short-Chain-Acyl-CoAs', 'META:ACYL-COA', 'Medium-Chain-Acyl-CoAs']), ('chebi', 'CHEBI:77636'), ('inchikey', 'nan'), ('kegg.compound', 'C00040'), ('metanetx.chemical', 'MNXM44'), ('reactome', 'R-ALL-75967'), ('sbo', 'SBO:0000247'), ('seed.compound', 'cpd11611')])
cpd12018_c0	Retinyl_ester_c0	c0	0	C21H29O2R	OrderedDict([('inchikey', 'nan'), ('sbo', 'SBO:0000247'), ('seed.compound', 'cpd12018')])
cpd11548_c0	4_methyl_trans_pent_2_enoyl_ACP_c0	c0	-1	C17H29N2O8PRS	OrderedDict([('inchikey', 'nan'), ('sbo', 'SBO:0000247'), ('seed.compound', 'cpd11548')])
cpd09410_c0	Demethylphylloquinone_c0	c0	0	C30H44O2	OrderedDict([('bigg.metabolite', 'dmtphllqne'), ('biocyc', 'META:CPD-6947'), ('chebi', ['31087', 'CHEBI:31087']), ('hmdb', 'HMDB04649'), ('inchikey', 'UDYIPZFWVJJQJF-KQPZCCJBSA-N'), ('kegg.compound', 'C13309'), ('metanetx.chemical', 'MNXM35431'), ('pubchem.compound', '56927684'), ('sbo', 'SBO:0000247'), ('seed.compound', 'cpd09410')])
cpd01401_c0	Vitamin_K1_c0	c0	0	C31H46O2	OrderedDict([('bigg.metabolite', 'phllqne'), ('biocyc', 'META:2-METHYL-3-PHYTYL-14-NAPHTHOQUINONE'), ('chebi', 'CHEBI:94399'), ('hmdb', 'HMDB15157'), ('inchikey', 'MBWXNTAXLNYFJB-NKFFZRIASA-N'), ('kegg.compound', 'C02059'), ('metanetx.chemical', 'MNXM1155'), ('sbo', 'SBO:0000247'), ('seed.compound', 'cpd01401')])
cpd11483_c0	R_3_Hydroxyoctanoyl_acyl_carrier_protein_c0	c0	-2	C19H36N2O9PRS	OrderedDict([('bigg.metabolite', '3hoctACP'), ('biocyc', 'META:3-Hydroxy-octanoyl-ACPs'), ('inchikey', 'nan'), ('kegg.compound', 'C04620'), ('metanetx.chemical', 'MNXM10019'), ('sbo', 'SBO:0000247'), ('seed.compound', 'cpd11483')])
cpd03444_c0	2_Octaprenylphenol_c0	c0	0	C46H70O	OrderedDict([('bigg.metabolite', '2oph'), ('biocyc', 'META:2-OCTAPRENYLPHENOL'), ('chebi', ['40407', 'CHEBI:40407']), ('inchikey', 'VUNQJPPPTJIREN-CMAXTTDKSA-N'), ('kegg.compound', 'C05810'), ('metanetx.chemical', 'MNXM1886'), ('pubchem.compound', '5280832'), ('sbo', 'SBO:0000247'), ('seed.compound', 'cpd03444')])
cpd11564_c0	12_methyl_trans_tridec_2_enoyl_ACP_c0	c0	-1	C25H45N2O8PRS	OrderedDict([('inchikey', 'nan'), ('sbo', 'SBO:0000247'), ('seed.compound', 'cpd11564')])
cpd12044_c0	Protein_serine_c0	c0	0	C4H6N2O3R2	OrderedDict([('inchikey', 'nan'), ('sbo', 'SBO:0000247'), ('seed.compound', 'cpd12044')])
cpd12868_c0	Protein_D_serine_c0	c0	0	C4H6N2O3R2	OrderedDict([('biocyc', 'META:Protein-D-serines'), ('inchikey', 'nan'), ('kegg.compound', 'C06396'), ('metanetx.chemical', 'MNXM96289'), ('sbo', 'SBO:0000247'), ('seed.compound', 'cpd12868')])
cpd12599_c0	GM3_c0	c0	-1	C42H72N2O21R	OrderedDict([('biocyc', 'META:CPD-7181'), ('chebi', 'CHEBI:15681'), ('inchikey', 'nan'), ('kegg.compound', ['G00108', 'G01185', 'G01969', 'G06556', 'C04730']), ('sbo', 'SBO:0000247'), ('seed.compound', 'cpd12599')])
cpd03654_c0	GD3_c0	c0	-2	C53H88N3O29R	OrderedDict([('bigg.metabolite', 'gd3_cho'), ('chebi', 'CHEBI:78436'), ('inchikey', 'nan'), ('kegg.compound', ['G00113', 'G05200', 'C06133']), ('metanetx.chemical', 'MNXM162464'), ('sbo', 'SBO:0000247'), ('seed.compound', 'cpd03654')])
cpd03897_c0	4a_Hydroxytetrahydrobiopterin_c0	c0	0	C9H15N5O4	OrderedDict([('inchikey', 'KJKIEFUPAPPGBC-XXKOCQOQSA-N'), ('sbo', 'SBO:0000247'), ('seed.compound', 'cpd03897')])
cpd00434_c0	4_Aminobutanal_c0	c0	1	C4H10NO	OrderedDict([('bigg.metabolite', '4abutn'), ('biocyc', 'META:4-AMINO-BUTYRALDEHYDE'), ('chebi', 'CHEBI:58264'), ('hmdb', 'HMDB60247'), ('inchikey', 'DZQLQEYLEYWJIB-UHFFFAOYSA-O'), ('kegg.compound', 'C00555'), ('metanetx.chemical', 'MNXM422'), ('sbo', 'SBO:0000247'), ('seed.compound', 'cpd00434')])
cpd11431_c0	fa11_c0	c0	-1	C17H33O2	OrderedDict([('bigg.metabolite', 'fa11'), ('inchikey', 'nan'), ('metanetx.chemical', 'MNXM163384'), ('sbo', 'SBO:0000247'), ('seed.compound', 'cpd11431')])
cpd02016_c0	N_Ribosylnicotinamide_c0	c0	1	C11H15N2O5	OrderedDict([('bigg.metabolite', 'rnam'), ('biocyc', 'META:NICOTINAMIDE_RIBOSE'), ('chebi', 'CHEBI:7337'), ('hmdb', 'HMDB00855'), ('inchikey', 'JLEBZPBDRKPWTD-TURQNECASA-O'), ('kegg.compound', 'C03150'), ('metanetx.chemical', 'MNXM1115'), ('reactome', 'R-ALL-8940077'), ('sbo', 'SBO:0000247'), ('seed.compound', 'cpd02016')])
cpd03699_c0	cDPG_c0	c0	-3	C3H3O9P2	OrderedDict([('bigg.metabolite', 'cdpg'), ('chebi', 'CHEBI:79081'), ('inchikey', 'PZJOIILIPTVGFU-UHFFFAOYSA-K'), ('kegg.compound', 'C06189'), ('metanetx.chemical', 'MNXM47994'), ('sbo', 'SBO:0000247'), ('seed.compound', 'cpd03699')])
cpd00209_p0	Nitrate_p0	p0	-1	NO3	OrderedDict([('bigg.metabolite', 'no3'), ('biocyc', ['NITRATE', 'CPD-15028', 'META:NITRATE']), ('chebi', 'CHEBI:7580'), ('hmdb', 'HMDB02878'), ('inchikey', 'NHNBFGGVMKEFGY-UHFFFAOYSA-N'), ('kegg.compound', 'C00244'), ('metanetx.chemical', 'MNXM207'), ('sbo', 'SBO:0000247'), ('seed.compound', 'cpd00209')])
cpd11584_c0	Ala_His_c0	c0	0	C9H14N4O3	OrderedDict([('biocyc', 'META:CPD-13401'), ('chebi', 'CHEBI:74388'), ('inchikey', 'XZWXFWBHYRFLEF-FSPLSTOPSA-N'), ('pubchem.compound', '71627165'), ('sbo', 'SBO:0000247'), ('seed.compound', 'cpd11584')])
cpd15724_c0	Diisotetradecanoylphosphatidylglycerol_c0	c0	-1	C34H66O10P	OrderedDict([('inchikey', 'nan'), ('sbo', 'SBO:0000247'), ('seed.compound', 'cpd15724')])
cpd15796_c0	Isotetradecanoylcardiolipin_B_subtilis_c0	c0	-2	C65H124O17P2	OrderedDict([('inchikey', 'nan'), ('sbo', 'SBO:0000247'), ('seed.compound', 'cpd15796')])
cpd15067_c0	Delphinidin_3_O_beta_D_glucoside_5_O_6_coumaroyl_beta_D_glucoside_c0	c0	0	C36H36O19	OrderedDict([('inchikey', 'QBLJGCXJENARAY-QHVGLBQHSA-N'), ('sbo', 'SBO:0000247'), ('seed.compound', 'cpd15067')])
cpd00304_c0	Retinal_c0	c0	0	C20H28O	OrderedDict([('bigg.metabolite', 'retinal'), ('biocyc', 'META:RETINAL'), ('chebi', ['17898', 'CHEBI:8814']), ('hmdb', 'HMDB01358'), ('inchikey', 'NCYCYZXNIZJOKI-OVSJKPMPSA-N'), ('kegg.compound', 'C00376'), ('metanetx.chemical', 'MNXM425'), ('pubchem.compound', '638015'), ('reactome', 'R-ALL-975622'), ('sbo', 'SBO:0000247'), ('seed.compound', 'cpd00304')])
cpd00291_c0	L_Dopa_c0	c0	0	C9H11NO4	OrderedDict([('bigg.metabolite', '34dhphe'), ('inchikey', 'WTDRDQBEARUVNC-LURJTMIESA-N'), ('metanetx.chemical', 'MNXM162631'), ('sbo', 'SBO:0000247'), ('seed.compound', 'cpd00291')])
cpd02357_c0	Dopamine_c0	c0	1	C8H12NO2	OrderedDict([('bigg.metabolite', 'dopa'), ('biocyc', 'META:DOPAMINE'), ('chebi', 'CHEBI:59905'), ('hmdb', 'HMDB00073'), ('inchikey', 'VYFYYTLLBUKUHU-UHFFFAOYSA-O'), ('kegg.compound', 'C03758'), ('metanetx.chemical', 'MNXM205'), ('reactome', 'R-ALL-380873'), ('sbo', 'SBO:0000247'), ('seed.compound', 'cpd02357')])
cpd15696_c0	Dianteisoheptadecanoylphosphatidylethanolamine_c0	c0	0	C39H78NO8P	OrderedDict([('inchikey', 'nan'), ('sbo', 'SBO:0000247'), ('seed.compound', 'cpd15696')])
cpd03585_c0	KDO_lipid_IVA_c0	c0	-5	C76H137N2O30P2	OrderedDict([('bigg.metabolite', 'kdolipid4'), ('biocyc', 'META:KDO-LIPID-IVA'), ('chebi', 'CHEBI:60364'), ('inchikey', 'GPNCBCJEDRRCDW-ACUQGRCXSA-I'), ('kegg.compound', ['G11161', 'C06024']), ('metanetx.chemical', 'MNXM1206'), ('sbo', 'SBO:0000247'), ('seed.compound', 'cpd03585')])
cpd12592_c0	alpha_N_Acetylneuraminyl_2_3_beta_D_galactosyl_R_c0	c0	-1	C17H27NO14R	OrderedDict([('biocyc', 'META:ALPHA-N-ACETYLNEURAMINYL-23-ETCETERA'), ('chebi', 'CHEBI:16361'), ('inchikey', 'nan'), ('kegg.compound', 'C04683'), ('sbo', 'SBO:0000247'), ('seed.compound', 'cpd12592')])
cpd02972_c0	alpha_N_Acetylneuraminyl_2_8_alpha_N_acetylneuraminyl_2_3_beta_D__galactosyl_R_c0	c0	-2	C28H43N2O22R	OrderedDict([('biocyc', 'META:ALPHA-N-ACETYLNEURAMINYL-28-ETCETERA'), ('chebi', 'CHEBI:17483'), ('inchikey', 'nan'), ('kegg.compound', 'C04887'), ('sbo', 'SBO:0000247'), ('seed.compound', 'cpd02972')])
cpd00794_p0	TRHL_p0	p0	0	C12H22O11	OrderedDict([('bigg.metabolite', 'tre'), ('biocyc', 'META:TREHALOSE'), ('chebi', 'CHEBI:46211'), ('hmdb', 'HMDB00975'), ('inchikey', 'HDTRYLNUVZCQOY-LIZSDCNHSA-N'), ('kegg.compound', [' G00293', ' G09275', ' G11546', 'C01083']), ('kegg.glycan', 'G00293'), ('metanetx.chemical', 'MNXM198'), ('reactome', 'R-ALL-868614'), ('sbo', 'SBO:0000247'), ('seed.compound', 'cpd00794')])
cpd00523_c0	Trehalose_6_phosphate_c0	c0	-2	C12H21O14P	OrderedDict([('bigg.metabolite', 'tre6p'), ('biocyc', 'META:TREHALOSE-6P'), ('chebi', 'CHEBI:58429'), ('hmdb', 'HMDB01124'), ('inchikey', 'LABSPYBHMPDTEL-LIZSDCNHSA-L'), ('kegg.compound', [' G09795', 'C00689']), ('kegg.glycan', 'G09795'), ('metanetx.chemical', 'MNXM448'), ('reactome', 'R-ALL-868701'), ('sbo', 'SBO:0000247'), ('seed.compound', 'cpd00523')])
cpd11591_c0	Gly_Met_c0	c0	0	C7H14N2O3S	OrderedDict([('bigg.metabolite', 'gly_met__L'), ('biocyc', 'META:CPD-13393'), ('chebi', ['74393', 'CHEBI:74393']), ('inchikey', 'PFMUCCYYAAFKTH-YFKPBYRVSA-N'), ('metanetx.chemical', 'MNXM55287'), ('pubchem.compound', '6992293'), ('sbo', 'SBO:0000247'), ('seed.compound', 'cpd11591')])
cpd09792_c0	1_Naphthalenemethanol_c0	c0	0	C11H10O	OrderedDict([('inchikey', 'PBLNHHSDYFYZNC-UHFFFAOYSA-N'), ('sbo', 'SBO:0000247'), ('seed.compound', 'cpd09792')])
cpd15130_c0	Isopentenyl_ATP_c0	c0	-3	C15H21N5O13P3	OrderedDict([('biocyc', 'META:CPD-4201'), ('chebi', 'CHEBI:73532'), ('inchikey', 'OPLVZTYVQUWKHB-SDBHATRESA-K'), ('kegg.compound', 'C16424'), ('pubchem.compound', '71464514'), ('sbo', 'SBO:0000247'), ('seed.compound', 'cpd15130')])
cpd11477_c0	2E_Hexadecenoyl_acp_c0	c0	-2	C27H49N2O8PRS	OrderedDict([('bigg.metabolite', 'tpalm2eACP'), ('biocyc', 'META:2-Hexadecenoyl-ACPs'), ('chebi', ['10729', 'CHEBI:10729']), ('inchikey', 'nan'), ('kegg.compound', 'C05763'), ('lipidmaps', 'LMFA07060020'), ('metanetx.chemical', 'MNXM29072'), ('sbo', 'SBO:0000247'), ('seed.compound', 'cpd11477')])
cpd00105_p0	D_Ribose_p0	p0	0	C5H10O5	OrderedDict([('bigg.metabolite', 'rib__D'), ('biocyc', [' D-Ribofuranose', 'CPD-10330', 'META:D-Ribopyranose']), ('chebi', 'CHEBI:47013'), ('hmdb', 'HMDB00283'), ('inchikey', 'HMFHBZSHGGEWLO-SOOFDHNKSA-N'), ('kegg.compound', 'C21057'), ('metanetx.chemical', 'MNXM242'), ('sbo', 'SBO:0000247'), ('seed.compound', 'cpd00105')])
cpd00680_c0	Chloramphenicol_c0	c0	0	C11H12Cl2N2O5	OrderedDict([('bigg.metabolite', 'cm'), ('biocyc', 'META:CHLORAMPHENICOL'), ('chebi', ['17698', 'CHEBI:94390']), ('hmdb', 'HMDB14589'), ('inchikey', 'WIIZWVCIJKGZOK-RKDXNWHRSA-N'), ('kegg.compound', 'C00918'), ('metanetx.chemical', 'MNXM4519'), ('pubchem.compound', '5959'), ('sbo', 'SBO:0000247'), ('seed.compound', 'cpd00680')])
cpd02267_c0	Chloramphenicol_3_acetate_c0	c0	0	C13H14Cl2N2O6	OrderedDict([('biocyc', 'META:CHLORAMPHENICOL-3-ACETATE'), ('chebi', 'CHEBI:16730'), ('inchikey', 'VVOIFRARHIZCJD-GHMZBOCLSA-N'), ('kegg.compound', 'C03601'), ('pubchem.compound', '83940'), ('sbo', 'SBO:0000247'), ('seed.compound', 'cpd02267')])
cpd16395_c0	2_Phenyl_1_3_propanediol_monocarbamate_c0	c0	0	C10H13NO3	OrderedDict([('inchikey', 'JQVQIZWJBLGVRW-UHFFFAOYSA-N'), ('sbo', 'SBO:0000247'), ('seed.compound', 'cpd16395')])
cpd16396_c0	3_Carbamoyl_2_phenylpropionaldehyde_c0	c0	0	C10H11NO3	OrderedDict([('inchikey', 'XUCMSYZLYLONTH-UHFFFAOYSA-N'), ('sbo', 'SBO:0000247'), ('seed.compound', 'cpd16396')])
cpd01080_c0	ocdca_c0	c0	-1	C18H35O2	OrderedDict([('bigg.metabolite', 'ocdca'), ('biocyc', 'META:STEARIC_ACID'), ('chebi', ['25629', 'CHEBI:45710']), ('hmdb', 'HMDB00827'), ('inchikey', 'QIQXTHQIDYTFRH-UHFFFAOYSA-M'), ('kegg.compound', 'C01530'), ('metanetx.chemical', 'MNXM236'), ('pubchem.compound', '3033836'), ('reactome', ['428198', 'R-ALL-428198']), ('sbo', 'SBO:0000247'), ('seed.compound', 'cpd01080')])
cpd11467_c0	2E_Tetradecenoyl_acp_c0	c0	-2	C25H45N2O8PRS	OrderedDict([('bigg.metabolite', 'tmrs2eACP'), ('biocyc', 'META:Tetradec-2-enoyl-ACPs'), ('chebi', 'CHEBI:10735'), ('inchikey', 'nan'), ('kegg.compound', 'C05760'), ('lipidmaps', 'LMFA07060018'), ('metanetx.chemical', 'MNXM24297'), ('sbo', 'SBO:0000247'), ('seed.compound', 'cpd11467')])
cpd02688_c0	S_Methyl_3_phospho_1_thio_D_glycerate_c0	c0	-2	C4H7O6PS	OrderedDict([('biocyc', 'META:S-METHYL-3-PHOSPHO-1-THIO-D-GLYCERATE'), ('chebi', 'CHEBI:57551'), ('inchikey', 'VSSDMJHMYISZJU-GSVOUGTGSA-L'), ('kegg.compound', 'C04399'), ('pubchem.compound', '25200601'), ('sbo', 'SBO:0000247'), ('seed.compound', 'cpd02688')])
cpd02380_c0	S_Methyl_1_thio_D_glycerate_c0	c0	0	C4H8O3S	OrderedDict([('biocyc', 'META:S-METHYL-1-THIO-D-GLYCERATE'), ('chebi', 'CHEBI:17163'), ('inchikey', 'OKHCZJYTWZIFMC-GSVOUGTGSA-N'), ('kegg.compound', 'C03804'), ('pubchem.compound', '440126'), ('sbo', 'SBO:0000247'), ('seed.compound', 'cpd02380')])
cpd02490_c0	Lysopine_c0	c0	0	C9H18N2O4	OrderedDict([('biocyc', 'META:CPD-306'), ('chebi', 'CHEBI:58058'), ('inchikey', 'ZZYYVZYAZCMNPG-RQJHMYQMSA-N'), ('kegg.compound', 'C04020'), ('pubchem.compound', '25203537'), ('sbo', 'SBO:0000247'), ('seed.compound', 'cpd02490')])
cpd00408_c0	Pantoate_c0	c0	-1	C6H11O4	OrderedDict([('bigg.metabolite', 'pant__R'), ('biocyc', 'META:L-PANTOATE'), ('chebi', 'CHEBI:44662'), ('inchikey', 'OTOIIPJYVQJATP-BYPYZUCNSA-M'), ('kegg.compound', 'C00522'), ('metanetx.chemical', 'MNXM593'), ('sbo', 'SBO:0000247'), ('seed.compound', 'cpd00408')])
cpd00712_c0	2_Dehydropantoate_c0	c0	-1	C6H9O4	OrderedDict([('bigg.metabolite', '2dhp'), ('biocyc', 'META:2-DEHYDROPANTOATE'), ('chebi', 'CHEBI:19545'), ('inchikey', 'PKVVTUWHANFMQC-UHFFFAOYSA-M'), ('kegg.compound', 'C00966'), ('metanetx.chemical', 'MNXM959'), ('sbo', 'SBO:0000247'), ('seed.compound', 'cpd00712')])
cpd00048_p0	Sulfate_p0	p0	-2	O4S	OrderedDict([('bigg.metabolite', 'so4'), ('biocyc', ['SULFATE', 'HSO4', 'META:SULFATE']), ('chebi', 'CHEBI:9335'), ('hmdb', 'HMDB01448'), ('inchikey', 'QAOWNCQODCNURD-UHFFFAOYSA-L'), ('kegg.compound', 'C00059'), ('metanetx.chemical', 'MNXM58'), ('reactome', 'R-ALL-427648'), ('sbo', 'SBO:0000247'), ('seed.compound', 'cpd00048')])
cpd00331_c0	cis_Aconitate_c0	c0	-3	C6H3O6	OrderedDict([('bigg.metabolite', 'acon_C'), ('biocyc', 'META:CIS-ACONITATE'), ('chebi', 'CHEBI:32805'), ('hmdb', 'HMDB00461'), ('inchikey', 'GTZCVFVGUGFEME-IWQZZHSRSA-K'), ('kegg.compound', 'C00417'), ('metanetx.chemical', 'MNXM813'), ('sbo', 'SBO:0000247'), ('seed.compound', 'cpd00331')])
cpd02603_c0	3_Lysolecithin_c0	c0	0	C9H19NO7PR	OrderedDict([('biocyc', 'META:2-Acylglycero-Phosphocholines'), ('chebi', '16728'), ('inchikey', 'nan'), ('kegg.compound', 'C04233'), ('metanetx.chemical', 'MNXM447'), ('reactome', '975614'), ('sbo', 'SBO:0000247'), ('seed.compound', 'cpd02603')])
cpd03671_c0	D_Glucosamine1_phosphate_c0	c0	-1	C6H13NO8P	OrderedDict([('bigg.metabolite', 'gam1p'), ('biocyc', 'META:GLUCOSAMINE-1P'), ('chebi', ['58516', 'CHEBI:58516']), ('hmdb', 'HMDB01109'), ('inchikey', 'YMJBYRVFGYXULK-QZABAPFNSA-M'), ('kegg.compound', 'C06156'), ('metanetx.chemical', 'MNXM969'), ('pubchem.compound', '25243931'), ('sbo', 'SBO:0000247'), ('seed.compound', 'cpd03671')])
cpd02611_c0	N_Acetyl_D_glucosamine1_phosphate_c0	c0	-2	C8H14NO9P	OrderedDict([('bigg.metabolite', 'acgam1p'), ('chebi', 'CHEBI:7125'), ('hmdb', 'HMDB01367'), ('inchikey', 'FZLJPEPAYPUMMR-ZTVVOAFPSA-L'), ('kegg.compound', 'C04256'), ('metanetx.chemical', 'MNXM91871'), ('reactome', 'R-ALL-532204'), ('sbo', 'SBO:0000247'), ('seed.compound', 'cpd02611')])
cpd11518_c0	14_methyl_trans_hexa_dec_2_enoyl_ACP_c0	c0	-1	C28H51N2O8PRS	OrderedDict([('inchikey', 'nan'), ('sbo', 'SBO:0000247'), ('seed.compound', 'cpd11518')])
cpd00837_c0	S_Adenosylmethioninamine_c0	c0	2	C14H24N6O3S	OrderedDict([('bigg.metabolite', 'ametam'), ('biocyc', 'META:S-ADENOSYLMETHIONINAMINE'), ('chebi', 'CHEBI:8947'), ('hmdb', 'HMDB00988'), ('inchikey', 'ZUNBITIXDCPNSD-LSRJEVITSA-O'), ('kegg.compound', 'C01137'), ('metanetx.chemical', 'MNXM321'), ('sbo', 'SBO:0000247'), ('seed.compound', 'cpd00837')])
cpd11436_c0	fa3_c0	c0	-1	C15H29O2	OrderedDict([('bigg.metabolite', 'fa3'), ('inchikey', 'nan'), ('metanetx.chemical', 'MNXM163382'), ('sbo', 'SBO:0000247'), ('seed.compound', 'cpd11436')])
cpd11794_c0	beta_L_Aldose_1_phosphate_c0	c0	-1	C6H12O9P	OrderedDict([('inchikey', 'nan'), ('sbo', 'SBO:0000247'), ('seed.compound', 'cpd11794')])
cpd11888_c0	ADP_aldose_c0	c0	-2	C16H23N5O15P2	OrderedDict([('inchikey', 'nan'), ('sbo', 'SBO:0000247'), ('seed.compound', 'cpd11888')])
cpd09350_c0	N2_Acetyl_L_aminoadipyl_delta_phosphate_c0	c0	-3	C8H11NO8P	OrderedDict([('inchikey', 'ZSQUJRWIOUMROC-LURJTMIESA-K'), ('sbo', 'SBO:0000247'), ('seed.compound', 'cpd09350')])
cpd09351_c0	N2_Acetyl_L_aminoadipate_semialdehyde_c0	c0	-1	C8H12NO4	OrderedDict([('inchikey', 'CRVYRJLIQHSUOQ-ZETCQYMHSA-M'), ('sbo', 'SBO:0000247'), ('seed.compound', 'cpd09351')])
cpd15717_c0	Dianteisoheptadecanoylphosphatidylglycerophosphate_c0	c0	-2	C40H78O13P2	OrderedDict([('inchikey', 'nan'), ('sbo', 'SBO:0000247'), ('seed.compound', 'cpd15717')])
cpd01956_c0	o_Formylbenzoic_acid_c0	c0	-1	C8H5O3	OrderedDict([('biocyc', 'META:CPD-1131'), ('chebi', 'CHEBI:58203'), ('inchikey', 'DYNFCHNNOHNJFG-UHFFFAOYSA-M'), ('kegg.compound', 'C03057'), ('pubchem.compound', '5082939'), ('sbo', 'SBO:0000247'), ('seed.compound', 'cpd01956')])
cpd01129_c0	Phthalate_c0	c0	-2	C8H4O4	OrderedDict([('biocyc', 'META:PHTHALATE'), ('chebi', 'CHEBI:17563'), ('hmdb', 'HMDB02107'), ('inchikey', 'XNGIFLGASWRNHJ-UHFFFAOYSA-L'), ('kegg.compound', 'C01606'), ('pubchem.compound', '181977'), ('sbo', 'SBO:0000247'), ('seed.compound', 'cpd01129')])
cpd00249_c0	Uridine_c0	c0	0	C9H12N2O6	OrderedDict([('bigg.metabolite', 'uri'), ('biocyc', 'META:URIDINE'), ('chebi', 'CHEBI:9893'), ('hmdb', 'HMDB00296'), ('inchikey', 'DRTQHJPVMGBUCF-XVFCMESISA-N'), ('kegg.compound', 'C00299'), ('metanetx.chemical', 'MNXM288'), ('sbo', 'SBO:0000247'), ('seed.compound', 'cpd00249')])
cpd15554_c0	phosphatidylserine_ditetradec_7_enoyl_c0	c0	-2	C34H60NO10P	OrderedDict([('bigg.metabolite', 'ps141'), ('inchikey', 'nan'), ('metanetx.chemical', 'MNXM7664'), ('sbo', 'SBO:0000247'), ('seed.compound', 'cpd15554')])
cpd15530_c0	phosphatidylethanolamine_ditetradec_7_enoyl_c0	c0	0	C33H62NO8P	OrderedDict([('bigg.metabolite', 'pe141'), ('inchikey', 'nan'), ('metanetx.chemical', 'MNXM3693'), ('sbo', 'SBO:0000247'), ('seed.compound', 'cpd15530')])
cpd15543_c0	Phosphatidylglycerophosphate_ditetradecanoyl_c0	c0	-2	C34H66O13P2	OrderedDict([('bigg.metabolite', 'pgp140'), ('inchikey', 'nan'), ('metanetx.chemical', 'MNXM5272'), ('sbo', 'SBO:0000247'), ('seed.compound', 'cpd15543')])
cpd02113_c0	dTDP_rhamnose_c0	c0	-2	C16H24N2O15P2	OrderedDict([('bigg.metabolite', 'dtdprmn'), ('biocyc', 'META:DTDP-RHAMNOSE'), ('chebi', 'CHEBI:61119'), ('hmdb', 'HMDB06354'), ('inchikey', 'ZOSQFDVXNQFKBY-CGAXJHMRSA-L'), ('kegg.compound', 'C03319'), ('metanetx.chemical', 'MNXM899'), ('sbo', 'SBO:0000247'), ('seed.compound', 'cpd02113')])
cpd11636_c0	Amide_c0	c0	0	CH2NOR	OrderedDict([('biocyc', 'META:Primary-Aliphatic-Amides'), ('inchikey', 'nan'), ('sbo', 'SBO:0000247'), ('seed.compound', 'cpd11636')])
cpd00049_c0	Carboxylic_acid_c0	c0	-1	CO2R	OrderedDict([('biocyc', ['Medium-Chain-Carboxylates', 'Short-Chain-Carboxylates']), ('inchikey', 'nan'), ('sbo', 'SBO:0000247'), ('seed.compound', 'cpd00049')])
cpd06559_c0	alpha_Farnesene_c0	c0	0	C15H24	OrderedDict([('biocyc', 'META:CPD-8764'), ('chebi', 'CHEBI:10280'), ('hmdb', 'HMDB36066'), ('inchikey', 'CXENHBSYCFFKJS-VDQVFBMKSA-N'), ('kegg.compound', 'C09665'), ('pubchem.compound', '5281516'), ('sbo', 'SBO:0000247'), ('seed.compound', 'cpd06559')])
cpd01293_c0	5_Oxoproline_c0	c0	-1	C5H6NO3	OrderedDict([('bigg.metabolite', '5oxpro'), ('biocyc', 'META:5-OXOPROLINE'), ('chebi', 'CHEBI:58402'), ('hmdb', 'HMDB60262'), ('inchikey', 'ODHCTXKNWHHXJC-VKHMYHEASA-M'), ('kegg.compound', 'C01879'), ('metanetx.chemical', 'MNXM722719'), ('reactome', 'R-ALL-1247942'), ('sbo', 'SBO:0000247'), ('seed.compound', 'cpd01293')])
cpd09811_c0	4_Hydroxymethylsalicylaldehyde_c0	c0	0	C8H8O3	OrderedDict([('inchikey', 'OWAQGWDSFNLJGH-UHFFFAOYSA-N'), ('sbo', 'SBO:0000247'), ('seed.compound', 'cpd09811')])
cpd09812_c0	4_Hydroxymethylsalicylate_c0	c0	-1	C8H7O4	OrderedDict([('inchikey', 'DSQWHAJLUOQMFI-UHFFFAOYSA-M'), ('sbo', 'SBO:0000247'), ('seed.compound', 'cpd09812')])
cpd12499_c0	D_Galactosyl_1_4_beta_D_glucosyl_R_c0	c0	0	C12H21O11R	OrderedDict([('biocyc', ['D-GALACTOSYL-14-BETA-D-GLUCOSYL-R', 'beta-Gal-14-beta-Glc-R']), ('inchikey', 'nan'), ('sbo', 'SBO:0000247'), ('seed.compound', 'cpd12499')])
cpd02902_c0	D_Galactosyl_1_3_beta_D_galactosyl_1_4_beta_D_glucosyl_R_c0	c0	0	C18H31O16R	OrderedDict([('biocyc', 'META:D-GALACTOSYL-13-BETA-D-GALACTOSYL-14-B'), ('chebi', 'CHEBI:17227'), ('inchikey', 'nan'), ('kegg.compound', 'C04775'), ('sbo', 'SBO:0000247'), ('seed.compound', 'cpd02902')])
cpd00742_c0	Allophanate_c0	c0	-1	C2H3N2O3	OrderedDict([('bigg.metabolite', 'allphn'), ('biocyc', 'META:CPD-578'), ('chebi', ['15832', 'CHEBI:9889']), ('inchikey', 'AVWRKZWQTYIKIY-UHFFFAOYSA-M'), ('kegg.compound', 'C01010'), ('metanetx.chemical', 'MNXM1122'), ('pubchem.compound', '9543250'), ('sbo', 'SBO:0000247'), ('seed.compound', 'cpd00742')])
cpd03835_c0	Precorrin_8_c0	c0	-7	C45H53N4O14	OrderedDict([('bigg.metabolite', 'pre8'), ('biocyc', 'META:CPD-686'), ('chebi', ['58581', 'CHEBI:8377']), ('inchikey', 'IGCZFSMEIXUSJY-FKUSVXTQSA-G'), ('kegg.compound', 'C06408'), ('metanetx.chemical', 'MNXM1589'), ('pubchem.compound', '45266691'), ('sbo', 'SBO:0000247'), ('seed.compound', 'cpd03835')])
cpd03832_c0	Hydrogenobyrinate_c0	c0	-4	C45H56N4O14	OrderedDict([('bigg.metabolite', 'hgbyr'), ('biocyc', 'META:CPD-687'), ('chebi', ['17926', 'CHEBI:77873']), ('inchikey', 'ALLJLLMNGBKZLT-BRPYDKQXSA-J'), ('kegg.compound', 'C06399'), ('metanetx.chemical', 'MNXM1279'), ('pubchem.compound', '25244979'), ('sbo', 'SBO:0000247'), ('seed.compound', 'cpd03832')])
cpd15306_c0	1_2_Diacyl_sn_glycerol_didodecanoyl_c0	c0	0	C27H52O5	OrderedDict([('bigg.metabolite', '12dgr120'), ('inchikey', 'nan'), ('metanetx.chemical', 'MNXM4939'), ('sbo', 'SBO:0000247'), ('seed.compound', 'cpd15306')])
cpd00322_p0	L_Isoleucine_p0	p0	0	C6H13NO2	OrderedDict([('bigg.metabolite', 'ile__L'), ('biocyc', 'META:ILE'), ('chebi', 'CHEBI:6255'), ('hmdb', 'HMDB00172'), ('inchikey', 'AGPKZVBTJJNPAG-WHFBIAKZSA-N'), ('kegg.compound', 'C00407'), ('metanetx.chemical', 'MNXM231'), ('reactome', 'R-ALL-30102'), ('sbo', 'SBO:0000247'), ('seed.compound', 'cpd00322')])
cpd15716_c0	Diisoheptadecanoylphosphatidylglycerophosphate_c0	c0	-2	C40H78O13P2	OrderedDict([('inchikey', 'nan'), ('sbo', 'SBO:0000247'), ('seed.compound', 'cpd15716')])
cpd00330_c0	Dihydrofolate_c0	c0	-2	C19H19N7O6	OrderedDict([('bigg.metabolite', 'dhf'), ('biocyc', 'META:DIHYDROFOLATE'), ('chebi', 'CHEBI:57451'), ('hmdb', 'HMDB01056'), ('inchikey', 'OZRNSSUDZOLUSN-LBPRGKRZSA-L'), ('kegg.compound', 'C00415'), ('metanetx.chemical', 'MNXM281'), ('reactome', 'R-ALL-73604'), ('sbo', 'SBO:0000247'), ('seed.compound', 'cpd00330')])
cpd00393_c0	Folate_c0	c0	-2	C19H17N7O6	OrderedDict([('bigg.metabolite', 'fol'), ('biocyc', 'META:CPD-12826'), ('chebi', ['62501', 'CHEBI:62501']), ('hmdb', 'HMDB00121'), ('inchikey', 'OVBPIULPVIDEAO-LBPRGKRZSA-L'), ('kegg.compound', 'C00504'), ('metanetx.chemical', 'MNXM617'), ('pubchem.compound', '135761165'), ('reactome', 'R-ALL-200716'), ('sbo', 'SBO:0000247'), ('seed.compound', 'cpd00393')])
cpd15087_c0	Pelargonidin_3_glucoside_5_caffeoylglucoside_c0	c0	0	C36H36O18	OrderedDict([('inchikey', 'XVAALFVCJHPAIQ-AQAMAIGXSA-N'), ('sbo', 'SBO:0000247'), ('seed.compound', 'cpd15087')])
cpd11498_c0	4_methyl_trans_hex_2_enoyl_ACP_c0	c0	-1	C18H31N2O8PRS	OrderedDict([('inchikey', 'nan'), ('sbo', 'SBO:0000247'), ('seed.compound', 'cpd11498')])
cpd11590_c0	met_L_ala_L_c0	c0	-1	C8H15N2O3S	OrderedDict([('bigg.metabolite', 'met_L_ala__L'), ('inchikey', 'nan'), ('metanetx.chemical', 'MNXM8868'), ('sbo', 'SBO:0000247'), ('seed.compound', 'cpd11590')])
cpd03445_c0	2_Octaprenyl_6_hydroxyphenol_c0	c0	0	C46H70O2	OrderedDict([('bigg.metabolite', '2ohph'), ('biocyc', 'META:2-OCTAPRENYL-6-HYDROXYPHENOL'), ('chebi', ['1233', 'CHEBI:62730']), ('inchikey', 'YNPGYMZVNLIZLD-BQFKTQOQSA-N'), ('kegg.compound', 'C05811'), ('metanetx.chemical', 'MNXM1635'), ('pubchem.compound', '5280833'), ('sbo', 'SBO:0000247'), ('seed.compound', 'cpd03445')])
cpd04810_c0	5_FU_c0	c0	0	C4H3FN2O2	OrderedDict([('bigg.metabolite', '5flura'), ('biocyc', 'META:CPD0-1327'), ('chebi', ['46345', 'CHEBI:46345']), ('hmdb', 'HMDB14684'), ('inchikey', 'GHASVSINZRGABV-UHFFFAOYSA-N'), ('kegg.compound', 'C07649'), ('metanetx.chemical', 'MNXM1993'), ('pubchem.compound', '3385'), ('sbo', 'SBO:0000247'), ('seed.compound', 'cpd04810')])
cpd16438_c0	5_Fluorouridine_monophosphate_c0	c0	-2	C9H10FN2O9P	OrderedDict([('bigg.metabolite', '5flurimp'), ('chebi', 'CHEBI:40101'), ('hmdb', 'HMDB60397'), ('inchikey', 'RNBMPPYRHNWTMA-UAKXSSHOSA-L'), ('kegg.compound', 'C16634'), ('metanetx.chemical', 'MNXM6123'), ('sbo', 'SBO:0000247'), ('seed.compound', 'cpd16438')])
cpd11551_c0	6_methyl_3_hydroxy_heptanoyl_ACP_c0	c0	-1	C19H35N2O9PRS	OrderedDict([('inchikey', 'nan'), ('sbo', 'SBO:0000247'), ('seed.compound', 'cpd11551')])
cpd11520_c0	isovaleryl_ACP_c0	c0	-3	C16H29N2O8PRS	OrderedDict([('inchikey', 'nan'), ('sbo', 'SBO:0000247'), ('seed.compound', 'cpd11520')])
cpd00315_c0	GDP_glucose_c0	c0	-2	C16H23N5O16P2	OrderedDict([('biocyc', 'META:GDP-D-GLUCOSE'), ('chebi', 'CHEBI:62230'), ('hmdb', 'HMDB03351'), ('inchikey', 'MVMSCBBUIHUTGJ-LRJDVEEWSA-L'), ('kegg.compound', ['G11108', 'C00394']), ('pubchem.compound', '135398624'), ('sbo', 'SBO:0000247'), ('seed.compound', 'cpd00315')])
cpd16439_c0	5_Deoxy_5_fluorocytidine_c0	c0	0	C9H12FN3O4	OrderedDict([('inchikey', 'YSNABXSEHNLERR-ZIYNGMLESA-N'), ('sbo', 'SBO:0000247'), ('seed.compound', 'cpd16439')])
cpd16329_c0	Doxifluridine_c0	c0	0	C9H11FN2O5	OrderedDict([('inchikey', 'ZWAOHEXOSAUJHY-ZIYNGMLESA-N'), ('sbo', 'SBO:0000247'), ('seed.compound', 'cpd16329')])
cpd00007_p0	O2_p0	p0	0	O2	OrderedDict([('bigg.metabolite', 'o2'), ('biocyc', 'META:OXYGEN-MOLECULE'), ('chebi', 'CHEBI:7860'), ('hmdb', 'HMDB01377'), ('inchikey', 'MYMOFIZGZYHOMD-UHFFFAOYSA-N'), ('kegg.compound', 'C00007'), ('metanetx.chemical', 'MNXM4'), ('reactome', 'R-ALL-5668566'), ('sbo', 'SBO:0000247'), ('seed.compound', 'cpd00007')])
cpd02229_c0	Bactoprenyl_diphosphate_c0	c0	-2	C55H90O7P2	OrderedDict([('bigg.metabolite', 'udcpdp'), ('biocyc', 'META:CPD-9649'), ('chebi', 'CHEBI:9863'), ('hmdb', 'HMDB01469'), ('inchikey', 'NTXGVHCCXVHYCL-NTDVEAECSA-L'), ('metanetx.chemical', 'MNXM5043'), ('sbo', 'SBO:0000247'), ('seed.compound', 'cpd02229')])
cpd11556_c0	8_methyl_trans_non_2_enoyl_ACP_c0	c0	-1	C21H37N2O8PRS	OrderedDict([('inchikey', 'nan'), ('sbo', 'SBO:0000247'), ('seed.compound', 'cpd11556')])
cpd11557_c0	8_methyl_nonanoyl_ACP_c0	c0	-1	C21H39N2O8PRS	OrderedDict([('inchikey', 'nan'), ('sbo', 'SBO:0000247'), ('seed.compound', 'cpd11557')])
cpd11296_c0	2_Hydroxy_3_keto_5_methylthiopentenyl_1_phosphate_c0	c0	-2	C6H9O6PS	OrderedDict([('bigg.metabolite', 'hkmpp'), ('biocyc', 'META:2-HYDROXY-3-KETO-5-METHYLTHIO-1-PHOSPHOP'), ('chebi', ['50605', 'CHEBI:59505']), ('inchikey', 'YIEMFVNCENFBSD-XQRVVYSFSA-L'), ('kegg.compound', 'C15651'), ('metanetx.chemical', 'MNXM409'), ('pubchem.compound', '44229144'), ('sbo', 'SBO:0000247'), ('seed.compound', 'cpd11296')])
cpd03496_c0	Undecaprenyl_diphospho_N_acetylmuramoyl_N_acetylglucosamine_L_alanyl_D_glutaminyl_meso_2_6_diaminopimeloyl_D_alanyl_D_alanine_c0	c0	-3	C95H154N9O27P2	OrderedDict([('bigg.metabolite', 'uaagtmda'), ('chebi', 'CHEBI:9868'), ('inchikey', 'nan'), ('metanetx.chemical', 'MNXM88508'), ('sbo', 'SBO:0000247'), ('seed.compound', 'cpd03496')])
cpd00490_c0	5_Hydroxy_L_tryptophan_c0	c0	0	C11H12N2O3	OrderedDict([('bigg.metabolite', '5htrp'), ('inchikey', 'LDCYZAJDBXYCGN-VIFPVBQESA-N'), ('metanetx.chemical', 'MNXM162909'), ('sbo', 'SBO:0000247'), ('seed.compound', 'cpd00490')])
cpd00579_c0	Serotonin_c0	c0	1	C10H13N2O	OrderedDict([('bigg.metabolite', 'srtn'), ('biocyc', 'META:SEROTONIN'), ('chebi', ['350546', 'CHEBI:49894']), ('hmdb', 'HMDB00259'), ('inchikey', 'QZAYGJVTTNCVMB-UHFFFAOYSA-O'), ('kegg.compound', 'C00780'), ('metanetx.chemical', 'MNXM357'), ('pubchem.compound', '4048638'), ('reactome', 'R-ALL-380585'), ('sbo', 'SBO:0000247'), ('seed.compound', 'cpd00579')])
cpd15534_c0	phosphatidylethanolamine_dioctadec_11_enoyl_c0	c0	0	C41H78NO8P	OrderedDict([('bigg.metabolite', 'pe181'), ('inchikey', 'nan'), ('metanetx.chemical', 'MNXM2150'), ('sbo', 'SBO:0000247'), ('seed.compound', 'cpd15534')])
cpd02968_c0	UDP_N_acetylmuramoyl_L_alanyl_D_glutamyl_6_carboxy_L_lysyl_D_alanyl__D_alanine_c0	c0	-4	C41H61N9O28P2	OrderedDict([('bigg.metabolite', 'ugmda'), ('biocyc', 'META:C1'), ('chebi', 'CHEBI:9833'), ('inchikey', 'nan'), ('kegg.compound', 'C04882'), ('metanetx.chemical', 'MNXM1954'), ('sbo', 'SBO:0000247'), ('seed.compound', 'cpd02968')])
cpd15131_c0	Isopentenyl_ADP_c0	c0	-2	C15H21N5O10P2	OrderedDict([('biocyc', 'META:CPD-4203'), ('chebi', 'CHEBI:73533'), ('inchikey', 'VXMXKDAHJURHEN-SDBHATRESA-L'), ('kegg.compound', 'C16426'), ('pubchem.compound', '25202829'), ('sbo', 'SBO:0000247'), ('seed.compound', 'cpd15131')])
cpd15665_c0	Peptidoglycan_polymer_n_subunits_c0	c0	-4	C80H125N16O42R	OrderedDict([('inchikey', 'nan'), ('sbo', 'SBO:0000247'), ('seed.compound', 'cpd15665')])
cpd00945_c0	2_Dehydro_3_deoxy_D_galactonate_6_phosphate_c0	c0	-3	C6H8O9P	OrderedDict([('bigg.metabolite', '2dh3dgal6p'), ('biocyc', 'META:DEHYDRO-DEOXY-GALACTONATE-PHOSPHATE'), ('chebi', 'CHEBI:58298'), ('inchikey', 'OVPRPPOVAXRCED-NQXXGFSBSA-K'), ('kegg.compound', 'C01286'), ('metanetx.chemical', 'MNXM90136'), ('sbo', 'SBO:0000247'), ('seed.compound', 'cpd00945')])
cpd08238_c0	S___Citronellal_c0	c0	0	C10H18O	OrderedDict([('inchikey', 'NEHNMFOYXAPHSD-JTQLQIEISA-N'), ('sbo', 'SBO:0000247'), ('seed.compound', 'cpd08238')])
cpd15066_c0	Cyanidin_3_O_beta_D_glucoside_5_O_6_coumaroyl_beta_D_glucoside_c0	c0	0	C36H36O18	OrderedDict([('inchikey', 'NHTJKRAGLGHCLR-AQAMAIGXSA-N'), ('sbo', 'SBO:0000247'), ('seed.compound', 'cpd15066')])
cpd01092_c0	Allantoin_c0	c0	0	C4H6N4O3	OrderedDict([('bigg.metabolite', 'alltn'), ('biocyc', 'META:ALLANTOIN'), ('chebi', 'CHEBI:74345'), ('hmdb', 'HMDB00462'), ('inchikey', 'POJWUDADGALRAB-UHFFFAOYSA-N'), ('kegg.compound', 'C01551'), ('metanetx.chemical', 'MNXM612'), ('sbo', 'SBO:0000247'), ('seed.compound', 'cpd01092')])
cpd11473_c0	2E_Hexenoyl_acp_c0	c0	-1	C17H29N2O8PRS	OrderedDict([('bigg.metabolite', 'thex2eACP'), ('biocyc', 'META:Hex-2-enoyl-ACPs'), ('chebi', ['10727', 'CHEBI:10727']), ('inchikey', 'nan'), ('kegg.compound', 'C05748'), ('lipidmaps', 'LMFA07060007'), ('metanetx.chemical', 'MNXM24502'), ('sbo', 'SBO:0000247'), ('seed.compound', 'cpd11473')])
cpd01504_c0	3_Aminopropanal_c0	c0	1	C3H8NO	OrderedDict([('bigg.metabolite', 'aproa'), ('biocyc', 'META:CPD-6082'), ('chebi', 'CHEBI:58374'), ('hmdb', 'HMDB62210'), ('inchikey', 'PCXDJQZLDDHMGX-UHFFFAOYSA-O'), ('kegg.compound', 'C05665'), ('metanetx.chemical', 'MNXM493'), ('reactome', 'R-ALL-141328'), ('sbo', 'SBO:0000247'), ('seed.compound', 'cpd01504')])
cpd04098_c0	Arsenite_c0	c0	-1	H2AsO3	OrderedDict([('bigg.metabolite', 'aso3'), ('biocyc', ['CPD0-2040', 'CPD-763', 'META:CPD0-2040']), ('chebi', 'CHEBI:49900'), ('hmdb', 'HMDB11620'), ('inchikey', 'AQLMHYSWFMLWBS-UHFFFAOYSA-N'), ('kegg.compound', ['C13619', 'C06697']), ('metanetx.chemical', 'MNXM658'), ('reactome', 'R-ALL-5696216'), ('sbo', 'SBO:0000247'), ('seed.compound', 'cpd04098')])
cpd04098_p0	Arsenite_p0	p0	-1	H2AsO3	OrderedDict([('bigg.metabolite', 'aso3'), ('biocyc', ['CPD0-2040', 'CPD-763', 'META:CPD0-2040']), ('chebi', 'CHEBI:49900'), ('hmdb', 'HMDB11620'), ('inchikey', 'AQLMHYSWFMLWBS-UHFFFAOYSA-N'), ('kegg.compound', ['C13619', 'C06697']), ('metanetx.chemical', 'MNXM658'), ('reactome', 'R-ALL-5696216'), ('sbo', 'SBO:0000247'), ('seed.compound', 'cpd04098')])
cpd00731_c0	Ala_Ala_c0	c0	0	C6H12N2O3	OrderedDict([('bigg.metabolite', 'alaala'), ('biocyc', 'META:D-ALA-D-ALA'), ('chebi', 'CHEBI:57822'), ('hmdb', 'HMDB03459'), ('inchikey', 'DEFJQIDDEAULHB-QWWZWVQMSA-N'), ('kegg.compound', 'C00993'), ('metanetx.chemical', 'MNXM669'), ('sbo', 'SBO:0000247'), ('seed.compound', 'cpd00731')])
cpd00667_c0	11_cis_Retinol_c0	c0	0	C20H30O	OrderedDict([('bigg.metabolite', 'retinol_cis_11'), ('biocyc', 'META:CPD-882'), ('chebi', '16302'), ('hmdb', 'HMDB06216'), ('inchikey', 'FPIPGXGPPPQFEQ-IOUUIBBYSA-N'), ('kegg.compound', 'C00899'), ('metanetx.chemical', ['MNXM162437', 'MNXM870']), ('pubchem.compound', '5280382'), ('sbo', 'SBO:0000247'), ('seed.compound', 'cpd00667')])
cpd02184_c0	11_cis_Retinyl_palmitate_c0	c0	0	C36H60O2	OrderedDict([('bigg.metabolite', 'retpalm_11_cis'), ('biocyc', 'META:CPD-523'), ('chebi', ['16254', 'CHEBI:729']), ('hmdb', 'HMDB60338'), ('inchikey', 'VYGQUTWHTHXGQB-YEXJKBCSSA-N'), ('kegg.compound', 'C03455'), ('metanetx.chemical', 'MNXM2590'), ('pubchem.compound', '5280596'), ('sbo', 'SBO:0000247'), ('seed.compound', 'cpd02184')])
cpd02135_c0	4_Nitrophenyl_phosphate_c0	c0	-2	C6H4NO6P	OrderedDict([('bigg.metabolite', 'HC01104'), ('biocyc', 'META:CPD-194'), ('chebi', ['61146', 'CHEBI:61146']), ('hmdb', 'HMDB60272'), ('inchikey', 'XZKIHKMTEMTJQX-UHFFFAOYSA-L'), ('kegg.compound', 'C03360'), ('metanetx.chemical', 'MNXM3867'), ('pubchem.compound', '4686862'), ('sbo', 'SBO:0000247'), ('seed.compound', 'cpd02135')])
cpd00646_c0	PNP_c0	c0	0	C6H5NO3	OrderedDict([('bigg.metabolite', '4nph'), ('biocyc', 'META:P-NITROPHENOL'), ('chebi', '57917'), ('hmdb', 'HMDB01232'), ('inchikey', 'BTJIUGUIPKRLHP-UHFFFAOYSA-N'), ('kegg.compound', 'C00870'), ('metanetx.chemical', ['MNXM162908', 'MNXM526']), ('pubchem.compound', '644235'), ('reactome', '5695950'), ('sbo', 'SBO:0000247'), ('seed.compound', 'cpd00646')])
cpd15695_c0	Diisoheptadecanoylphosphatidylethanolamine_c0	c0	0	C39H78NO8P	OrderedDict([('inchikey', 'nan'), ('sbo', 'SBO:0000247'), ('seed.compound', 'cpd15695')])
cpd00127_c0	Phenol_c0	c0	0	C6H6O	OrderedDict([('bigg.metabolite', 'phenol'), ('biocyc', 'META:PHENOL'), ('chebi', ['15882', 'CHEBI:8071']), ('hmdb', 'HMDB00228'), ('inchikey', 'ISWSIDIOOBJBQZ-UHFFFAOYSA-N'), ('kegg.compound', ['C15584', 'C00146']), ('metanetx.chemical', 'MNXM320'), ('pubchem.compound', '996'), ('reactome', 'R-ALL-29630'), ('sbo', 'SBO:0000247'), ('seed.compound', 'cpd00127')])
cpd00156_p0	L_Valine_p0	p0	0	C5H11NO2	OrderedDict([('bigg.metabolite', 'val__L'), ('biocyc', 'META:VAL'), ('chebi', 'CHEBI:87977'), ('hmdb', 'HMDB34366'), ('inchikey', 'KZSNJWFQEVHDMF-BYPYZUCNSA-N'), ('kegg.compound', 'C16436'), ('kegg.drug', 'D00039'), ('lipidmaps', 'LMFA01100046'), ('metanetx.chemical', 'MNXM199'), ('reactome', 'R-ALL-29702'), ('sbo', 'SBO:0000247'), ('seed.compound', 'cpd00156')])
cpd11505_c0	8_methyl_3_hydroxy_decanoyl_ACP_c0	c0	-1	C22H41N2O9PRS	OrderedDict([('inchikey', 'nan'), ('sbo', 'SBO:0000247'), ('seed.compound', 'cpd11505')])
cpd00831_c0	L_Rhamnulose_1_phosphate_c0	c0	-2	C6H11O8P	OrderedDict([('bigg.metabolite', 'rml1p'), ('biocyc', 'META:RHAMNULOSE-1P'), ('chebi', ['58313', 'CHEBI:6294']), ('inchikey', 'KNYGWWDTPGSEPD-FUTKDDECSA-L'), ('kegg.compound', 'C01131'), ('metanetx.chemical', 'MNXM1675'), ('pubchem.compound', '90658215'), ('sbo', 'SBO:0000247'), ('seed.compound', 'cpd00831')])
cpd00334_c0	L_Lactaldehyde_c0	c0	0	C3H6O2	OrderedDict([('bigg.metabolite', 'lald__L'), ('biocyc', 'META:LACTALD'), ('chebi', 'CHEBI:6349'), ('hmdb', 'HMDB03052'), ('inchikey', 'BSABBBMNWQWLLU-VKHMYHEASA-N'), ('kegg.compound', 'C05999'), ('metanetx.chemical', 'MNXM2387'), ('sbo', 'SBO:0000247'), ('seed.compound', 'cpd00334')])
cpd01080_p0	ocdca_p0	p0	-1	C18H35O2	OrderedDict([('bigg.metabolite', 'ocdca'), ('biocyc', 'META:STEARIC_ACID'), ('chebi', ['25629', 'CHEBI:45710']), ('hmdb', 'HMDB00827'), ('inchikey', 'QIQXTHQIDYTFRH-UHFFFAOYSA-M'), ('kegg.compound', 'C01530'), ('metanetx.chemical', 'MNXM236'), ('pubchem.compound', '3033836'), ('reactome', ['428198', 'R-ALL-428198']), ('sbo', 'SBO:0000247'), ('seed.compound', 'cpd01080')])
cpd11497_c0	4_methyl_3_hydroxy_hexanoyl_ACP_c0	c0	-1	C18H33N2O9PRS	OrderedDict([('inchikey', 'nan'), ('sbo', 'SBO:0000247'), ('seed.compound', 'cpd11497')])
cpd00782_c0	Pimeloyl_CoA_c0	c0	-5	C28H41N7O19P3S	OrderedDict([('bigg.metabolite', 'pmcoa'), ('biocyc', 'META:CPD-558'), ('chebi', ['57360', 'CHEBI:57360']), ('inchikey', 'LYCRXMTYUZDUGA-UYRKPTJQSA-I'), ('kegg.compound', 'C01063'), ('metanetx.chemical', 'MNXM951'), ('pubchem.compound', '45266589'), ('sbo', 'SBO:0000247'), ('seed.compound', 'cpd00782')])
cpd03306_c0	3_4_Dihydroxyphenylethyleneglycol_c0	c0	0	C8H10O4	OrderedDict([('bigg.metabolite', '34dhoxpeg'), ('biocyc', 'META:CPD-11878'), ('chebi', ['1387', 'CHEBI:1387']), ('hmdb', ['HMDB00318', 'HMDB05870']), ('inchikey', 'MTVWFVDWRVYDOR-QMMMGPOBSA-N'), ('kegg.compound', 'C05576'), ('metanetx.chemical', 'MNXM2931'), ('pubchem.compound', '6951097'), ('sbo', 'SBO:0000247'), ('seed.compound', 'cpd03306')])
cpd03307_c0	3_4_Dihydroxymandelaldehyde_c0	c0	0	C8H8O4	OrderedDict([('bigg.metabolite', '34dhmald'), ('biocyc', 'META:DIHYDROXYPHENYLGLYCOLALDEHYDE'), ('chebi', 'CHEBI:27852'), ('hmdb', 'HMDB06242'), ('inchikey', 'YUGMCLJIWGEKCK-QMMMGPOBSA-N'), ('kegg.compound', 'C05577'), ('metanetx.chemical', 'MNXM1633'), ('reactome', 'R-ALL-5279533'), ('sbo', 'SBO:0000247'), ('seed.compound', 'cpd03307')])
cpd12072_c0	Protein_dithiol_c0	c0	0	C7H11N3O3R2S2	OrderedDict([('bigg.metabolite', 'protdt'), ('biocyc', 'META:Protein-Dithiols'), ('chebi', ['17999', 'CHEBI:8566']), ('inchikey', 'nan'), ('kegg.compound', 'C02315'), ('metanetx.chemical', 'MNXM1222'), ('sbo', 'SBO:0000247'), ('seed.compound', 'cpd12072')])
cpd12139_c0	Protein_disulfide_c0	c0	0	C7H9N3O3R2S2	OrderedDict([('bigg.metabolite', 'protds'), ('biocyc', 'META:Protein-Disulfides'), ('chebi', ['16249', 'CHEBI:8565']), ('inchikey', 'nan'), ('kegg.compound', 'C02582'), ('metanetx.chemical', 'MNXM1221'), ('sbo', 'SBO:0000247'), ('seed.compound', 'cpd12139')])
cpd00485_c0	D_Mannose1_phosphate_c0	c0	-2	C6H11O9P	OrderedDict([('bigg.metabolite', 'man1p'), ('biocyc', 'META:MANNOSE-1P'), ('chebi', 'CHEBI:58409'), ('hmdb', 'HMDB06330'), ('inchikey', 'HXXFSFRBOHSIMQ-RWOPYEJCSA-L'), ('kegg.compound', 'C00636'), ('metanetx.chemical', 'MNXM721'), ('reactome', 'R-ALL-532531'), ('sbo', 'SBO:0000247'), ('seed.compound', 'cpd00485')])
cpd15726_c0	Dianteisopentadecanoylphosphatidylglycerol_c0	c0	-1	C36H70O10P	OrderedDict([('inchikey', 'nan'), ('sbo', 'SBO:0000247'), ('seed.compound', 'cpd15726')])
cpd15798_c0	Anteisopentadecanoylcardiolipin_B_subtilis_c0	c0	-2	C69H132O17P2	OrderedDict([('inchikey', 'nan'), ('sbo', 'SBO:0000247'), ('seed.compound', 'cpd15798')])
cpd11572_c0	trans_Octodec_2_enoyl_ACP_c0	c0	-1	C29H53N2O8PRS	OrderedDict([('inchikey', 'nan'), ('sbo', 'SBO:0000247'), ('seed.compound', 'cpd11572')])
cpd15718_c0	Diisotetradecanoylphosphatidylglycerophosphate_c0	c0	-2	C34H66O13P2	OrderedDict([('inchikey', 'nan'), ('sbo', 'SBO:0000247'), ('seed.compound', 'cpd15718')])
cpd03830_c0	ADP_D_glycero_D_manno_heptose_c0	c0	-2	C17H25N5O16P2	OrderedDict([('bigg.metabolite', 'adphep_DD'), ('biocyc', 'META:ADP-D-GLYCERO-D-MANNO-HEPTOSE'), ('chebi', 'CHEBI:59967'), ('inchikey', 'KMSFWBYFWSKGGR-FQBROAFUSA-L'), ('kegg.compound', 'C06397'), ('metanetx.chemical', 'MNXM1648'), ('sbo', 'SBO:0000247'), ('seed.compound', 'cpd03830')])
cpd15703_c0	1_2_Diisotetradecanoyl_sn_glycerol_c0	c0	0	C31H60O5	OrderedDict([('inchikey', 'nan'), ('sbo', 'SBO:0000247'), ('seed.compound', 'cpd15703')])
cpd12640_c0	GM1_c0	c0	-1	C56H95N3O31R	OrderedDict([('inchikey', 'nan'), ('kegg.compound', ['C04911', 'G00110', 'G01438']), ('sbo', 'SBO:0000247'), ('seed.compound', 'cpd12640')])
cpd03661_c0	GD1b_c0	c0	-2	C67H111N4O39R	OrderedDict([('bigg.metabolite', 'gd1b_cho'), ('biocyc', 'META:Ganglioside-GD1b'), ('chebi', 'CHEBI:87785'), ('inchikey', 'nan'), ('kegg.compound', ['G00115', 'G02755', 'G04395', 'G04443', 'C06141']), ('metanetx.chemical', 'MNXM44096'), ('sbo', 'SBO:0000247'), ('seed.compound', 'cpd03661')])
cpd15542_c0	Phosphatidylglycerophosphate_didodecanoyl_c0	c0	-2	C30H58O13P2	OrderedDict([('bigg.metabolite', 'pgp120'), ('inchikey', 'nan'), ('metanetx.chemical', 'MNXM5266'), ('sbo', 'SBO:0000247'), ('seed.compound', 'cpd15542')])
cpd03280_c0	5_Ureido_4_imidazole_carboxylate_c0	c0	-1	C5H5N4O3	OrderedDict([('biocyc', 'META:5-UREIDO-4-IMIDAZOLE_CARBOXYLATE'), ('chebi', 'CHEBI:27580'), ('inchikey', 'PQSKWIHIUOGLHX-UHFFFAOYSA-M'), ('kegg.compound', 'C05515'), ('pubchem.compound', '23615211'), ('sbo', 'SBO:0000247'), ('seed.compound', 'cpd03280')])
cpd03281_c0	5_Amino_4_imidazole_carboxylate_c0	c0	0	C4H5N3O2	OrderedDict([('biocyc', 'META:4-AMINO-5-IMIDAZOLE_CARBOXYLATE'), ('chebi', 'CHEBI:28280'), ('inchikey', 'PWCLNQLPYQVWAB-UHFFFAOYSA-N'), ('kegg.compound', 'C05516'), ('pubchem.compound', '117'), ('sbo', 'SBO:0000247'), ('seed.compound', 'cpd03281')])
cpd00298_c0	dTMP_c0	c0	-2	C10H13N2O8P	OrderedDict([('bigg.metabolite', 'dtmp'), ('biocyc', 'META:TMP'), ('chebi', 'CHEBI:63549'), ('hmdb', 'HMDB01227'), ('inchikey', 'GYOZYWVXFNDGLU-XLPZGREQSA-L'), ('kegg.compound', 'C00364'), ('metanetx.chemical', 'MNXM257'), ('reactome', 'R-ALL-109366'), ('sbo', 'SBO:0000247'), ('seed.compound', 'cpd00298')])
cpd11509_c0	10_methyl_3_hydroxy_dodecanoyl_ACP_c0	c0	-1	C24H45N2O9PRS	OrderedDict([('inchikey', 'nan'), ('sbo', 'SBO:0000247'), ('seed.compound', 'cpd11509')])
cpd11562_c0	12_methyl_3_oxo_tridecanoyl_ACP_c0	c0	-1	C25H45N2O9PRS	OrderedDict([('inchikey', 'nan'), ('sbo', 'SBO:0000247'), ('seed.compound', 'cpd11562')])
cpd11563_c0	12_methyl_3_hydroxy_tridecanoyl_ACP_c0	c0	-1	C25H47N2O9PRS	OrderedDict([('inchikey', 'nan'), ('sbo', 'SBO:0000247'), ('seed.compound', 'cpd11563')])
cpd02182_c0	R_S_Lactoylglutathione_c0	c0	-1	C13H20N3O8S	OrderedDict([('bigg.metabolite', 'lgt__S'), ('biocyc', 'META:S-LACTOYL-GLUTATHIONE'), ('chebi', 'CHEBI:57474'), ('hmdb', 'HMDB62624'), ('inchikey', 'VDYDCVUWILIYQF-CSMHCCOUSA-M'), ('kegg.compound', 'C03451'), ('metanetx.chemical', 'MNXM1253'), ('reactome', 'R-ALL-5694130'), ('sbo', 'SBO:0000247'), ('seed.compound', 'cpd02182')])
cpd00221_c0	D_Lactate_c0	c0	-1	C3H5O3	OrderedDict([('bigg.metabolite', 'lac__D'), ('biocyc', 'META:D-LACTATE'), ('chebi', 'CHEBI:43701'), ('hmdb', 'HMDB01311'), ('inchikey', 'JVTAAEKCZFNVCJ-UWTATZPHSA-M'), ('kegg.compound', 'C00256'), ('metanetx.chemical', 'MNXM285'), ('sbo', 'SBO:0000247'), ('seed.compound', 'cpd00221')])
cpd02720_c0	5_Amino_6__5_phosphoribitylaminouracil_c0	c0	-2	C9H15N4O9P	OrderedDict([('bigg.metabolite', '5aprbu'), ('biocyc', 'META:CPD-1086'), ('chebi', ['58421', 'CHEBI:58421']), ('hmdb', 'HMDB03841'), ('inchikey', 'RQRINYISXYAZKL-RPDRRWSUSA-L'), ('kegg.compound', 'C04454'), ('metanetx.chemical', 'MNXM1178'), ('pubchem.compound', '45266638'), ('sbo', 'SBO:0000247'), ('seed.compound', 'cpd02720')])
cpd00150_c0	HCN_c0	c0	0	CHN	OrderedDict([('bigg.metabolite', 'cyan'), ('biocyc', ['HCN', 'CPD-13584', 'META:HCN']), ('chebi', 'CHEBI:5786'), ('hmdb', 'HMDB60292'), ('inchikey', 'LELOWRISYMNNSU-UHFFFAOYSA-N'), ('kegg.compound', ['C01326', 'C00177']), ('metanetx.chemical', 'MNXM254'), ('sbo', 'SBO:0000247'), ('seed.compound', 'cpd00150')])
cpd01211_c0	Thiocyanate_c0	c0	-1	CNS	OrderedDict([('bigg.metabolite', 'tcynt'), ('biocyc', 'META:HSCN'), ('chebi', ['18022', 'CHEBI:9550']), ('hmdb', 'HMDB01453'), ('inchikey', 'ZMZDMBWJUHKJPS-UHFFFAOYSA-M'), ('kegg.compound', 'C01755'), ('metanetx.chemical', 'MNXM762'), ('pubchem.compound', '9322'), ('sbo', 'SBO:0000247'), ('seed.compound', 'cpd01211')])
cpd11581_c0	gly_asn_L_c0	c0	0	C6H11N3O4	OrderedDict([('bigg.metabolite', 'gly_asn__L'), ('inchikey', 'nan'), ('metanetx.chemical', 'MNXM8664'), ('sbo', 'SBO:0000247'), ('seed.compound', 'cpd11581')])
cpd00132_c0	L_Asparagine_c0	c0	0	C4H8N2O3	OrderedDict([('bigg.metabolite', 'asn__L'), ('biocyc', 'META:ASN'), ('chebi', 'CHEBI:6191'), ('hmdb', 'HMDB00168'), ('inchikey', 'DCXYFEDJOCDNAF-REOHCLBHSA-N'), ('kegg.compound', 'C16438'), ('metanetx.chemical', 'MNXM147'), ('reactome', 'R-ALL-379703'), ('sbo', 'SBO:0000247'), ('seed.compound', 'cpd00132')])
cpd15269_c0	octadecenoate_c0	c0	-1	C18H33O2	OrderedDict([('bigg.metabolite', 'ocdcea'), ('biocyc', 'META:OLEATE-CPD'), ('chebi', 'CHEBI:7741'), ('hmdb', 'HMDB02066'), ('inchikey', 'nan'), ('kegg.compound', 'C00712'), ('metanetx.chemical', 'MNXM306'), ('sbo', 'SBO:0000247'), ('seed.compound', 'cpd15269')])
cpd15274_c0	Octadecenoyl_CoA_c0	c0	-3	C39H65N7O17P3S	OrderedDict([('bigg.metabolite', 'odecoa'), ('inchikey', 'nan'), ('metanetx.chemical', 'MNXM1848'), ('sbo', 'SBO:0000247'), ('seed.compound', 'cpd15274')])
cpd11523_c0	5_methyl_trans_hex_2_enoyl_ACP_c0	c0	-1	C18H31N2O8PRS	OrderedDict([('inchikey', 'nan'), ('sbo', 'SBO:0000247'), ('seed.compound', 'cpd11523')])
cpd15307_c0	1_2_Diacyl_sn_glycerol_ditetradecanoyl_c0	c0	0	C31H60O5	OrderedDict([('bigg.metabolite', '12dgr140'), ('inchikey', 'nan'), ('metanetx.chemical', 'MNXM146479'), ('sbo', 'SBO:0000247'), ('seed.compound', 'cpd15307')])
cpd02069_c0	3_Phosphonooxypyruvate_c0	c0	-3	C3H2O7P	OrderedDict([('bigg.metabolite', '3php'), ('biocyc', 'META:3-P-HYDROXYPYRUVATE'), ('chebi', 'CHEBI:30933'), ('hmdb', 'HMDB60175'), ('inchikey', 'LFLUCDOSQPJJBE-UHFFFAOYSA-K'), ('kegg.compound', 'C03232'), ('metanetx.chemical', 'MNXM541'), ('reactome', 'R-ALL-977329'), ('sbo', 'SBO:0000247'), ('seed.compound', 'cpd02069')])
cpd03158_c0	Nicotianamine_c0	c0	-1	C12H20N3O6	OrderedDict([('biocyc', 'META:CPD-463'), ('chebi', 'CHEBI:58249'), ('inchikey', 'KRGPXXHMOXVMMM-CIUDSAMLSA-M'), ('kegg.compound', 'C05324'), ('pubchem.compound', '49852318'), ('sbo', 'SBO:0000247'), ('seed.compound', 'cpd03158')])
cpd15546_c0	Phosphatidylglycerophosphate_dihexadec_9_enoyl_c0	c0	-2	C38H70O13P2	OrderedDict([('bigg.metabolite', 'pgp161'), ('biocyc', 'META:CPD0-2230'), ('inchikey', 'nan'), ('metanetx.chemical', 'MNXM75103'), ('sbo', 'SBO:0000247'), ('seed.compound', 'cpd15546')])
cpd06227_c0	THF_L_glutamate_c0	c0	-3	C24H27N8O9	OrderedDict([('bigg.metabolite', 'thfglu'), ('biocyc', 'META:CPD-17108'), ('chebi', 'CHEBI:9483'), ('hmdb', 'HMDB06825'), ('inchikey', 'nan'), ('kegg.compound', 'C09332'), ('metanetx.chemical', 'MNXM723480'), ('sbo', 'SBO:0000247'), ('seed.compound', 'cpd06227')])
cpd00011_p0	CO2_p0	p0	0	CO2	OrderedDict([('bigg.metabolite', 'co2'), ('biocyc', 'META:CARBON-DIOXIDE'), ('chebi', 'CHEBI:48829'), ('hmdb', 'HMDB01967'), ('inchikey', 'CURLTUGMZLYLDI-UHFFFAOYSA-N'), ('kegg.compound', 'C00011'), ('metanetx.chemical', 'MNXM13'), ('reactome', 'R-ALL-5668565'), ('sbo', 'SBO:0000247'), ('seed.compound', 'cpd00011')])
cpd03861_c0	L_Xylulose_1_phosphate_c0	c0	-2	C5H9O8P	OrderedDict([('bigg.metabolite', 'xu1p__D'), ('biocyc', 'META:CPD0-1115'), ('chebi', 'CHEBI:6327'), ('inchikey', 'NBOCCPQHBPGYCX-WVZVXSGGSA-L'), ('kegg.compound', 'C06441'), ('metanetx.chemical', 'MNXM59594'), ('sbo', 'SBO:0000247'), ('seed.compound', 'cpd03861')])
cpd03606_c0	2_Oxo_3_hydroxy_4_phosphobutanoate_c0	c0	-3	C4H4O8P	OrderedDict([('bigg.metabolite', 'ohpb'), ('biocyc', 'META:3OH-4P-OH-ALPHA-KETOBUTYRATE'), ('chebi', 'CHEBI:58538'), ('hmdb', 'HMDB06801'), ('inchikey', 'MZJFVXDTNBHTKZ-UWTATZPHSA-K'), ('kegg.compound', 'C06054'), ('metanetx.chemical', 'MNXM1514'), ('sbo', 'SBO:0000247'), ('seed.compound', 'cpd03606')])
cpd00502_c0	5_Formiminotetrahydrofolate_c0	c0	-2	C20H22N8O6	OrderedDict([('bigg.metabolite', '5forthf'), ('biocyc', 'META:CPD-671'), ('chebi', ['57456', 'CHEBI:57456']), ('hmdb', 'HMDB01534'), ('inchikey', 'YCWUVLPMLLBDCU-STQMWFEESA-L'), ('kegg.compound', 'C00664'), ('metanetx.chemical', 'MNXM915'), ('pubchem.compound', '25203611'), ('reactome', ['70919', 'R-ALL-70919']), ('sbo', 'SBO:0000247'), ('seed.compound', 'cpd00502')])
cpd15310_c0	1_2_Diacyl_sn_glycerol_dihexadec_9_enoyl_c0	c0	0	C35H64O5	OrderedDict([('bigg.metabolite', '12dgr161'), ('inchikey', 'nan'), ('metanetx.chemical', 'MNXM3774'), ('sbo', 'SBO:0000247'), ('seed.compound', 'cpd15310')])
cpd00428_c0	2_Oxopropanal_c0	c0	0	C3H4O2	OrderedDict([('bigg.metabolite', 'mthgxl'), ('biocyc', 'META:METHYL-GLYOXAL'), ('chebi', 'CHEBI:6875'), ('hmdb', 'HMDB01167'), ('inchikey', 'AIJULSRZWUXGPQ-UHFFFAOYSA-N'), ('kegg.compound', 'C00546'), ('metanetx.chemical', 'MNXM310'), ('reactome', 'R-ALL-5694074'), ('sbo', 'SBO:0000247'), ('seed.compound', 'cpd00428')])
cpd01882_c0	Isovaleryl_CoA_c0	c0	-4	C26H40N7O17P3S	OrderedDict([('bigg.metabolite', 'ivcoa'), ('biocyc', 'META:ISOVALERYL-COA'), ('chebi', 'CHEBI:57345'), ('hmdb', 'HMDB01113'), ('inchikey', 'UYVZIWWBJMYRCD-ZMHDXICWSA-J'), ('kegg.compound', 'C02939'), ('metanetx.chemical', 'MNXM471'), ('reactome', 'R-ALL-70715'), ('sbo', 'SBO:0000247'), ('seed.compound', 'cpd01882')])
cpd15663_c0	Prenol_45n_teichoic_acid_alanine_substituted_c0	c0	-47	C341H611N47O287P47	OrderedDict([('inchikey', 'nan'), ('sbo', 'SBO:0000247'), ('seed.compound', 'cpd15663')])
cpd15668_c0	glycerol_teichoic_acid_n45__linked__D_ala_substituted_c0	c0	-48	C326H584N55O304P46R	OrderedDict([('inchikey', 'nan'), ('sbo', 'SBO:0000247'), ('seed.compound', 'cpd15668')])
cpd00063_c0	Ca2_plus__c0	c0	2	Ca	OrderedDict([('bigg.metabolite', 'ca2'), ('biocyc', 'META:CA+2'), ('chebi', 'CHEBI:48760'), ('hmdb', 'HMDB00464'), ('inchikey', 'BHPQYMZQTOCNFJ-UHFFFAOYSA-N'), ('kegg.compound', 'C00076'), ('metanetx.chemical', 'MNXM128'), ('reactome', 'R-ALL-74112'), ('sbo', 'SBO:0000247'), ('seed.compound', 'cpd00063')])
cpd11416_c0	Biomass_c0	c0	0	nan	OrderedDict([('inchikey', 'nan'), ('sbo', 'SBO:0000247'), ('seed.compound', 'cpd11416')])
cpd11416_b	Biomass_c0_b	p0	0	nan	OrderedDict([('inchikey', 'nan'), ('sbo', 'SBO:0000247'), ('seed.compound', 'cpd11416')])
cpd01997_c0	Dimethylbenzimidazole_c0	c0	0	C9H10N2	OrderedDict([('bigg.metabolite', 'dmbzid'), ('biocyc', 'META:DIMETHYLBENZIMIDAZOLE'), ('chebi', 'CHEBI:4620'), ('hmdb', 'HMDB03701'), ('inchikey', 'LJUQGASMPRMWIW-UHFFFAOYSA-N'), ('kegg.compound', 'C03114'), ('metanetx.chemical', 'MNXM1531'), ('sbo', 'SBO:0000247'), ('seed.compound', 'cpd01997')])
cpd03422_c0	Cobinamide_c0	c0	0	C48H72CoN11O8	OrderedDict([('bigg.metabolite', 'cbi'), ('biocyc', 'META:COBINAMIDE'), ('chebi', 'CHEBI:48529'), ('inchikey', 'XQRJFEVDQXEIAX-JFYQDRLCSA-M'), ('metanetx.chemical', 'MNXM1549'), ('sbo', 'SBO:0000247'), ('seed.compound', 'cpd03422')])
cpd15432_c0	core_oligosaccharide_lipid_A_c0	c0	-11	C176H303N2O100P4	OrderedDict([('bigg.metabolite', 'colipa'), ('biocyc', 'META:CPD0-2271'), ('inchikey', 'SFVRSCGTAWOHDB-JMYCZVSXSA-C'), ('metanetx.chemical', 'MNXM47647'), ('sbo', 'SBO:0000247'), ('seed.compound', 'cpd15432')])
cpd00557_c0	Siroheme_c0	c0	-8	C42H36FeN4O16	OrderedDict([('bigg.metabolite', 'sheme'), ('biocyc', 'META:SIROHEME'), ('chebi', 'CHEBI:9166'), ('inchikey', 'DLKSSIHHLYNIKN-QIISWYHFSA-D'), ('kegg.compound', 'C00748'), ('metanetx.chemical', 'MNXM82173'), ('sbo', 'SBO:0000247'), ('seed.compound', 'cpd00557')])
cpd00166_c0	Calomide_c0	c0	0	C72H100CoN18O17P	OrderedDict([('bigg.metabolite', 'adocbl'), ('biocyc', 'META:ADENOSYLCOBALAMIN'), ('hmdb', 'HMDB02086'), ('inchikey', 'ZIHHMGTYZOSFRC-YGHJOQEPSA-L'), ('kegg.compound', 'C00194'), ('metanetx.chemical', 'MNXM90703'), ('reactome', 'R-ALL-3159297'), ('sbo', 'SBO:0000247'), ('seed.compound', 'cpd00166')])
cpd11581_p0	gly_asn_L_p0	p0	0	C6H11N3O4	OrderedDict([('bigg.metabolite', 'gly_asn__L'), ('inchikey', 'nan'), ('metanetx.chemical', 'MNXM8664'), ('sbo', 'SBO:0000247'), ('seed.compound', 'cpd11581')])
cpd00793_p0	Thiamine_phosphate_p0	p0	0	C12H17N4O4PS	OrderedDict([('bigg.metabolite', 'thmmp'), ('biocyc', 'META:THIAMINE-P'), ('chebi', 'CHEBI:9533'), ('hmdb', 'HMDB02666'), ('inchikey', 'HZSAJDVWZRBGIF-UHFFFAOYSA-N'), ('kegg.compound', 'C01081'), ('metanetx.chemical', 'MNXM662'), ('sbo', 'SBO:0000247'), ('seed.compound', 'cpd00793')])
cpd00516_p0	meso_2_6_Diaminopimelate_p0	p0	0	C7H14N2O4	OrderedDict([('bigg.metabolite', '26dap__M'), ('biocyc', 'META:MESO-DIAMINOPIMELATE'), ('chebi', 'CHEBI:57791'), ('inchikey', 'GMKMEZVLHJARHF-SYDPRGILSA-N'), ('kegg.compound', 'C00680'), ('metanetx.chemical', 'MNXM529'), ('sbo', 'SBO:0000247'), ('seed.compound', 'cpd00516')])
cpd15488_c0	heptosyl_phospho_heptosyl_heptosyl_kdo2_lipidA_c0	c0	-8	C131H231N2O60P3	OrderedDict([('bigg.metabolite', 'hphhlipa'), ('biocyc', 'META:CPD0-2238'), ('inchikey', 'OCKKDDJUVZAABC-WTGYBBRTSA-F'), ('metanetx.chemical', 'MNXM56168'), ('sbo', 'SBO:0000247'), ('seed.compound', 'cpd15488')])
cpd15550_c0	phospho_heptosyl_phospho_heptosyl_heptosyl_kdo2_lipidA_c0	c0	-10	C131H230N2O63P4	OrderedDict([('bigg.metabolite', 'phphhlipa'), ('biocyc', 'META:CPD0-2239'), ('inchikey', 'MVYTXVAKEAWEGM-IMFBCOJGSA-D'), ('metanetx.chemical', 'MNXM75133'), ('sbo', 'SBO:0000247'), ('seed.compound', 'cpd15550')])
cpd15477_c0	glucosyl_glucosyl_galactosyl_glucosyl_inner_core_oligosaccharide_lipid_A_c0	c0	-11	C169H291N2O94P4	OrderedDict([('bigg.metabolite', 'gggagicolipa'), ('biocyc', 'META:CPD0-2259'), ('inchikey', 'UEXAUCWUYXEMND-VPWIFIFJSA-C'), ('metanetx.chemical', 'MNXM55193'), ('sbo', 'SBO:0000247'), ('seed.compound', 'cpd15477')])
cpd15469_c0	galactosyl_glucosyl_inner_core_oligosaccharide_lipid_A_c0	c0	-11	C157H271N2O84P4	OrderedDict([('bigg.metabolite', 'gagicolipa'), ('biocyc', 'META:CPD0-2258'), ('inchikey', 'KHKIHAMHCBLKAG-JYIDRQHKSA-C'), ('metanetx.chemical', 'MNXM54163'), ('sbo', 'SBO:0000247'), ('seed.compound', 'cpd15469')])
cpd15475_c0	glucosyl_galactosyl_glucosyl_inner_core_oligosaccharide_lipid_A_c0	c0	-11	C163H281N2O89P4	OrderedDict([('bigg.metabolite', 'ggagicolipa'), ('biocyc', 'META:CPD0-2261'), ('inchikey', 'XAGXJFJJOGQDDH-MSWHYDLXSA-C'), ('metanetx.chemical', 'MNXM55192'), ('sbo', 'SBO:0000247'), ('seed.compound', 'cpd15475')])
cpd00063_p0	Ca2_plus__p0	p0	2	Ca	OrderedDict([('bigg.metabolite', 'ca2'), ('biocyc', 'META:CA+2'), ('chebi', 'CHEBI:48760'), ('hmdb', 'HMDB00464'), ('inchikey', 'BHPQYMZQTOCNFJ-UHFFFAOYSA-N'), ('kegg.compound', 'C00076'), ('metanetx.chemical', 'MNXM128'), ('reactome', 'R-ALL-74112'), ('sbo', 'SBO:0000247'), ('seed.compound', 'cpd00063')])
cpd03423_c0	alpha_Ribazole_c0	c0	0	C14H18N2O4	OrderedDict([('bigg.metabolite', 'rdmbzi'), ('biocyc', 'META:ALPHA-RIBAZOLE'), ('chebi', 'CHEBI:10329'), ('hmdb', 'HMDB11112'), ('inchikey', 'HLRUKOJSWOKCPP-SYQHCUMBSA-N'), ('kegg.compound', 'C05775'), ('metanetx.chemical', 'MNXM1539'), ('sbo', 'SBO:0000247'), ('seed.compound', 'cpd03423')])
cpd03920_c0	Adenosylcobinamide_GDP_c0	c0	-1	C68H95CoN21O21P2	OrderedDict([('bigg.metabolite', 'agdpcbi'), ('biocyc', 'META:ADENOSYLCOBINAMIDE-GDP'), ('chebi', 'CHEBI:60487'), ('hmdb', 'HMDB12185'), ('inchikey', 'IQTYKHRKNGVJEO-RRMAJTJESA-K'), ('kegg.compound', 'C06510'), ('metanetx.chemical', 'MNXM1105'), ('sbo', 'SBO:0000247'), ('seed.compound', 'cpd03920')])
cpd02295_c0	1_4_Dihydroxy_2_naphthoate_c0	c0	-1	C11H7O4	OrderedDict([('bigg.metabolite', 'dhna'), ('biocyc', 'META:DIHYDROXYNAPHTHOATE'), ('chebi', 'CHEBI:539'), ('inchikey', 'VOJUXHHACRXLTD-UHFFFAOYSA-M'), ('kegg.compound', 'C03657'), ('metanetx.chemical', 'MNXM552'), ('sbo', 'SBO:0000247'), ('seed.compound', 'cpd02295')])
cpd15492_c0	kdo_phospho_heptosyl_phospho_heptosyl_heptosyl_kdo2_lipidA_c0	c0	-11	C139H241N2O70P4	OrderedDict([('bigg.metabolite', 'kphphhlipa'), ('biocyc', 'META:CPD0-2257'), ('inchikey', 'HKWVBDGTKAFRJF-SMOKPPPPSA-C'), ('metanetx.chemical', 'MNXM58984'), ('sbo', 'SBO:0000247'), ('seed.compound', 'cpd15492')])
cpd00218_c0	Niacin_c0	c0	-1	C6H4NO2	OrderedDict([('bigg.metabolite', 'nac'), ('biocyc', 'META:NIACINE'), ('chebi', 'CHEBI:7559'), ('hmdb', 'HMDB01488'), ('inchikey', 'PVNIIMVLHYAWGP-UHFFFAOYSA-M'), ('kegg.compound', 'C00253'), ('metanetx.chemical', 'MNXM274'), ('reactome', 'R-ALL-8869604'), ('sbo', 'SBO:0000247'), ('seed.compound', 'cpd00218')])
cpd02904_c0	alpha_Ribazole_5_phosphate_c0	c0	-2	C14H17N2O7P	OrderedDict([('bigg.metabolite', '5prdmbz'), ('biocyc', 'META:ALPHA-RIBAZOLE-5-P'), ('chebi', 'CHEBI:7355'), ('hmdb', 'HMDB03882'), ('inchikey', 'ZMRGXEJKZPRBPJ-SYQHCUMBSA-L'), ('kegg.compound', 'C04778'), ('metanetx.chemical', 'MNXM1224'), ('sbo', 'SBO:0000247'), ('seed.compound', 'cpd02904')])
cpd15489_c0	inner_core_oligosaccharide_lipid_A_c0	c0	-7	C145H255N2O74P4	OrderedDict([('bigg.metabolite', 'icolipa'), ('biocyc', 'META:CPD0-2295'), ('inchikey', 'nan'), ('metanetx.chemical', 'MNXM57404'), ('sbo', 'SBO:0000247'), ('seed.compound', 'cpd15489')])
cpd15479_c0	glucosyl_inner_core_oligosaccharide_lipid_A_c0	c0	-11	C151H261N2O79P4	OrderedDict([('bigg.metabolite', 'gicolipa'), ('biocyc', 'META:CPD0-2247'), ('inchikey', 'RHFXRDCPJYKBJQ-IGDUQIBSSA-C'), ('metanetx.chemical', 'MNXM55194'), ('sbo', 'SBO:0000247'), ('seed.compound', 'cpd15479')])
cpd00017_p0	S_Adenosyl_L_methionine_p0	p0	1	C15H23N6O5S	OrderedDict([('bigg.metabolite', 'amet'), ('biocyc', 'META:S-ADENOSYLMETHIONINE'), ('chebi', 'CHEBI:8946'), ('hmdb', 'HMDB62709'), ('inchikey', 'MEFKEPWMEQBLKI-AIRLBKTGSA-O'), ('kegg.compound', 'C00019'), ('metanetx.chemical', 'MNXM16'), ('reactome', 'R-ALL-77087'), ('sbo', 'SBO:0000247'), ('seed.compound', 'cpd00017')])
cpd04918_c0	D_Glycero_D_manno_heptose7_phosphate_c0	c0	-2	C7H13O10P	OrderedDict([('bigg.metabolite', 'gmhep7p'), ('biocyc', 'META:D-ALPHABETA-D-HEPTOSE-7-PHOSPHATE'), ('chebi', 'CHEBI:60204'), ('inchikey', 'SDADNVAZGVDAIM-ZUHYCWGWSA-L'), ('kegg.compound', 'C19882'), ('metanetx.chemical', 'MNXM722761'), ('sbo', 'SBO:0000247'), ('seed.compound', 'cpd04918')])
cpd11606_p0	Menaquinone_7_p0	p0	0	C46H64O2	OrderedDict([('ChemSpider', '4449904'), ('bigg.metabolite', 'mqn7'), ('biocyc', 'META:CPD-9718'), ('chebi', ['44245', 'CHEBI:44245']), ('inchikey', 'RAKQPZMEYJZGPI-LJWNYQGCSA-N'), ('metabolights', 'MTBLC44245'), ('metanetx.chemical', 'MNXM12236'), ('pubchem.compound', '5287554'), ('sbo', 'SBO:0000247'), ('seed.compound', 'cpd11606')])
cpd11606_c0	Menaquinone_7_c0	c0	0	C46H64O2	OrderedDict([('bigg.metabolite', 'mqn7'), ('biocyc', 'META:CPD-9718'), ('chebi', ['44245', 'CHEBI:44245']), ('inchikey', 'RAKQPZMEYJZGPI-LJWNYQGCSA-N'), ('metanetx.chemical', 'MNXM12236'), ('pubchem.compound', '5287554'), ('sbo', 'SBO:0000247'), ('seed.compound', 'cpd11606')])
cpd00111_p0	Oxidized_glutathione_p0	p0	-2	C20H30N6O12S2	OrderedDict([('bigg.metabolite', 'gthox'), ('biocyc', 'META:OXIDIZED-GLUTATHIONE'), ('chebi', 'CHEBI:7840'), ('hmdb', 'HMDB03337'), ('inchikey', 'YPZRWBKMTBYPTK-BJDJZHNGSA-L'), ('kegg.compound', 'C00127'), ('kegg.drug', 'D00031'), ('metanetx.chemical', 'MNXM151'), ('reactome', 'R-ALL-3341331'), ('sbo', 'SBO:0000247'), ('seed.compound', 'cpd00111')])
cpd11425_c0	2dmmq7_c0	c0	1	C45H63O2	OrderedDict([('inchikey', 'nan'), ('sbo', 'SBO:0000247'), ('seed.compound', 'cpd11425')])
cpd15549_c0	phospho_heptosyl_heptosyl_kdo2_lipidA_c0	c0	-8	C124H219N2O54P3	OrderedDict([('bigg.metabolite', 'phhlipa'), ('biocyc', 'META:CPD0-2240'), ('inchikey', 'XNYUHCDJIRFEJF-NWMLCVCTSA-F'), ('metanetx.chemical', 'MNXM75132'), ('sbo', 'SBO:0000247'), ('seed.compound', 'cpd15549')])
cpd03919_c0	Adenosyl_cobinamide_phosphate_c0	c0	-1	C58H83CoN16O14P	OrderedDict([('bigg.metabolite', 'adocbip'), ('biocyc', 'META:ADENOSYLCOBINAMIDE-P'), ('chebi', 'CHEBI:58502'), ('hmdb', 'HMDB12184'), ('inchikey', 'MQCMBMUJJHSGIF-QMUWONGRSA-K'), ('kegg.compound', 'C06509'), ('metanetx.chemical', 'MNXM856'), ('sbo', 'SBO:0000247'), ('seed.compound', 'cpd03919')])
cpd01017_p0	Cys_Gly_p0	p0	0	C5H10N2O3S	OrderedDict([('bigg.metabolite', 'cgly'), ('biocyc', 'META:CYS-GLY'), ('chebi', ['61694', 'CHEBI:61694']), ('hmdb', ['HMDB00078', 'HMDB28775']), ('inchikey', 'ZUKPVRWZDMRIEO-VKHMYHEASA-N'), ('kegg.compound', 'C01419'), ('metanetx.chemical', 'MNXM683'), ('pubchem.compound', '7098621'), ('reactome', 'R-ALL-1247934'), ('sbo', 'SBO:0000247'), ('seed.compound', 'cpd01017')])
cpd03918_c0	Adenosyl_cobinamide_c0	c0	1	C58H84CoN16O11	OrderedDict([('bigg.metabolite', 'adocbi'), ('biocyc', 'META:ADENOSYLCOBINAMIDE'), ('hmdb', 'HMDB06964'), ('inchikey', 'KQXSPGAEBZWHMC-QMUWONGRSA-M'), ('kegg.compound', 'C06508'), ('metanetx.chemical', 'MNXM90790'), ('sbo', 'SBO:0000247'), ('seed.compound', 'cpd03918')])
cpd00067_e0	H_plus__e0_e0	e0	1	H	OrderedDict([('bigg.metabolite', 'h'), ('biocyc', 'META:PROTON'), ('chebi', ['15378', 'CHEBI:5584']), ('hmdb', 'HMDB59597'), ('inchikey', 'GPRLSGONYQIRFK-UHFFFAOYSA-N'), ('kegg.compound', 'C00080'), ('metanetx.chemical', 'MNXM1'), ('pubchem.compound', '1038'), ('reactome', 'R-ALL-74722'), ('sbo', 'SBO:0000247'), ('seed.compound', 'cpd00067')])
cpd00075_e0	Nitrite_e0_e0	e0	0	HNO2	OrderedDict([('bigg.metabolite', 'no2'), ('biocyc', 'META:NITRITE'), ('chebi', 'CHEBI:7585'), ('hmdb', 'HMDB02786'), ('inchikey', 'IOVCWXUNBOPUCH-UHFFFAOYSA-N'), ('kegg.compound', 'C00088'), ('metanetx.chemical', 'MNXM107'), ('reactome', 'R-ALL-1222379'), ('sbo', 'SBO:0000247'), ('seed.compound', 'cpd00075')])
cpd04097_e0	Pb_e0_e0	e0	2	Pb	OrderedDict([('biocyc', 'META:PB+2'), ('chebi', 'CHEBI:49807'), ('hmdb', 'HMDB04628'), ('inchikey', 'RVPVRDXYQKGNMQ-UHFFFAOYSA-N'), ('kegg.compound', 'C06696'), ('pubchem.compound', '73212'), ('sbo', 'SBO:0000247'), ('seed.compound', 'cpd04097')])
cpd01030_e0	Salicin_e0_e0	e0	0	C13H18O7	OrderedDict([('bigg.metabolite', 'salcn'), ('biocyc', 'META:CPD-1142'), ('chebi', ['17814', 'CHEBI:9002']), ('hmdb', 'HMDB03546'), ('inchikey', 'NGFMICBWJRZIBI-UJPOAAIJSA-N'), ('kegg.compound', 'C01451'), ('metanetx.chemical', 'MNXM2561'), ('pubchem.compound', '439503'), ('sbo', 'SBO:0000247'), ('seed.compound', 'cpd01030')])
cpd01012_e0	Cd2_plus__e0_e0	e0	2	Cd	OrderedDict([('bigg.metabolite', 'cd2'), ('biocyc', 'META:CD+2'), ('chebi', ['48775', 'CHEBI:48775']), ('hmdb', 'HMDB03638'), ('inchikey', 'WLZRMCYVCSSEQC-UHFFFAOYSA-N'), ('kegg.compound', 'C01413'), ('metanetx.chemical', 'MNXM4505'), ('pubchem.compound', '31193'), ('sbo', 'SBO:0000247'), ('seed.compound', 'cpd01012')])
cpd00276_e0	GLUM_e0_e0	e0	1	C6H14NO5	OrderedDict([('bigg.metabolite', 'gam'), ('biocyc', 'META:GLUCOSAMINE'), ('chebi', 'CHEBI:58723'), ('hmdb', 'HMDB15410'), ('inchikey', 'MSWZFWKMSRAUBD-IVMDWMLBSA-O'), ('kegg.compound', 'C00329'), ('kegg.drug', 'D04334'), ('metanetx.chemical', 'MNXM533'), ('reactome', 'R-ALL-6786660'), ('sbo', 'SBO:0000247'), ('seed.compound', 'cpd00276')])
cpd00082_e0	D_Fructose_e0_e0	e0	0	C6H12O6	OrderedDict([('bigg.metabolite', 'fru'), ('biocyc', 'META:Fructofuranose'), ('chebi', 'CHEBI:5172'), ('hmdb', 'HMDB62538'), ('inchikey', 'RFSUNEUAIZKAJO-VRPWFDPXSA-N'), ('kegg.compound', 'C10906'), ('kegg.drug', 'D00114'), ('metanetx.chemical', 'MNXM175'), ('reactome', 'R-ALL-29532'), ('sbo', 'SBO:0000247'), ('seed.compound', 'cpd00082')])
cpd00001_e0	H2O_e0_e0	e0	0	H2O	OrderedDict([('bigg.metabolite', ['h2o', 'oh1']), ('biocyc', ['OH', 'OXONIUM', 'WATER']), ('inchikey', 'XLYOFNOQVPJJNP-UHFFFAOYSA-N'), ('kegg.compound', ['C00001', 'C01328']), ('sbo', 'SBO:0000247'), ('seed.compound', 'cpd00001')])
cpd00058_e0	Cu2_plus__e0_e0	e0	2	Cu	OrderedDict([('bigg.metabolite', 'cu2'), ('biocyc', 'META:CU+2'), ('chebi', ['29036', 'CHEBI:49550']), ('hmdb', 'HMDB00657'), ('inchikey', 'JPVYNHNXODAKFH-UHFFFAOYSA-N'), ('kegg.compound', 'C00070'), ('metanetx.chemical', 'MNXM632'), ('pubchem.compound', '27099'), ('reactome', 'R-ALL-936901'), ('sbo', 'SBO:0000247'), ('seed.compound', 'cpd00058')])
cpd00107_e0	L_Leucine_e0_e0	e0	0	C6H13NO2	OrderedDict([('bigg.metabolite', 'leu__L'), ('biocyc', 'META:LEU'), ('chebi', 'CHEBI:6260'), ('hmdb', 'HMDB62203'), ('inchikey', 'ROHFNLRQFUQHCH-YFKPBYRVSA-N'), ('kegg.compound', 'C16439'), ('metanetx.chemical', 'MNXM140'), ('reactome', 'R-ALL-351964'), ('sbo', 'SBO:0000247'), ('seed.compound', 'cpd00107')])
cpd00224_e0	L_Arabinose_e0_e0	e0	0	C5H10O5	OrderedDict([('bigg.metabolite', 'arab__L'), ('biocyc', 'META:L-arabinopyranose'), ('chebi', 'CHEBI:6182'), ('inchikey', 'SRBFZHDQGSBBOR-HWQSCIPKSA-N'), ('kegg.compound', ['C00259', 'C11476']), ('metanetx.chemical', ['MNXM461', 'MNXM91126']), ('sbo', 'SBO:0000247'), ('seed.compound', 'cpd00224')])
cpd00314_e0	D_Mannitol_e0_e0	e0	0	C6H14O6	OrderedDict([('bigg.metabolite', 'mnl'), ('biocyc', 'META:MANNITOL'), ('chebi', 'CHEBI:6686'), ('hmdb', 'HMDB01363'), ('inchikey', 'FBPFZTCFMRRESA-KVTDHHQDSA-N'), ('kegg.compound', 'C00392'), ('kegg.drug', 'D00062'), ('metanetx.chemical', 'MNXM615'), ('sbo', 'SBO:0000247'), ('seed.compound', 'cpd00314')])
cpd00013_e0	NH3_e0_e0	e0	1	H4N	OrderedDict([('bigg.metabolite', ['nh3', 'nh4']), ('biocyc', ['AMMONIA', 'AMMONIUM']), ('inchikey', 'QGZKDVFQNNGYKY-UHFFFAOYSA-O'), ('kegg.compound', ['C00014', 'C01342']), ('sbo', 'SBO:0000247'), ('seed.compound', 'cpd00013')])
cpd10515_e0	Fe2_plus__e0_e0	e0	2	Fe	OrderedDict([('bigg.metabolite', 'fe2'), ('biocyc', 'META:FE+2'), ('chebi', ['29033', 'CHEBI:49599']), ('hmdb', 'HMDB00692'), ('inchikey', 'CWYNVVGOOAEACU-UHFFFAOYSA-N'), ('kegg.compound', 'C14818'), ('metanetx.chemical', 'MNXM111'), ('pubchem.compound', '27284'), ('sbo', 'SBO:0000247'), ('seed.compound', 'cpd10515')])
cpd00179_e0	Maltose_e0_e0	e0	0	C12H22O11	OrderedDict([('bigg.metabolite', 'malt'), ('biocyc', [' MALTOSE', 'CPD-15717', 'META:MALTOSE']), ('chebi', 'CHEBI:6668'), ('inchikey', 'GUBGYTABKSRVRQ-PICCSMPSSA-N'), ('kegg.compound', [' C01971', ' G00275', 'C00208', 'C00897']), ('kegg.drug', 'D00044'), ('kegg.glycan', 'G00275'), ('metanetx.chemical', 'MNXM165'), ('reactome', 'R-ALL-868706'), ('sbo', 'SBO:0000247'), ('seed.compound', 'cpd00179')…
cpd00100_e0	Glycerol_e0_e0	e0	0	C3H8O3	OrderedDict([('ChemSpider', '733'), ('MediaDB', 'compounds/113/'), ('RefMet', 'Glycerol'), ('bigg.metabolite', 'glyc'), ('biocyc', 'META:GLYCEROL'), ('cas', 'CAS:56-81-5'), ('chebi', ['17754', 'CHEBI:5448']), ('hmdb', 'HMDB00131'), ('inchikey', 'PEDCQBHIVMGVHV-UHFFFAOYSA-N'), ('kegg.compound', 'C00116'), ('kegg.drug', 'D00028'), ('metabolights', 'MTBLC17754'), ('metanetx.chemical', 'MNXM89612'), …
cpd00009_e0	Phosphate_e0_e0	e0	-2	HO4P	OrderedDict([('bigg.metabolite', 'pi'), ('biocyc', ['CPD-20124', 'Pi', 'CPD-16459', 'META:Pi']), ('chebi', 'CHEBI:7793'), ('hmdb', 'HMDB05947'), ('inchikey', 'NBIIXXVUZAFLBC-UHFFFAOYSA-L'), ('kegg.compound', 'C00009'), ('metanetx.chemical', 'MNXM9'), ('reactome', 'R-ALL-8851513'), ('sbo', 'SBO:0000247'), ('seed.compound', 'cpd00009')])
cpd00034_e0	Zn2_plus__e0_e0	e0	2	Zn	OrderedDict([('bigg.metabolite', 'zn2'), ('biocyc', 'META:ZN+2'), ('chebi', ['29105', 'CHEBI:49982']), ('hmdb', 'HMDB01303'), ('inchikey', 'PTFCDOFLOPIGGS-UHFFFAOYSA-N'), ('kegg.compound', 'C00038'), ('metanetx.chemical', 'MNXM149'), ('pubchem.compound', '32051'), ('reactome', 'R-ALL-442320'), ('sbo', 'SBO:0000247'), ('seed.compound', 'cpd00034')])
cpd00214_e0	Palmitate_e0_e0	e0	-1	C16H31O2	OrderedDict([('bigg.metabolite', 'hdca'), ('biocyc', 'META:PALMITATE'), ('chebi', 'CHEBI:7896'), ('hmdb', 'HMDB60083'), ('inchikey', 'IPCSVZSSVZVIGE-UHFFFAOYSA-M'), ('kegg.compound', 'C00249'), ('metanetx.chemical', 'MNXM108'), ('reactome', 'R-ALL-76168'), ('sbo', 'SBO:0000247'), ('seed.compound', 'cpd00214')])
cpd00076_e0	Sucrose_e0_e0	e0	0	C12H22O11	OrderedDict([('bigg.metabolite', 'sucr'), ('biocyc', 'META:SUCROSE'), ('chebi', 'CHEBI:9314'), ('hmdb', 'HMDB00258'), ('inchikey', 'CZMRCDWAGMRECN-UGDNZRGBSA-N'), ('kegg.compound', [' G00370', 'C00089']), ('kegg.drug', 'D00025'), ('kegg.glycan', 'G00370'), ('metanetx.chemical', 'MNXM167'), ('reactome', 'R-ALL-188980'), ('sbo', 'SBO:0000247'), ('seed.compound', 'cpd00076')])
cpd01171_e0	Dulcose_e0_e0	e0	0	C6H14O6	OrderedDict([('ChemSpider', '11357'), ('MediaDB', 'compounds/1489/'), ('RefMet', 'Galactitol'), ('bigg.metabolite', 'galt'), ('biocyc', 'META:GALACTITOL'), ('cas', 'CAS:608-66-2'), ('chebi', ['16813', 'CHEBI:53575']), ('hmdb', 'HMDB00107'), ('inchikey', 'FBPFZTCFMRRESA-GUCUJZIJSA-N'), ('kegg.compound', 'C01697'), ('metabolights', 'MTBLC16813'), ('metanetx.chemical', 'MNXM1233'), ('pubchem.compoun…
cpd00264_e0	Spermidine_e0_e0	e0	3	C7H22N3	OrderedDict([('bigg.metabolite', 'spmd'), ('biocyc', 'META:SPERMIDINE'), ('chebi', 'CHEBI:9218'), ('hmdb', 'HMDB01257'), ('inchikey', 'ATHGHQPFGPMSJY-UHFFFAOYSA-Q'), ('kegg.compound', 'C00315'), ('metanetx.chemical', 'MNXM124'), ('reactome', 'R-ALL-204635'), ('sbo', 'SBO:0000247'), ('seed.compound', 'cpd00264')])
cpd00154_e0	Xylose_e0_e0	e0	0	C5H10O5	OrderedDict([('bigg.metabolite', 'xyl__D'), ('biocyc', 'META:D-Xylopyranose'), ('chebi', ['53455', 'CHEBI:65327']), ('hmdb', 'HMDB03763'), ('inchikey', 'SRBFZHDQGSBBOR-IOVATXLUSA-N'), ('kegg.compound', 'C00181'), ('kegg.drug', 'D06346'), ('metanetx.chemical', 'MNXM348'), ('reactome', ['2090063', 'R-ALL-2090063']), ('sbo', 'SBO:0000247'), ('seed.compound', 'cpd00154')])
cpd00122_e0	N_Acetyl_D_glucosamine_e0_e0	e0	0	C8H15NO6	OrderedDict([('bigg.metabolite', 'acgam'), ('biocyc', 'META:N-acetyl-D-glucosamine'), ('chebi', 'CHEBI:7123'), ('hmdb', 'HMDB62641'), ('inchikey', 'OVRNDRQMDRJTHS-RTRLPJTCSA-N'), ('kegg.compound', 'C00140'), ('metanetx.chemical', 'MNXM143'), ('reactome', 'R-ALL-2162231'), ('sbo', 'SBO:0000247'), ('seed.compound', 'cpd00122')])
cpd03696_e0	Ursin_e0_e0	e0	0	C12H16O7	OrderedDict([('bigg.metabolite', 'arbt'), ('biocyc', 'META:HYDROQUINONE-O-BETA-D-GLUCOPYRANOSIDE'), ('chebi', 'CHEBI:2806'), ('hmdb', 'HMDB29943'), ('inchikey', 'BJRNKVDFDLYUGJ-RMPHRYRLSA-N'), ('kegg.compound', 'C06186'), ('metanetx.chemical', 'MNXM2683'), ('sbo', 'SBO:0000247'), ('seed.compound', 'cpd03696')])
cpd00118_e0	Putrescine_e0_e0	e0	2	C4H14N2	OrderedDict([('bigg.metabolite', 'ptrc'), ('biocyc', 'META:PUTRESCINE'), ('chebi', 'CHEBI:8650'), ('hmdb', 'HMDB60243'), ('inchikey', 'KIDHWZJUCRJVML-UHFFFAOYSA-P'), ('kegg.compound', 'C00134'), ('metanetx.chemical', 'MNXM118'), ('reactome', 'R-ALL-29610'), ('sbo', 'SBO:0000247'), ('seed.compound', 'cpd00118')])
cpd00588_e0	Sorbitol_e0_e0	e0	0	C6H14O6	OrderedDict([('ChemSpider', '5576'), ('RefMet', 'Sorbitol'), ('bigg.metabolite', 'sbt__D'), ('biocyc', 'META:SORBITOL'), ('cas', 'CAS:50-70-4'), ('chebi', ['17924', 'CHEBI:9201']), ('hmdb', 'HMDB00247'), ('inchikey', 'FBPFZTCFMRRESA-JGWLITMVSA-N'), ('kegg.compound', 'C00794'), ('kegg.drug', 'D00096'), ('metabolights', 'MTBLC17924'), ('metanetx.chemical', 'MNXM469'), ('pubchem.compound', '5780'), …
cpd00108_e0	Galactose_e0_e0	e0	0	C6H12O6	OrderedDict([('bigg.metabolite', 'gal'), ('biocyc', [' D-galactopyranose', 'CPD-15590', 'META:D-galactopyranose']), ('chebi', 'CHEBI:42741'), ('hmdb', 'HMDB05762'), ('inchikey', 'WQZGKKKJIJFFOK-SVZMEOIVSA-N'), ('kegg.compound', 'C00984'), ('kegg.drug', 'D04291'), ('metanetx.chemical', 'MNXM390'), ('sbo', 'SBO:0000247'), ('seed.compound', 'cpd00108')])
cpd00254_e0	Mg_e0_e0	e0	2	Mg	OrderedDict([('bigg.metabolite', 'mg2'), ('biocyc', 'META:MG+2'), ('chebi', 'CHEBI:6635'), ('hmdb', 'HMDB00547'), ('inchikey', 'JLVVSXFLKOJNIY-UHFFFAOYSA-N'), ('kegg.compound', 'C00305'), ('metanetx.chemical', 'MNXM653'), ('reactome', 'R-ALL-5336432'), ('sbo', 'SBO:0000247'), ('seed.compound', 'cpd00254')])
cpd00138_e0	D_Mannose_e0_e0	e0	0	C6H12O6	OrderedDict([('bigg.metabolite', 'man'), ('biocyc', [' D-mannopyranose', 'CPD-15373', 'META:D-mannopyranose']), ('chebi', 'CHEBI:4208'), ('hmdb', 'HMDB00169'), ('inchikey', 'WQZGKKKJIJFFOK-QTVWNMPRSA-N'), ('kegg.compound', 'C00159'), ('metanetx.chemical', 'MNXM182'), ('reactome', 'R-ALL-964752'), ('sbo', 'SBO:0000247'), ('seed.compound', 'cpd00138')])
cpd01242_e0	Thyminose_e0_e0	e0	0	C5H10O4	OrderedDict([('bigg.metabolite', 'drib'), ('chebi', 'CHEBI:90761'), ('hmdb', 'HMDB03224'), ('inchikey', 'ASJSAQIRZKANQN-CRCLSJGQSA-N'), ('kegg.compound', 'C01801'), ('metanetx.chemical', 'MNXM90412'), ('sbo', 'SBO:0000247'), ('seed.compound', 'cpd01242')])
cpd01048_e0	Arsenate_e0_e0	e0	-2	HAsO4	OrderedDict([('bigg.metabolite', 'aso4'), ('biocyc', 'META:ARSENATE'), ('chebi', 'CHEBI:48600'), ('hmdb', 'HMDB12190'), ('inchikey', 'DJHGAFSJWGLOIV-UHFFFAOYSA-L'), ('kegg.compound', ['C11215', 'C01478']), ('metanetx.chemical', 'MNXM970'), ('sbo', 'SBO:0000247'), ('seed.compound', 'cpd01048')])
cpd00205_e0	K_plus__e0_e0	e0	1	K	OrderedDict([('bigg.metabolite', 'k'), ('biocyc', 'META:K+'), ('chebi', ['29103', 'CHEBI:8345']), ('hmdb', 'HMDB00586'), ('inchikey', 'NPYPAHLBTDXSSS-UHFFFAOYSA-N'), ('kegg.compound', 'C00238'), ('metanetx.chemical', 'MNXM95'), ('pubchem.compound', '813'), ('reactome', 'R-ALL-74126'), ('sbo', 'SBO:0000247'), ('seed.compound', 'cpd00205')])
cpd00129_e0	L_Proline_e0_e0	e0	0	C5H9NO2	OrderedDict([('bigg.metabolite', 'pro__L'), ('biocyc', 'META:PRO'), ('chebi', 'CHEBI:6286'), ('hmdb', 'HMDB00162'), ('inchikey', 'ONIBWKKTOPOVIA-BYPYZUCNSA-N'), ('kegg.compound', 'C16435'), ('kegg.drug', 'D00035'), ('metanetx.chemical', 'MNXM114'), ('reactome', 'R-ALL-379717'), ('sbo', 'SBO:0000247'), ('seed.compound', 'cpd00129')])
cpd10516_e0	fe3_e0_e0	e0	3	Fe	OrderedDict([('bigg.metabolite', 'fe3'), ('biocyc', 'META:FE+3'), ('chebi', ['29034', 'CHEBI:49595']), ('hmdb', 'HMDB12943'), ('inchikey', 'VTLYFUHAOXGGBS-UHFFFAOYSA-N'), ('kegg.compound', 'C14819'), ('metanetx.chemical', 'MNXM196'), ('pubchem.compound', '29936'), ('reactome', 'R-ALL-917966'), ('sbo', 'SBO:0000247'), ('seed.compound', 'cpd10516')])
cpd00971_e0	Na_plus__e0_e0	e0	1	Na	OrderedDict([('bigg.metabolite', 'na1'), ('biocyc', 'META:NA+'), ('chebi', ['29101', 'CHEBI:9175']), ('hmdb', 'HMDB00588'), ('inchikey', 'FKNQFGJONOIPTF-UHFFFAOYSA-N'), ('kegg.compound', 'C01330'), ('metanetx.chemical', 'MNXM27'), ('pubchem.compound', '923'), ('reactome', 'R-ALL-83910'), ('sbo', 'SBO:0000247'), ('seed.compound', 'cpd00971')])
cpd03847_e0	Myristic_acid_e0_e0	e0	-1	C14H27O2	OrderedDict([('bigg.metabolite', 'ttdca'), ('biocyc', 'META:CPD-7836'), ('chebi', '30807'), ('hmdb', 'HMDB00806'), ('inchikey', 'TUNFSRHWOTWDNC-UHFFFAOYSA-M'), ('kegg.compound', 'C06424'), ('metanetx.chemical', ['MNXM162239', 'MNXM314']), ('pubchem.compound', '4075158'), ('sbo', 'SBO:0000247'), ('seed.compound', 'cpd03847')])
cpd00030_e0	Mn2_plus__e0_e0	e0	2	Mn	OrderedDict([('bigg.metabolite', 'mn2'), ('biocyc', 'META:MN+2'), ('chebi', 'CHEBI:49749'), ('hmdb', 'HMDB01333'), ('inchikey', 'WAEMQWOKJMHJLA-UHFFFAOYSA-N'), ('kegg.compound', 'C19610'), ('metanetx.chemical', 'MNXM2255'), ('reactome', 'R-ALL-29418'), ('sbo', 'SBO:0000247'), ('seed.compound', 'cpd00030')])
cpd00149_e0	Co2_plus__e0_e0	e0	2	Co	OrderedDict([('bigg.metabolite', 'cobalt2'), ('biocyc', 'META:CO+2'), ('chebi', ['48828', 'CHEBI:48828']), ('hmdb', 'HMDB00608'), ('inchikey', 'XLJKHNWPARRRJB-UHFFFAOYSA-N'), ('kegg.compound', 'C00175'), ('metanetx.chemical', 'MNXM90960'), ('pubchem.compound', '104729'), ('sbo', 'SBO:0000247'), ('seed.compound', 'cpd00149')])
cpd00099_e0	Cl__e0_e0	e0	-1	Cl	OrderedDict([('bigg.metabolite', 'cl'), ('biocyc', ['HCL', 'CL-', 'META:HCL']), ('chebi', 'CHEBI:5590'), ('hmdb', 'HMDB02306'), ('inchikey', 'VEXZGXHMUGYJMC-UHFFFAOYSA-M'), ('kegg.compound', ['C01327', 'C00698']), ('metanetx.chemical', 'MNXM43'), ('reactome', 'R-ALL-352022'), ('sbo', 'SBO:0000247'), ('seed.compound', 'cpd00099')])
cpd00531_e0	Hg2_plus__e0_e0	e0	2	Hg	OrderedDict([('bigg.metabolite', 'hg2'), ('biocyc', 'META:HG+2'), ('chebi', ['16793', 'CHEBI:5714']), ('hmdb', 'HMDB03625'), ('inchikey', 'BQPIGGFYSBELGY-UHFFFAOYSA-N'), ('kegg.compound', 'C00703'), ('metanetx.chemical', 'MNXM1562'), ('pubchem.compound', '26623'), ('sbo', 'SBO:0000247'), ('seed.compound', 'cpd00531')])
cpd00027_e0	D_Glucose_e0_e0	e0	0	C6H12O6	OrderedDict([('bigg.metabolite', 'glc__D'), ('biocyc', 'META:Glucopyranose'), ('chebi', 'CHEBI:4167'), ('hmdb', 'HMDB06564'), ('inchikey', 'WQZGKKKJIJFFOK-GASJEMHNSA-N'), ('kegg.compound', ['C00293', 'C00031']), ('metanetx.chemical', 'MNXM41'), ('sbo', 'SBO:0000247'), ('seed.compound', 'cpd00027')])
cpd00209_e0	Nitrate_e0_e0	e0	-1	NO3	OrderedDict([('bigg.metabolite', 'no3'), ('biocyc', ['NITRATE', 'CPD-15028', 'META:NITRATE']), ('chebi', 'CHEBI:7580'), ('hmdb', 'HMDB02878'), ('inchikey', 'NHNBFGGVMKEFGY-UHFFFAOYSA-N'), ('kegg.compound', 'C00244'), ('metanetx.chemical', 'MNXM207'), ('sbo', 'SBO:0000247'), ('seed.compound', 'cpd00209')])
cpd00794_e0	TRHL_e0_e0	e0	0	C12H22O11	OrderedDict([('bigg.metabolite', 'tre'), ('biocyc', 'META:TREHALOSE'), ('chebi', 'CHEBI:46211'), ('hmdb', 'HMDB00975'), ('inchikey', 'HDTRYLNUVZCQOY-LIZSDCNHSA-N'), ('kegg.compound', [' G00293', ' G09275', ' G11546', 'C01083']), ('kegg.glycan', 'G00293'), ('metanetx.chemical', 'MNXM198'), ('reactome', 'R-ALL-868614'), ('sbo', 'SBO:0000247'), ('seed.compound', 'cpd00794')])
cpd00105_e0	D_Ribose_e0_e0	e0	0	C5H10O5	OrderedDict([('bigg.metabolite', 'rib__D'), ('biocyc', ['D-Ribofuranose', 'CPD-10330', 'META:D-Ribopyranose']), ('chebi', 'CHEBI:47013'), ('hmdb', 'HMDB00283'), ('inchikey', 'HMFHBZSHGGEWLO-SOOFDHNKSA-N'), ('kegg.compound', 'C21057'), ('metanetx.chemical', 'MNXM242'), ('sbo', 'SBO:0000247'), ('seed.compound', 'cpd00105')])
cpd00048_e0	Sulfate_e0_e0	e0	-2	O4S	OrderedDict([('bigg.metabolite', 'so4'), ('biocyc', ['SULFATE', 'HSO4', 'META:SULFATE']), ('chebi', 'CHEBI:9335'), ('hmdb', 'HMDB01448'), ('inchikey', 'QAOWNCQODCNURD-UHFFFAOYSA-L'), ('kegg.compound', 'C00059'), ('metanetx.chemical', 'MNXM58'), ('reactome', 'R-ALL-427648'), ('sbo', 'SBO:0000247'), ('seed.compound', 'cpd00048')])
cpd00322_e0	L_Isoleucine_e0_e0	e0	0	C6H13NO2	OrderedDict([('bigg.metabolite', 'ile__L'), ('biocyc', 'META:ILE'), ('chebi', 'CHEBI:6255'), ('hmdb', 'HMDB00172'), ('inchikey', 'AGPKZVBTJJNPAG-WHFBIAKZSA-N'), ('kegg.compound', 'C00407'), ('metanetx.chemical', 'MNXM231'), ('reactome', 'R-ALL-30102'), ('sbo', 'SBO:0000247'), ('seed.compound', 'cpd00322')])
cpd00007_e0	O2_e0_e0	e0	0	O2	OrderedDict([('bigg.metabolite', 'o2'), ('biocyc', 'META:OXYGEN-MOLECULE'), ('chebi', 'CHEBI:7860'), ('hmdb', 'HMDB01377'), ('inchikey', 'MYMOFIZGZYHOMD-UHFFFAOYSA-N'), ('kegg.compound', 'C00007'), ('metanetx.chemical', 'MNXM4'), ('reactome', 'R-ALL-5668566'), ('sbo', 'SBO:0000247'), ('seed.compound', 'cpd00007')])
cpd04098_e0	Arsenite_e0_e0	e0	-1	H2AsO3	OrderedDict([('bigg.metabolite', 'aso3'), ('biocyc', ['CPD0-2040', 'CPD-763', 'META:CPD0-2040']), ('chebi', 'CHEBI:49900'), ('hmdb', 'HMDB11620'), ('inchikey', 'AQLMHYSWFMLWBS-UHFFFAOYSA-N'), ('kegg.compound', ['C13619', 'C06697']), ('metanetx.chemical', 'MNXM658'), ('reactome', 'R-ALL-5696216'), ('sbo', 'SBO:0000247'), ('seed.compound', 'cpd04098')])
cpd00156_e0	L_Valine_e0_e0	e0	0	C5H11NO2	OrderedDict([('bigg.metabolite', 'val__L'), ('biocyc', 'META:VAL'), ('chebi', 'CHEBI:87977'), ('hmdb', 'HMDB34366'), ('inchikey', 'KZSNJWFQEVHDMF-BYPYZUCNSA-N'), ('kegg.compound', 'C16436'), ('kegg.drug', 'D00039'), ('lipidmaps', 'LMFA01100046'), ('metanetx.chemical', 'MNXM199'), ('reactome', 'R-ALL-29702'), ('sbo', 'SBO:0000247'), ('seed.compound', 'cpd00156')])
cpd01080_e0	ocdca_e0_e0	e0	-1	C18H35O2	OrderedDict([('bigg.metabolite', 'ocdca'), ('biocyc', 'META:STEARIC_ACID'), ('chebi', ['25629', 'CHEBI:45710']), ('hmdb', 'HMDB00827'), ('inchikey', 'QIQXTHQIDYTFRH-UHFFFAOYSA-M'), ('kegg.compound', 'C01530'), ('metanetx.chemical', 'MNXM236'), ('pubchem.compound', '3033836'), ('reactome', ['428198', 'R-ALL-428198']), ('sbo', 'SBO:0000247'), ('seed.compound', 'cpd01080')])
cpd00011_e0	CO2_e0_e0	e0	0	CO2	OrderedDict([('bigg.metabolite', 'co2'), ('biocyc', 'META:CARBON-DIOXIDE'), ('chebi', 'CHEBI:48829'), ('hmdb', 'HMDB01967'), ('inchikey', 'CURLTUGMZLYLDI-UHFFFAOYSA-N'), ('kegg.compound', 'C00011'), ('metanetx.chemical', 'MNXM13'), ('reactome', 'R-ALL-5668565'), ('sbo', 'SBO:0000247'), ('seed.compound', 'cpd00011')])
cpd11581_e0	gly_asn_L_e0_e0	e0	0	C6H11N3O4	OrderedDict([('bigg.metabolite', 'gly_asn__L'), ('inchikey', 'nan'), ('metanetx.chemical', 'MNXM8664'), ('sbo', 'SBO:0000247'), ('seed.compound', 'cpd11581')])
cpd00793_e0	Thiamine_phosphate_e0_e0	e0	0	C12H17N4O4PS	OrderedDict([('bigg.metabolite', 'thmmp'), ('biocyc', 'META:THIAMINE-P'), ('chebi', 'CHEBI:9533'), ('hmdb', 'HMDB02666'), ('inchikey', 'HZSAJDVWZRBGIF-UHFFFAOYSA-N'), ('kegg.compound', 'C01081'), ('metanetx.chemical', 'MNXM662'), ('sbo', 'SBO:0000247'), ('seed.compound', 'cpd00793')])
cpd00516_e0	meso_2_6_Diaminopimelate_e0_e0	e0	0	C7H14N2O4	OrderedDict([('bigg.metabolite', '26dap__M'), ('biocyc', 'META:MESO-DIAMINOPIMELATE'), ('chebi', 'CHEBI:57791'), ('inchikey', 'GMKMEZVLHJARHF-SYDPRGILSA-N'), ('kegg.compound', 'C00680'), ('metanetx.chemical', 'MNXM529'), ('sbo', 'SBO:0000247'), ('seed.compound', 'cpd00516')])
cpd00063_e0	Ca2_plus__e0_e0	e0	2	Ca	OrderedDict([('bigg.metabolite', 'ca2'), ('biocyc', 'META:CA+2'), ('chebi', 'CHEBI:48760'), ('hmdb', 'HMDB00464'), ('inchikey', 'BHPQYMZQTOCNFJ-UHFFFAOYSA-N'), ('kegg.compound', 'C00076'), ('metanetx.chemical', 'MNXM128'), ('reactome', 'R-ALL-74112'), ('sbo', 'SBO:0000247'), ('seed.compound', 'cpd00063')])
cpd00017_e0	S_Adenosyl_L_methionine_e0_e0	e0	1	C15H23N6O5S	OrderedDict([('bigg.metabolite', 'amet'), ('biocyc', 'META:S-ADENOSYLMETHIONINE'), ('chebi', 'CHEBI:8946'), ('hmdb', 'HMDB62709'), ('inchikey', 'MEFKEPWMEQBLKI-AIRLBKTGSA-O'), ('kegg.compound', 'C00019'), ('metanetx.chemical', 'MNXM16'), ('reactome', 'R-ALL-77087'), ('sbo', 'SBO:0000247'), ('seed.compound', 'cpd00017')])
cpd11606_e0	Menaquinone_7_e0_e0	e0	0	C46H64O2	OrderedDict([('ChemSpider', '4449904'), ('bigg.metabolite', 'mqn7'), ('biocyc', 'META:CPD-9718'), ('chebi', ['44245', 'CHEBI:44245']), ('inchikey', 'RAKQPZMEYJZGPI-LJWNYQGCSA-N'), ('metabolights', 'MTBLC44245'), ('metanetx.chemical', 'MNXM12236'), ('pubchem.compound', '5287554'), ('sbo', 'SBO:0000247'), ('seed.compound', 'cpd11606')])
cpd00111_e0	Oxidized_glutathione_e0_e0	e0	-2	C20H30N6O12S2	OrderedDict([('bigg.metabolite', 'gthox'), ('biocyc', 'META:OXIDIZED-GLUTATHIONE'), ('chebi', 'CHEBI:7840'), ('hmdb', 'HMDB03337'), ('inchikey', 'YPZRWBKMTBYPTK-BJDJZHNGSA-L'), ('kegg.compound', 'C00127'), ('kegg.drug', 'D00031'), ('metanetx.chemical', 'MNXM151'), ('reactome', 'R-ALL-3341331'), ('sbo', 'SBO:0000247'), ('seed.compound', 'cpd00111')])
cpd01017_e0	Cys_Gly_e0_e0	e0	0	C5H10N2O3S	OrderedDict([('bigg.metabolite', 'cgly'), ('biocyc', 'META:CYS-GLY'), ('chebi', ['61694', 'CHEBI:61694']), ('hmdb', ['HMDB00078', 'HMDB28775']), ('inchikey', 'ZUKPVRWZDMRIEO-VKHMYHEASA-N'), ('kegg.compound', 'C01419'), ('metanetx.chemical', 'MNXM683'), ('pubchem.compound', '7098621'), ('reactome', 'R-ALL-1247934'), ('sbo', 'SBO:0000247'), ('seed.compound', 'cpd01017')])
cpd10567_c0	2-Bromoacetaldehyde_c0	c0	0	C2H3BrO	OrderedDict([('TS_Athaliana', ['met353_c', ' met353_m', ' met353_p', ' met353_r', ' met353_v']), ('inchikey', 'NMPVEAUIHMEAQP-UHFFFAOYSA-N'), ('sbo', 'SBO:0000247'), ('seed.compound', 'cpd10567')])
cpd00966_c0	HBr_c0	c0	-1	Br	OrderedDict([('biocyc', ['BR-', ' CPD-12287']), ('inchikey', 'CPELXLSAUQHCOX-UHFFFAOYSA-M'), ('kegg.compound', ['C01324', ' C13645']), ('sbo', 'SBO:0000247'), ('seed.compound', 'cpd00966')])
cpd10568_c0	S-(Formylmethyl)glutathione_c0	c0	-1	C12H18N3O7S	OrderedDict([('TS_Athaliana', ['met354_c', ' met354_m', ' met354_p', ' met354_r', ' met354_v']), ('inchikey', 'VKLQBAQSSOPXGF-YUMQZZPRSA-M'), ('sbo', 'SBO:0000247'), ('seed.compound', 'cpd10568')])
cpd02545_c0	Isocorypalmine_c0	c0	0	C20H23NO4	OrderedDict([('biocyc', 'META:S-TETRAHYDROCOLUMBAMINE'), ('cas', '483-34-1'), ('chebi', 'CHEBI:17772'), ('chemspider', '389213'), ('inchikey', 'KDFKJOFJHSVROC-INIZCTEOSA-N'), ('kegg.compound', 'C04118'), ('metabolights', 'MTBLC17772'), ('pubchem.compound', '440229'), ('sbo', 'SBO:0000247'), ('seed.compound', 'cpd02545')])
cpd01238_c0	Columbamine_c0	c0	1	C20H20NO4	OrderedDict([('biocyc', 'META:COLUMBAMINE'), ('cas', '3621-36-1'), ('chebi', 'CHEBI:15920'), ('chemspider', '65261'), ('inchikey', 'YYFOFDHQVIODOQ-UHFFFAOYSA-O'), ('kegg.compound', 'C01795'), ('metabolights', 'MTBLC15920'), ('pubchem.compound', '72310'), ('sbo', 'SBO:0000247'), ('seed.compound', 'cpd01238')])
cpd00115_p0	dATP_p0	p0	-3	C10H13N5O12P3	OrderedDict([('RefMet', 'dATP'), ('bigg.metabolite', 'datp'), ('biocyc', 'META:DATP'), ('cas', 'CAS:1927-31-7'), ('chebi', ['61404', 'CHEBI:61404']), ('hmdb', 'HMDB01532'), ('inchikey', 'SUYVUBYJARFZHO-RRKCRQDMSA-K'), ('kegg.compound', 'C00131'), ('metabolights', 'MTBLC61404'), ('metanetx.chemical', 'MNXM286'), ('pubchem.compound', '25320183'), ('reactome', ['110644', 'R-ALL-110644']), ('sbo', 'S…
cpd00393_p0	Folate_p0	p0	-2	C19H17N7O6	OrderedDict([('ChemSpider', '1266060'), ('MediaDB', 'compounds/475/'), ('RefMet', 'Folic acid'), ('bigg.metabolite', 'fol'), ('biocyc', 'META:CPD-12826'), ('chebi', ['62501', 'CHEBI:62501']), ('hmdb', 'HMDB00121'), ('inchikey', 'OVBPIULPVIDEAO-LBPRGKRZSA-L'), ('kegg.compound', 'C00504'), ('kegg.drug', 'D00070'), ('metanetx.chemical', 'MNXM617'), ('pubchem.compound', '135761165'), ('reactome', 'R-…
cpd00421_p0	Triphosphate_p0	p0	-4	HO10P3	OrderedDict([('bigg.metabolite', 'pppi'), ('biocyc', 'META:P3I'), ('chebi', 'CHEBI:9744'), ('hmdb', 'HMDB12282'), ('inchikey', 'UNXRWKVEANCORM-UHFFFAOYSA-J'), ('kegg.compound', 'C00536'), ('metanetx.chemical', 'MNXM332'), ('sbo', 'SBO:0000247'), ('seed.compound', 'cpd00421')])
cpd00010_p0	CoA_p0	p0	-4	C21H32N7O16P3S	OrderedDict([('bigg.metabolite', 'coa'), ('biocyc', 'META:COA-GROUP'), ('chebi', 'CHEBI:741566'), ('hmdb', 'HMDB62184'), ('inchikey', 'RGJOEKWQDUBAIZ-IBOSZNHHSA-J'), ('kegg.compound', 'C00010'), ('metanetx.chemical', 'MNXM12'), ('reactome', 'R-ALL-8939024'), ('sbo', 'SBO:0000247'), ('seed.compound', 'cpd00010')])
cpd00542_c0	R-CN_c0	c0	0	CNR	OrderedDict([('biocyc', 'META:Nitriles'), ('chebi', '18379'), ('inchikey', 'nan'), ('kegg.compound', 'C00726'), ('metanetx.chemical', 'MNXM2142'), ('sbo', 'SBO:0000247'), ('seed.compound', 'cpd00542')])
cpd12076_c0	R-S-Glutathione_c0	c0	-1	C10H15N3O6RS	OrderedDict([('inchikey', 'nan'), ('sbo', 'SBO:0000247'), ('seed.compound', 'cpd12076')])
cpd07971_c0	1,2-Dibromoethane_c0	c0	0	C2H4Br2	OrderedDict([('inchikey', 'PAAZPARNPHGIKF-UHFFFAOYSA-N'), ('sbo', 'SBO:0000247'), ('seed.compound', 'cpd07971')])
cpd10571_c0	Glutathione episulfonium ion_c0	c0	0	C12H19N3O6S	OrderedDict([('TS_Athaliana', ['met355_c', ' met355_m', ' met355_p', ' met355_r', ' met355_v']), ('inchikey', 'PWVNIRRYQGQWMG-YUMQZZPRSA-N'), ('sbo', 'SBO:0000247'), ('seed.compound', 'cpd10571')])
cpd12736_c0	Protein N6-methyl-L-lysine_c0	c0	1	C8H16N3O2R2	OrderedDict([('biocyc', 'META:CPD-8901'), ('chebi', 'CHEBI:8555'), ('inchikey', 'nan'), ('kegg.compound', 'C05544'), ('sbo', 'SBO:0000247'), ('seed.compound', 'cpd12736')])
cpd12737_c0	Protein N6,N6-dimethyl-L-lysine_c0	c0	1	C9H18N3O2R2	OrderedDict([('bigg.metabolite', 'Ndmelys'), ('inchikey', 'nan'), ('metanetx.chemical', 'MNXM92618'), ('sbo', 'SBO:0000247'), ('seed.compound', 'cpd12737')])
cpd00120_c0	Butyryl-CoA_c0	c0	-4	C25H38N7O17P3S	OrderedDict([('bigg.metabolite', 'btcoa'), ('biocyc', 'META:BUTYRYL-COA'), ('chebi', 'CHEBI:57371'), ('hmdb', 'HMDB01088'), ('inchikey', 'CRFNGMNYKDXRTN-HDRJHVAISA-J'), ('kegg.compound', 'C00136'), ('metanetx.chemical', 'MNXM233'), ('reactome', 'R-ALL-77318'), ('sbo', 'SBO:0000247'), ('seed.compound', 'cpd00120')])
cpd00039_p0	L-Lysine_p0	p0	1	C6H15N2O2	OrderedDict([('bigg.metabolite', 'lys__L'), ('biocyc', 'META:LYS'), ('chebi', 'CHEBI:6264'), ('hmdb', 'HMDB62809'), ('inchikey', 'KDXKERNSBIXSRK-YFKPBYRVSA-O'), ('kegg.compound', 'C16440'), ('metanetx.chemical', 'MNXM78'), ('reactome', 'R-ALL-351991'), ('sbo', 'SBO:0000247'), ('seed.compound', 'cpd00039')])
cpd10556_c0	Chloroacetyl chloride_c0	c0	0	C2H2Cl2O	OrderedDict([('inchikey', 'VGCXGMAHQTYDJK-UHFFFAOYSA-N'), ('sbo', 'SBO:0000247'), ('seed.compound', 'cpd10556')])
cpd10561_c0	S-(2-Chloroacetyl)glutathione_c0	c0	-1	C12H17ClN3O7S	OrderedDict([('inchikey', 'QJDRMMRBPVHMAD-BQBZGAKWSA-M'), ('sbo', 'SBO:0000247'), ('seed.compound', 'cpd10561')])
cpd00549_c0	D-Lysine_c0	c0	1	C6H15N2O2	OrderedDict([('bigg.metabolite', 'lys__D'), ('biocyc', 'META:CPD-219'), ('chebi', ['32557', 'CHEBI:42062']), ('hmdb', 'HMDB03405'), ('inchikey', 'KDXKERNSBIXSRK-RXMQYKEDSA-O'), ('kegg.compound', 'C00739'), ('metanetx.chemical', 'MNXM975'), ('pubchem.compound', '5460922'), ('sbo', 'SBO:0000247'), ('seed.compound', 'cpd00549')])
cpd03073_c0	2,5-Diaminohexanoate_c0	c0	1	C6H15N2O2	OrderedDict([('inchikey', 'CEVCRLBFUJAKOG-UHFFFAOYSA-O'), ('sbo', 'SBO:0000247'), ('seed.compound', 'cpd03073')])
cpd01851_c0	Tetrahydropalmatine_c0	c0	0	C21H25NO4	OrderedDict([('biocyc', 'META:TETRAHYDROPALMATINE'), ('cas', '10097-84-4'), ('chebi', 'CHEBI:16563'), ('chemspider', '65252'), ('inchikey', 'AEQDJSLRWYMAQI-KRWDZBQOSA-N'), ('kegg.compound', 'C02890'), ('metabolights', 'MTBLC16563'), ('pubchem.compound', '72301'), ('sbo', 'SBO:0000247'), ('seed.compound', 'cpd01851')])
cpd03153_c0	Palmatine_c0	c0	1	C21H22NO4	OrderedDict([('biocyc', 'META:PALMATINE'), ('chebi', 'CHEBI:16096'), ('chemspider', '17947'), ('inchikey', 'QUCQEUCGKKTEBI-UHFFFAOYSA-N'), ('kegg.compound', 'C05315'), ('metabolights', 'MTBLC16096'), ('pubchem.compound', '19009'), ('sbo', 'SBO:0000247'), ('seed.compound', 'cpd03153')])
cpd03176_c0	5(S)-HPETE_c0	c0	-1	C20H31O4	OrderedDict([('RefMet', '5S-HpETE'), ('bigg.metabolite', '5HPET'), ('biocyc', 'META:6E8Z11Z14Z-5S-5-HYDROPEROXYCOSA-6'), ('chebi', '57450'), ('hmdb', 'HMDB11135'), ('inchikey', 'JNUUNUQHXIOFDA-JGKLHWIESA-M'), ('kegg.compound', 'C05356'), ('lipid maps', 'LIPID MAPS:LMFA03060012'), ('metanetx.chemical', ['MNXM163693', 'MNXM808']), ('pubchem.compound', '21158466'), ('reactome', '266010'), ('sbo', 'S…
cpd02918_c0	5-HETE_c0	c0	-1	C20H31O3	OrderedDict([('bigg.metabolite', 'C04805'), ('chebi', 'CHEBI:90632'), ('hmdb', 'HMDB11134'), ('inchikey', 'KGIJOOYOSFUGPC-JGKLHWIESA-M'), ('kegg.compound', 'C04805'), ('lipidmaps', 'LMFA03060084'), ('metanetx.chemical', 'MNXM722731'), ('reactome', 'R-ALL-8932804'), ('sbo', 'SBO:0000247'), ('seed.compound', 'cpd02918')])
cpd10497_c0	1-Nitronaphthalene-5,6-oxide_c0	c0	0	C10H7NO3	OrderedDict([('inchikey', 'GSAMVXYBVGOJMK-UHFFFAOYSA-N'), ('sbo', 'SBO:0000247'), ('seed.compound', 'cpd10497')])
cpd10502_c0	1-Nitro-5-hydroxy-6-glutathionyl-5,6-dihydronaphthalene_c0	c0	-1	C20H23N4O9S	OrderedDict([('inchikey', 'SFJZEQDXMXSLGC-RJXQQRCHSA-M'), ('sbo', 'SBO:0000247'), ('seed.compound', 'cpd10502')])
cpd04167_c0	TCE_c0	c0	0	C2HCl3	OrderedDict([('biocyc', 'META:TRICHLOROETHENE'), ('chebi', 'CHEBI:16602'), ('chemspider', '13837280'), ('hmdb', 'HMDB29593'), ('inchikey', 'XSTXAVWGXDQKEL-UHFFFAOYSA-N'), ('kegg.compound', 'C06790'), ('pubchem.compound', '6575'), ('sbo', 'SBO:0000247'), ('seed.compound', 'cpd04167')])
cpd10565_c0	DCVG_c0	c0	-1	C12H16Cl2N3O6S	OrderedDict([('inchikey', 'IXARYIJEQUJTIZ-KWRIXSAHSA-M'), ('sbo', 'SBO:0000247'), ('seed.compound', 'cpd10565')])
cpd10503_c0	1-Nitro-5-glutathionyl-6-hydroxy-5,6-dihydronaphthalene_c0	c0	-1	C20H23N4O9S	OrderedDict([('inchikey', 'ASZHPHJDCUIIBF-RJXQQRCHSA-M'), ('sbo', 'SBO:0000247'), ('seed.compound', 'cpd10503')])
cpd00382_c0	Melitose_c0	c0	0	C18H32O16	OrderedDict([('ChemSpider', '388379'), ('Kegg Glycan', 'G00249'), ('RefMet', 'Raffinose'), ('bigg.metabolite', 'raffin'), ('biocyc', 'META:CPD-1099'), ('cas', 'CAS:512-69-6'), ('chebi', ['16634', 'CHEBI:8771']), ('hmdb', 'HMDB03213'), ('inchikey', 'MUPFEKGTMRGPLJ-ZQSKZDJDSA-N'), ('kegg.compound', [' G00249', 'C00492']), ('kegg.glycan', 'G00249'), ('metabolights', 'MTBLC16634'), ('metanetx.chemica…
cpd03198_c0	Melibiose_c0	c0	0	C12H22O11	OrderedDict([('bigg.metabolite', '6dg'), ('chebi', 'CHEBI:6733'), ('hmdb', 'HMDB00048'), ('inchikey', 'DLRVVLDZNNYCBX-ABXHMFFYSA-N'), ('kegg.compound', [' G00835', ' G01275', 'C05402']), ('kegg.glycan', 'G01275'), ('metanetx.chemical', 'MNXM1434'), ('sbo', 'SBO:0000247'), ('seed.compound', 'cpd03198')])
cpd12190_c0	Calmodulin L-lysine_c0	c0	1	C7H14N3O2R2	OrderedDict([('inchikey', 'nan'), ('sbo', 'SBO:0000247'), ('seed.compound', 'cpd12190')])
cpd12431_c0	Calmodulin N6-methyl-L-lysine_c0	c0	1	C8H16N3O2R2	OrderedDict([('inchikey', 'nan'), ('sbo', 'SBO:0000247'), ('seed.compound', 'cpd12431')])
cpd12043_c0	Protein lysine_c0	c0	1	C7H14N3O2R2	OrderedDict([('bigg.metabolite', 'peplys'), ('inchikey', 'nan'), ('metanetx.chemical', 'MNXM12612'), ('sbo', 'SBO:0000247'), ('seed.compound', 'cpd12043')])
cpd12738_c0	Protein N6,N6,N6-trimethyl-L-lysine_c0	c0	1	C10H20N3O2R2	OrderedDict([('bigg.metabolite', 'Ntmelys'), ('inchikey', 'nan'), ('metanetx.chemical', 'MNXM91712'), ('sbo', 'SBO:0000247'), ('seed.compound', 'cpd12738')])
cpd15605_p0	Gly-Phe_p0	p0	0	C11H14N2O3	OrderedDict([('bigg.metabolite', 'gly_phe__L'), ('chebi', 'CHEBI:73912'), ('hmdb', 'HMDB28848'), ('inchikey', 'nan'), ('metanetx.chemical', 'MNXM724778'), ('sbo', 'SBO:0000247'), ('seed.compound', 'cpd15605')])
cpd00163_c0	UDP-xylose_c0	c0	-2	C14H20N2O16P2	OrderedDict([('bigg.metabolite', 'udpxyl'), ('biocyc', 'META:UDP-D-XYLOSE'), ('chebi', 'CHEBI:9813'), ('hmdb', 'HMDB01018'), ('inchikey', 'DQQDLYVHOTZLOR-OCIMBMBZSA-L'), ('kegg.compound', [' G10613', 'C00190']), ('kegg.glycan', 'G10613'), ('metanetx.chemical', 'MNXM284'), ('reactome', 'R-ALL-742361'), ('sbo', 'SBO:0000247'), ('seed.compound', 'cpd00163')])
cpd00302_c0	Zeatin_c0	c0	0	C10H13N5O	OrderedDict([('biocyc', 'META:CPD-4210'), ('chebi', 'CHEBI:16522'), ('chemspider', '395716'), ('inchikey', 'UZKQTCBAMSWPJD-FARCUNLSSA-N'), ('kegg.compound', 'C00371'), ('metabolights', 'MTBLC16522'), ('pubchem.compound', '449093'), ('sbo', 'SBO:0000247'), ('seed.compound', 'cpd00302')])
cpd02106_c0	O-beta-D-Xyloxylzeatin_c0	c0	0	C15H21N5O5	OrderedDict([('biocyc', 'META:CPD-174'), ('chebi', 'CHEBI:17438'), ('chemspider', '20117974'), ('inchikey', 'BTXBYCHDVZGXMF-SVOARWBNSA-N'), ('kegg.compound', 'C03300'), ('pubchem.compound', '21158449'), ('sbo', 'SBO:0000247'), ('seed.compound', 'cpd02106')])
cpd10555_c0	2,2-Dichloroacetaldehyde_c0	c0	0	C2H2Cl2O	OrderedDict([('inchikey', 'NWQWQKUXRJYXFH-UHFFFAOYSA-N'), ('sbo', 'SBO:0000247'), ('seed.compound', 'cpd10555')])
cpd10558_c0	S-(2,2-Dichloro-1-hydroxy)ethyl glutathione_c0	c0	-1	C12H18Cl2N3O7S	OrderedDict([('inchikey', 'RULDRNMMLPUXQI-LBHDVABESA-M'), ('sbo', 'SBO:0000247'), ('seed.compound', 'cpd10558')])
cpd10549_c0	Benzo[a]pyrene-7,8-diol_c0	c0	0	C20H14O2	OrderedDict([('inchikey', 'YDXRLMMGARHIIC-UHFFFAOYSA-N'), ('sbo', 'SBO:0000247'), ('seed.compound', 'cpd10549')])
cpd10553_c0	7,8-Dihydro-7-hydroxy-8-S-glutathionyl-benzo[a]pyrene_c0	c0	-1	C30H28N3O7S	OrderedDict([('inchikey', 'GODDWIDSELPRPA-QMIJOYDGSA-M'), ('sbo', 'SBO:0000247'), ('seed.compound', 'cpd10553')])
cpd02117_c0	(S)-Canadine_c0	c0	0	C20H21NO4	OrderedDict([('biocyc', 'META:S-TETRAHYDROBERBERINE'), ('cas', '5096-57-1'), ('chebi', 'CHEBI:16592'), ('chemspider', '31709'), ('inchikey', 'VZTUIEROBZXUFA-INIZCTEOSA-N'), ('kegg.compound', 'C03329'), ('metabolights', 'MTBLC22998'), ('pubchem.compound', '21171'), ('sbo', 'SBO:0000247'), ('seed.compound', 'cpd02117')])
cpd00563_c0	Berberine_c0	c0	1	C20H18NO4	OrderedDict([('biocyc', 'META:BERBERINE'), ('cas', '2086-83-1'), ('chebi', 'CHEBI:16118'), ('chemspider', '2263'), ('drugbank', 'DB04115'), ('hmdb', 'HMDB03409'), ('inchikey', 'YBHILYKTIRIUTE-UHFFFAOYSA-N'), ('kegg.compound', 'C00757'), ('metabolights', 'MTBLC16118'), ('pubchem.compound', '2353'), ('sbo', 'SBO:0000247'), ('seed.compound', 'cpd00563')])
cpd10554_c0	2,2-Dichlorooxirane_c0	c0	0	C2H2Cl2O	OrderedDict([('inchikey', 'DPVAHOUXGQHEOI-UHFFFAOYSA-N'), ('sbo', 'SBO:0000247'), ('seed.compound', 'cpd10554')])
cpd10562_c0	2-(S-Glutathionyl)acetyl chloride_c0	c0	-1	C12H17ClN3O7S	OrderedDict([('inchikey', 'QUWRSBQWJGCKIV-BQBZGAKWSA-M'), ('sbo', 'SBO:0000247'), ('seed.compound', 'cpd10562')])
cpd08358_c0	UDP-6-sulfoquinovose_c0	c0	-3	C15H21N2O19P2S	OrderedDict([('bigg.metabolite', 'udpsq'), ('biocyc', 'META:UDP-SULFOQUINOVOSE'), ('chebi', 'CHEBI:9810'), ('inchikey', 'FQANCGQCBCUSMI-JZMIEXBBSA-K'), ('kegg.compound', 'C11521'), ('metanetx.chemical', 'MNXM3379'), ('sbo', 'SBO:0000247'), ('seed.compound', 'cpd08358')])
cpd01133_c0	Stachyose_c0	c0	0	C24H42O21	OrderedDict([('ChemSpider', '388624'), ('Kegg Glycan', 'G00278'), ('RefMet', 'Stachyose'), ('bigg.metabolite', 'stys'), ('biocyc', 'META:CPD-170'), ('cas', 'CAS:10094-58-3'), ('chebi', ['17164', 'CHEBI:9248']), ('hmdb', 'HMDB03553'), ('inchikey', 'UQZIYBXSHAGNOE-XNSRJBNMSA-N'), ('kegg.compound', [' G00278', 'C01613']), ('kegg.glycan', 'G00278'), ('metanetx.chemical', 'MNXM1503'), ('pubchem.compou…
cpd03200_c0	Manninotriose_c0	c0	0	C18H32O16	OrderedDict([('bigg.metabolite', 'mnt'), ('biocyc', 'META:CPD-8249'), ('chebi', ['155215', 'CHEBI:31005']), ('hmdb', 'HMDB60468'), ('inchikey', 'FBJQEBRMDXPWNX-YOFXRGKYSA-N'), ('kegg.compound', [' G00501', 'C05404']), ('kegg.glycan', 'G00501'), ('metanetx.chemical', 'MNXM61111'), ('pubchem.compound', '24861831'), ('sbo', 'SBO:0000247'), ('seed.compound', 'cpd03200')])
cpd10484_c0	(1S,2R)-Naphthalene epoxide_c0	c0	0	C10H8O	OrderedDict([('TS_Athaliana', ['met352_c', ' met352_v']), ('inchikey', 'XQIJIALOJPIKGX-ZJUUUORDSA-N'), ('sbo', 'SBO:0000247'), ('seed.compound', 'cpd10484')])
cpd10489_c0	(1S)-Hydroxy-(2S)-glutathionyl-1,2-dihydronaphthalene_c0	c0	-1	C20H24N3O7S	OrderedDict([('inchikey', 'HBBDHJOSZGOTBV-XSWJXKHESA-M'), ('sbo', 'SBO:0000247'), ('seed.compound', 'cpd10489')])
cpd10483_c0	(1R,2S)-Naphthalene epoxide_c0	c0	0	C10H8O	OrderedDict([('inchikey', 'XQIJIALOJPIKGX-VHSXEESVSA-N'), ('sbo', 'SBO:0000247'), ('seed.compound', 'cpd10483')])
cpd10488_c0	(1R)-Hydroxy-(2R)-glutathionyl-1,2-dihydronaphthalene_c0	c0	-1	C20H24N3O7S	OrderedDict([('inchikey', 'HBBDHJOSZGOTBV-OIPACUDHSA-M'), ('sbo', 'SBO:0000247'), ('seed.compound', 'cpd10488')])
cpd10560_c0	2-(S-Glutathionyl)acetyl glutathione_c0	c0	-2	C22H32N6O13S2	OrderedDict([('inchikey', 'QEJUVDVAWJBQIG-CYDGBPFRSA-L'), ('sbo', 'SBO:0000247'), ('seed.compound', 'cpd10560')])
cpd15606_p0	Gly-Tyr_p0	p0	0	C11H14N2O4	OrderedDict([('inchikey', 'nan'), ('sbo', 'SBO:0000247'), ('seed.compound', 'cpd15606')])
cpd00028_e0	Heme_e0	e0	-2	C34H30FeN4O4	OrderedDict([('bigg.metabolite', 'pheme'), ('biocyc', 'META:PROTOHEME'), ('chebi', 'CHEBI:60344'), ('inchikey', 'KABFMIBPWCXCRK-RGGAHWMASA-J'), ('kegg.compound', 'C00032'), ('metanetx.chemical', 'MNXM249'), ('reactome', 'R-ALL-917877'), ('sbo', 'SBO:0000247'), ('seed.compound', 'cpd00028')])
cpd02024_c0	Phosphonoacetaldehyde_c0	c0	-1	C2H4O4P	OrderedDict([('bigg.metabolite', 'Pald'), ('biocyc', 'META:CPD-551'), ('chebi', ['58383', 'CHEBI:8155']), ('inchikey', 'YEMKIGUKNDOZEG-UHFFFAOYSA-M'), ('kegg.compound', 'C03167'), ('metanetx.chemical', 'MNXM803'), ('pubchem.compound', '25245167'), ('sbo', 'SBO:0000247'), ('seed.compound', 'cpd02024')])
cpd15358_c0	2-octadecanoyl-sn-glycerol 3-phosphate_c0	c0	-1	C21H42O7P	OrderedDict([('bigg.metabolite', '2odecg3p'), ('biocyc', 'META:CPD-17274'), ('hmdb', 'HMDB07850'), ('inchikey', 'nan'), ('metanetx.chemical', 'MNXM5481'), ('pubchem.compound', '91820127'), ('sbo', 'SBO:0000247'), ('seed.compound', 'cpd15358')])
cpd10499_c0	1-Nitronaphthalene-7,8-oxide_c0	c0	0	C10H7NO3	OrderedDict([('inchikey', 'JBECFHRNFSQXPM-UHFFFAOYSA-N'), ('sbo', 'SBO:0000247'), ('seed.compound', 'cpd10499')])
cpd10500_c0	1-Nitro-7-hydroxy-8-glutathionyl-7,8-dihydronaphthalene_c0	c0	-1	C20H23N4O9S	OrderedDict([('inchikey', 'RQCSOWVLCHNLLC-WXFCVCCESA-M'), ('sbo', 'SBO:0000247'), ('seed.compound', 'cpd10500')])
cpd10537_c0	Bromobenzene-2,3-oxide_c0	c0	0	C6H5BrO	OrderedDict([('inchikey', 'RLBVUCNBWFGERE-UHFFFAOYSA-N'), ('sbo', 'SBO:0000247'), ('seed.compound', 'cpd10537')])
cpd10545_c0	2,3-Dihydro-2-S-glutathionyl-3-hydroxy bromobenzene_c0	c0	-1	C16H21BrN3O7S	OrderedDict([('inchikey', 'BYHFLDCNLZPMDY-PXAOEZFJSA-M'), ('sbo', 'SBO:0000247'), ('seed.compound', 'cpd10545')])
cpd08400_c0	4-Glutathionyl cyclophosphamide_c0	c0	-1	C17H29Cl2N5O8PS	OrderedDict([('inchikey', 'CXEDBYAXQXFDHD-UHFFFAOYSA-M'), ('sbo', 'SBO:0000247'), ('seed.compound', 'cpd08400')])
cpd00038_p0	GTP_p0	p0	-3	C10H13N5O14P3	OrderedDict([('ChemSpider', '5414499'), ('RefMet', 'GTP'), ('bigg.metabolite', 'gtp'), ('biocyc', 'META:GTP'), ('cas', 'CAS:31413'), ('chebi', ['37565', 'CHEBI:57600']), ('hmdb', 'HMDB01273'), ('inchikey', 'XKMLYUALXHKNFT-UUOKFMHZSA-K'), ('kegg.compound', 'C00044'), ('metabolights', 'MTBLC37565'), ('metanetx.chemical', 'MNXM51'), ('pubchem.compound', '135398632'), ('reactome', 'R-ALL-29438'), ('s…
cpd10501_c0	1-Nitro-7-glutathionyl-8-hydroxy-7,8-dihydronaphthalene_c0	c0	-1	C20H23N4O9S	OrderedDict([('inchikey', 'FCTXJUPCCZHZHU-WXFCVCCESA-M'), ('sbo', 'SBO:0000247'), ('seed.compound', 'cpd10501')])
cpd10536_c0	Bromobenzene-3,4-oxide_c0	c0	0	C6H5BrO	OrderedDict([('inchikey', 'FVTNDWDQRAAPCD-UHFFFAOYSA-N'), ('sbo', 'SBO:0000247'), ('seed.compound', 'cpd10536')])
cpd10544_c0	3,4-Dihydro-3-hydroxy-4-S-glutathionyl bromobenzene_c0	c0	-1	C16H21BrN3O7S	OrderedDict([('inchikey', 'WIPMNDWTVDZAHE-JYBOHDQNSA-M'), ('sbo', 'SBO:0000247'), ('seed.compound', 'cpd10544')])
cpd00357_p0	TTP_p0	p0	-3	C10H14N2O14P3	OrderedDict([('bigg.metabolite', 'dttp'), ('biocyc', 'META:TTP'), ('chebi', 'CHEBI:58370'), ('hmdb', 'HMDB01342'), ('inchikey', 'NHVNXKFIZYSCEB-XLPZGREQSA-K'), ('kegg.compound', 'C00459'), ('metanetx.chemical', 'MNXM394'), ('sbo', 'SBO:0000247'), ('seed.compound', 'cpd00357')])
cpd01765_c0	N-Methylhexanamide_c0	c0	0	C7H15NO	OrderedDict([('biocyc', 'META:N-METHYLHEXANAMIDE'), ('chebi', 'CHEBI:15860'), ('chemspider', '14054378'), ('inchikey', 'RSPBQSYWXAROOO-UHFFFAOYSA-N'), ('kegg.compound', 'C02722'), ('pubchem.compound', '439790'), ('sbo', 'SBO:0000247'), ('seed.compound', 'cpd01765')])
[truncated: 89 more rows]

## Sheet: genes
id	name	annotation
Unknown	G_Unknown	OrderedDict([('kegg.genes', 'Unknown'), ('ncbigene', 'Unknown'), ('sbo', 'SBO:0000243'), ('uniport', 'Unknown')])
fig	G_fig	OrderedDict([('kegg.genes', 'Unknown'), ('ncbigene', 'Unknown'), ('sbo', 'SBO:0000243'), ('uniport', 'Unknown')])
[truncated: 742 more rows]

## Sheet: reactions
id	name	metabolites	lower_bound	upper_bound	gene_reaction_rule	annotation	notes	objective_coefficient	reaction_eq
[truncated: 1,377 more rows]
